# Supplementary material for: 101 Machine Learning Algorithms for Mining Esophageal Squamous Cell Carcinoma Neoantigen Prognostic Models in Single-Cell Data
Source: Int J Mol Sci. 2025 Apr 4;26(7):3373. doi: 10.3390/ijms26073373 (PMC11989522; doi:10.3390/ijms26073373)
Supplement: Supplementary file 1 [file ijms-26-03373-s001.zip]

Archive with 19 entries (19 files):
- s1.pdf
- s10.pdf
- s2.tif
- s3.tif
- s4.tif
- s5.tif
- s6.tif
- s7.tif
- s8.jpeg
- s9.tif
- Supplementary Data S1.xlsx
- Supplementary Data S2.txt
- Supplementary Data S3.xlsx
- Supplementary Data S4.txt
- Supplementary Data S5.txt
- Supplementary Data S6.csv
- Supplementary Data S7.txt
- Supplementary Data S8.xlsx
- Supplementary figure legend.pdf
