# Supplementary material for: 101 Machine Learning Algorithms for Mining Esophageal Squamous Cell Carcinoma Neoantigen Prognostic Models in Single-Cell Data
Source: Int J Mol Sci. 2025 Apr 4;26(7):3373. doi: 10.3390/ijms26073373 (PMC11989522; doi:10.3390/ijms26073373)
Supplement: Supplementary file 1 [file ijms-26-03373-s001.zip › Supplementary Data S1.xlsx]

## Sheet: Supplementary Data 1
Quasi-temporal characteristic genes of CNV cancer cells
	p_val	avg_log2FC	pct.1	pct.2	p_val_adj	cluster	gene
LY6E	2.3572091255753e-191	-1.1583	0.889	0.998	5.26081932645896e-187	State2	LY6E
MT-CYB	1.15834131937276e-188	-1.44055	0.853	0.998	2.58518615657612e-184	State2	MT-CYB
MT-ATP6	5.64842114994121e-188	-1.46035	0.824	0.998	1.26061463224388e-183	State2	MT-ATP6
MT-ND3	2.23344013940661e-186	-1.35051	0.708	0.989	4.98459170312768e-182	State2	MT-ND3
MT-ATP8	4.43642577054598e-185	-1.37244	0.739	0.994	9.90121503470453e-181	State2	MT-ATP8
MT-CO3	3.46344835540181e-184	-1.37721	0.839	0.997	7.72972403958576e-180	State2	MT-CO3
MT-ND4L	8.87883851152594e-182	-1.2393	0.918	0.999	1.98157917900236e-177	State2	MT-ND4L
MT-CO2	1.66210176934525e-181	-1.31378	0.918	1	3.70947872882473e-177	State2	MT-CO2
GSTP1	2.05773486358371e-169	-0.87432	0.968	0.997	4.59245266854611e-165	State2	GSTP1
PPIB	1.7597291157065e-165	-1.08928	0.953	1	3.92736344043377e-161	State2	PPIB
CFL1	8.79904283936681e-153	-0.796082	0.984	0.998	1.96377038088988e-148	State2	CFL1
RPL35A	8.38392409888383e-148	0.566964740098329	1	1	1.87112418038889e-143	State2	RPL35A
MDK	1.06902137903462e-147	-0.952702	0.895	0.998	2.38584191372947e-143	State2	MDK
RPN2	3.1196828378253e-142	-0.994608	0.874	0.986	6.96250815745851e-138	State2	RPN2
MT-ND1	2.53355617421556e-140	-0.990332	0.892	0.998	5.6543906696143e-136	State2	MT-ND1
RPL30	3.52878702117335e-128	0.482354090148451	1	1	7.87554687385467e-124	State2	RPL30
MT-CO1	2.37757361586777e-125	-0.919238	0.955	0.997	5.30626879589368e-121	State2	MT-CO1
PPIA	8.93199795760719e-123	-0.57565	1	1	1.99344330417877e-118	State2	PPIA
RPL26	3.77727194484333e-122	0.563034738429353	1	1	8.43011552650135e-118	State2	RPL26
P4HB	2.7350512294559e-121	-0.850766	0.808	0.981	6.10408733389969e-117	State2	P4HB
RPS15A	3.10402811450524e-118	0.521231161664898	1	1	6.92756994595279e-114	State2	RPS15A
PDIA3	2.98393942010112e-115	-0.74373	0.958	0.993	6.65955599778168e-111	State2	PDIA3
HNRNPA2B1	3.77055981131569e-115	-0.683998	0.958	0.995	8.41513538689435e-111	State2	HNRNPA2B1
MT-ND2	1.61643391553457e-112	-0.83403	0.839	0.994	3.60755721269005e-108	State2	MT-ND2
PTMS	4.17934371278954e-109	-0.789915	0.95	0.997	9.32745929820369e-105	State2	PTMS
CD63	9.58555451943907e-109	-0.762686	0.905	0.991	2.13930405764841e-104	State2	CD63
GPNMB	1.0582296802218e-106	1.05041833857308	0.374	0.069	2.36175700031902e-102	State2	GPNMB
SERF2	1.83159732142963e-106	-0.582347	0.989	0.997	4.08775890196665e-102	State2	SERF2
FTH1	6.35135712787181e-103	-0.446616	0.997	1	1.41749588379843e-98	State2	FTH1
CST3	8.92327455776561e-103	-0.899211	0.874	0.994	1.99149641580213e-98	State2	CST3
PTMA	7.55932438059867e-102	-0.48806	1	1	1.68709001526201e-97	State2	PTMA
NPW	2.50983127446552e-101	-0.824587	0.589	0.907	5.60144143835214e-97	State2	NPW
IGFBP4	2.52618079104093e-101	-0.80746	0.782	0.984	5.63793028944514e-97	State2	IGFBP4
PDIA6	4.90157253456313e-99	-0.76802	0.916	0.987	1.0939329582638e-94	State2	PDIA6
RPL34	7.15825930831352e-97	0.523469170578952	1	0.998	1.59758031242941e-92	State2	RPL34
LCN2	7.99111065344778e-97	-1.64257	0.421	0.796	1.78345607563648e-92	State2	LCN2
ZFAS1	9.65763813608047e-97	0.808207798322736	0.995	0.995	2.15539167921044e-92	State2	ZFAS1
MIA	2.99124600652572e-95	-0.822106	0.897	0.99	6.6758628373641e-91	State2	MIA
RCN2	4.5950298688068e-95	-0.596779	0.9	0.989	1.0255187661203e-90	State2	RCN2
RPL9	4.68270957896964e-94	0.485436031791091	0.997	0.998	1.04508712383444e-89	State2	RPL9
S100B	1.38800004780097e-93	-1.17655	0.397	0.79	3.0977385066822e-89	State2	S100B
RPS27	1.86312653767937e-93	0.479036289032435	1	1	4.15812580679282e-89	State2	RPS27
RPS13	2.12311454346723e-93	0.430728554582674	1	0.998	4.73836703811016e-89	State2	RPS13
PFN1	5.37449476670251e-93	-0.556531	0.982	0.999	1.19947974203267e-88	State2	PFN1
LDHA	3.0878763371144e-92	0.932353683752196	0.974	0.955	6.89152240917191e-88	State2	LDHA
NACA	6.86632069574293e-90	0.460330733626648	1	0.998	1.53242545287591e-85	State2	NACA
EIF3E	5.26158328265647e-88	0.655682054539898	0.979	0.979	1.17428015702327e-83	State2	EIF3E
CALR	7.97563238537686e-87	-0.796272	0.913	0.988	1.78000163576841e-82	State2	CALR
RPL17	4.91842869551747e-86	0.497631814810292	0.995	0.996	1.09769491626559e-81	State2	RPL17
TMSB10	5.25696717799534e-86	-0.548657	0.987	0.998	1.173249934785e-81	State2	TMSB10
EIF4A2	6.58807820774209e-86	0.595310562647956	0.995	0.988	1.47032729440388e-81	State2	EIF4A2
RPL18	9.48271809059332e-86	0.402411388121227	1	0.998	2.11635302345862e-81	State2	RPL18
WFDC2	2.42572522687484e-85	-0.846542	0.945	0.998	5.41373356133928e-81	State2	WFDC2
MARCKSL1	6.03065393461419e-84	-0.579657	0.887	0.988	1.3459213451272e-79	State2	MARCKSL1
NDUFB2	8.85491052241901e-84	-0.613112	0.537	0.863	1.97623893039347e-79	State2	NDUFB2
RPL39	5.46965206403109e-83	0.470837477399074	1	0.998	1.22071694765046e-78	State2	RPL39
BNIP3	1.52650782368527e-82	1.05892456615546	0.842	0.708	3.40686016090078e-78	State2	BNIP3
PRR4	1.36180110817282e-81	-0.952125	0.734	0.945	3.0392677132201e-77	State2	PRR4
STMN1	6.24656776794981e-81	-0.78276	0.774	0.964	1.39410899445104e-76	State2	STMN1
SLC3A2	1.51717402544429e-78	0.947182617730549	0.937	0.921	3.38602898998656e-74	State2	SLC3A2
COX6C	2.1126166045752e-78	-0.555613	0.908	0.983	4.71493773809094e-74	State2	COX6C
MT-ND5	4.17683877623838e-76	-0.621455	0.842	0.991	9.32186878080881e-72	State2	MT-ND5
ARPC1B	6.69789061311873e-76	-0.637305	0.516	0.841	1.49483522703584e-71	State2	ARPC1B
VEGFA	8.82742022143699e-76	0.871845071977749	0.453	0.172	1.97010364502031e-71	State2	VEGFA
TOMM20	2.1010816121828e-75	0.624854927779688	0.961	0.964	4.68919394206957e-71	State2	TOMM20
RPS18	2.31818403311819e-75	0.460365868882355	1	1	5.17372312511317e-71	State2	RPS18
RPL29	9.12803041514853e-74	0.444305401205997	1	0.998	2.03719382805285e-69	State2	RPL29
C9orf16	1.22228427552474e-73	-0.63289	0.589	0.862	2.72789404611611e-69	State2	C9orf16
CYBA	1.77475271275096e-73	-0.59574	0.492	0.805	3.9608931043176e-69	State2	CYBA
LDHB	1.17820549485893e-72	-0.427151	0.992	0.999	2.62951902342617e-68	State2	LDHB
CRELD2	1.56623247631487e-72	-0.682557	0.329	0.696	3.49551764063952e-68	State2	CRELD2
EIF1	9.5362638418159e-72	0.62631500010281	1	0.999	2.12830336421647e-67	State2	EIF1
CD59	2.19062843620195e-71	-0.587452	0.787	0.964	4.88904454391552e-67	State2	CD59
PDIA4	2.60588898149616e-71	-0.605179	0.679	0.917	5.81582302890313e-67	State2	PDIA4
PRDX2	7.66490734416314e-71	-0.563879	0.697	0.935	1.71065402107033e-66	State2	PRDX2
RPS7	1.01483841565382e-70	0.371517901476252	1	1	2.26491637605619e-66	State2	RPS7
CTSB	2.03107740426447e-70	-0.982358	0.816	0.979	4.53295855083745e-66	State2	CTSB
RPS3A	1.67995658224217e-69	0.368993183037187	1	1	3.74932710024808e-65	State2	RPS3A
PPP1CA	6.44565727816349e-69	-0.558689	0.616	0.891	1.43854179134053e-64	State2	PPP1CA
EIF5A	6.52444471325913e-69	-0.568837	0.792	0.94	1.45612557110517e-64	State2	EIF5A
PCSK1N	7.88617275304606e-69	-0.544402	0.247	0.631	1.76003603502482e-64	State2	PCSK1N
PCSK1	7.88617275304606e-69	-0.544402	0.247	0.631	1.76003603502482e-64	State2	PCSK1
HLA-C	2.81606841771859e-68	-0.587764	0.745	0.961	6.28490149466435e-64	State2	HLA-C
RPL24	3.14994653635992e-68	0.463314729168054	1	0.999	7.03005067984807e-64	State2	RPL24
MLEC	3.65291217411122e-68	-0.567471	0.684	0.901	8.15256939018142e-64	State2	MLEC
PIGT	4.64237073352444e-68	-0.599284	0.689	0.936	1.03608430030799e-63	State2	PIGT
RPL37	5.867685113557e-68	0.391311986438184	1	0.998	1.30954996364365e-63	State2	RPL37
RPS20	1.00706028275215e-67	0.488793796361057	0.995	0.995	2.24755713904625e-63	State2	RPS20
P4HA1	3.76411696240318e-67	0.805865303126925	0.8	0.678	8.40075623669142e-63	State2	P4HA1
CD99	6.80958976765967e-67	-0.535688	0.895	0.985	1.51976424434629e-62	State2	CD99
MYL6	1.22727688380304e-66	-0.54258	0.958	0.998	2.73903654927163e-62	State2	MYL6
BSG	4.74434002015789e-66	-0.52073	0.863	0.973	1.05884180569884e-61	State2	BSG
RPL5	1.23542880508126e-65	0.414496561536343	1	0.998	2.75723000718036e-61	State2	RPL5
TIMP1	1.28105290574406e-65	-0.624279	0.887	0.975	2.85905387503959e-61	State2	TIMP1
CCND1	2.61884688393868e-65	-0.552688	0.961	0.998	5.84474247557435e-61	State2	CCND1
NDRG1	3.49372254547902e-65	1.25335492353179	0.603	0.359	7.79728997700008e-61	State2	NDRG1
C4orf48	5.97381811272445e-65	-0.521038	0.324	0.708	1.33323672639784e-60	State2	C4orf48
MFSD3	9.63587330087644e-65	-0.435662	0.187	0.558	2.1505342032896e-60	State2	MFSD3
HLA-A	1.61365786652479e-64	-0.505387	0.924	0.995	3.60136162651002e-60	State2	HLA-A
NME2	1.7036603252093e-64	-0.473207	0.976	0.994	3.80222911380211e-60	State2	NME2
NCK1	2.37195782925966e-64	0.611326967851381	0.789	0.638	5.29373548334171e-60	State2	NCK1
RPL7	2.5318830905938e-64	0.381925332915776	1	1	5.65065668158724e-60	State2	RPL7
SPARC	7.85501853629793e-64	-0.618511	0.758	0.96	1.75308303693097e-59	State2	SPARC
RPS21	1.0251175319128e-63	0.338732690927687	0.997	1	2.28785730772299e-59	State2	RPS21
LGALS3BP	1.51503280699176e-63	-0.530857	0.618	0.899	3.38125021864421e-59	State2	LGALS3BP
TSC22D1	2.01125780376735e-63	-0.613412	0.545	0.827	4.48872516644797e-59	State2	TSC22D1
EIF3H	4.59031086956227e-63	0.484037443888006	0.987	0.989	1.02446557986891e-58	State2	EIF3H
LSM4	8.76528820305078e-63	-0.557283	0.374	0.718	1.95623702115687e-58	State2	LSM4
COL9A3	1.2282145621694e-62	-0.528757	0.874	0.987	2.74112925984968e-58	State2	COL9A3
H3F3A	1.36695963929166e-62	-0.340147	0.992	1	3.05078052297112e-58	State2	H3F3A
LGR6	4.89781656172759e-62	-0.661744	0.568	0.834	1.09309470024636e-57	State2	LGR6
CPXM1	5.20345473739815e-62	-0.586905	0.495	0.802	1.16130702829252e-57	State2	CPXM1
GNB2L1	6.91086725525688e-62	0.45306101457153	0.997	0.996	1.54236735402823e-57	State2	GNB2L1
PRSS21	8.34865240752905e-62	-0.531033	0.487	0.812	1.86325224431233e-57	State2	PRSS21
VAPA	1.25199629269278e-61	0.553619635620644	0.916	0.884	2.79420532603174e-57	State2	VAPA
RPS8	2.71847255291295e-61	0.315539865988078	1	1	6.06708704359113e-57	State2	RPS8
CALM1	5.00601215230413e-61	-0.638949	0.874	0.963	1.11724179215123e-56	State2	CALM1
MANSC1	1.63241250753694e-60	-0.507514	0.537	0.872	3.64321823432094e-56	State2	MANSC1
MEST	2.48073599358517e-60	-0.678631	0.589	0.845	5.53650659048337e-56	State2	MEST
RPL32	2.78091852666549e-59	0.378056168156943	1	0.998	6.20645396781204e-55	State2	RPL32
NPTX2	3.1243834833416e-59	-0.62464	0.518	0.831	6.97299905812178e-55	State2	NPTX2
EFEMP2	3.31000109041591e-59	-0.520607	0.589	0.869	7.38726043359023e-55	State2	EFEMP2
HNRNPA1	1.8746145775914e-58	-0.50427	0.961	0.996	4.18376481426848e-54	State2	HNRNPA1
RPL13	2.96992591250574e-58	0.355581769500862	1	1	6.62828065153031e-54	State2	RPL13
RPS5	3.11402433026774e-58	0.399990989342033	0.997	0.999	6.94987950029154e-54	State2	RPS5
RPL11	2.30267098595658e-57	0.362658307289707	1	0.999	5.1391011064579e-53	State2	RPL11
RPS19	2.4621106741758e-57	0.324544485658424	1	1	5.49493860262555e-53	State2	RPS19
TSPO	3.98478516815818e-57	-0.449748	0.803	0.969	8.89324353829543e-53	State2	TSPO
GPAA1	6.15007410193378e-57	-0.494023	0.616	0.878	1.37257353806958e-52	State2	GPAA1
RPS3	1.12191301697715e-56	0.306788890701839	1	1	2.5038854712896e-52	State2	RPS3
ATP5G1	1.66952146760326e-56	-0.496495	0.6	0.85	3.72603801139695e-52	State2	ATP5G1
HSPA8	3.0589068065216e-56	-0.659318	0.961	0.996	6.8268682107949e-52	State2	HSPA8
PTRF	3.6858121873213e-56	-0.517285	0.613	0.87	8.22599563966368e-52	State2	PTRF
ATP5J2	3.89342977736505e-56	-0.449129	0.871	0.972	8.68935657712332e-52	State2	ATP5J2
MLF2	6.43533836279242e-56	-0.364092	0.992	0.999	1.43623881580801e-51	State2	MLF2
DDOST	1.99423159008864e-55	-0.495395	0.603	0.864	4.45072606275984e-51	State2	DDOST
APOD	6.22864827625181e-55	-0.941703	0.461	0.765	1.39010972229388e-50	State2	APOD
GNAS	6.422068704821e-55	-0.462406	0.855	0.977	1.43327729354195e-50	State2	GNAS
SOSTDC1	1.4002129296999e-54	0.730008699037978	0.958	0.963	3.12499521650423e-50	State2	SOSTDC1
HSP90B1	1.51538263255628e-54	-0.501004	0.984	0.998	3.38203095933911e-50	State2	HSP90B1
NME1	1.67068777137799e-54	-0.505635	0.566	0.834	3.7286409681614e-50	State2	NME1
ACTB	3.05193501295252e-54	-0.392765	1	1	6.81130856190744e-50	State2	ACTB
SLC2A1	3.16695397541622e-54	0.75711609105261	0.518	0.298	7.06800788233392e-50	State2	SLC2A1
MT-ND4	3.28158909668878e-54	-0.501988	0.882	0.996	7.32385054599002e-50	State2	MT-ND4
FABP5	4.90612275697724e-54	-0.510427	0.432	0.739	1.09494847690218e-49	State2	FABP5
YBX1	6.65664697547241e-54	-0.445742	0.934	0.985	1.48563047198593e-49	State2	YBX1
SFRP1	1.73293109297374e-53	-0.571203	0.9	0.994	3.86755561329878e-49	State2	SFRP1
RCN1	2.54785899252906e-53	-0.511017	0.663	0.883	5.68631169952635e-49	State2	RCN1
RSL1D1	2.58960242004953e-53	0.495151712007216	0.958	0.948	5.77947468106654e-49	State2	RSL1D1
EIF4B	9.39236381957662e-53	0.525549230730288	0.945	0.947	2.09618775725311e-48	State2	EIF4B
HNRNPM	1.68961998929393e-52	-0.43531	0.484	0.796	3.7708938921062e-48	State2	HNRNPM
FBLN1	2.67615776309439e-52	-0.544364	0.555	0.862	5.97264889567406e-48	State2	FBLN1
THBD	2.89386499693171e-52	-0.548764	0.292	0.631	6.45852790015219e-48	State2	THBD
RAN	3.480195556074e-52	-0.430325	0.924	0.983	7.76710044204595e-48	State2	RAN
NDUFS8	3.54182124107192e-52	-0.448271	0.629	0.883	7.90463664582431e-48	State2	NDUFS8
BNIP3L	1.68933937556092e-51	0.613302994410645	0.9	0.875	3.77026761837685e-47	State2	BNIP3L
MALAT1	1.89557604195019e-51	0.508193277712806	0.997	0.999	4.23054661042444e-47	State2	MALAT1
RAMP1	2.09934831657396e-51	-0.489087	0.513	0.825	4.68532557292977e-47	State2	RAMP1
ATP1B3	2.67985440932764e-51	-0.498609	0.866	0.982	5.98089907073743e-47	State2	ATP1B3
PON2	5.37958843576161e-51	-0.435532	0.426	0.748	1.20061654709328e-46	State2	PON2
RPLP1	6.46428335300168e-51	0.282837885602326	1	1	1.44269875872291e-46	State2	RPLP1
P3H4	6.58158512545822e-51	-0.378067	0.261	0.604	1.46887816829977e-46	State2	P3H4
NDUFA4	8.67892297709563e-51	-0.477041	0.992	0.995	1.9369620300282e-46	State2	NDUFA4
ATRAID	8.71168919434553e-51	-0.43635	0.837	0.968	1.94427479439404e-46	State2	ATRAID
G6PC3	9.26272471249483e-51	-0.404325	0.229	0.566	2.0672549013346e-46	State2	G6PC3
SSPN	1.34291152609042e-50	-0.468819	0.705	0.939	2.99710994392861e-46	State2	SSPN
NGFRAP1	1.43319455355057e-50	-0.430199	0.813	0.951	3.19860360461417e-46	State2	NGFRAP1
EMID1	1.45453288433251e-50	-0.464303	0.292	0.625	3.2462264912533e-46	State2	EMID1
HSD17B10	1.99946198682103e-50	-0.432364	0.534	0.815	4.46239926218717e-46	State2	HSD17B10
TUBA1B	2.06688312291694e-50	-1.01797	0.684	0.892	4.61286975372603e-46	State2	TUBA1B
SNHG7	2.40552124632614e-50	0.619101630730678	0.784	0.701	5.36864231755068e-46	State2	SNHG7
SERINC1	2.65524074382713e-50	0.579059834450465	0.842	0.765	5.92596629207339e-46	State2	SERINC1
CALM2	3.45482271329326e-50	-0.40641	0.955	0.988	7.7104733315279e-46	State2	CALM2
PRDX4	4.6344605873386e-50	-0.549085	0.753	0.93	1.03431891388223e-45	State2	PRDX4
CNPY3	1.45628602627739e-49	-0.432771	0.492	0.797	3.25013915344587e-45	State2	CNPY3
PDCD11	1.4886209815081e-49	-0.62038	0.324	0.638	3.32230430652979e-45	State2	PDCD11
MFAP2	1.70066832199036e-49	-0.457483	0.479	0.8	3.79555156101808e-45	State2	MFAP2
SPTSSB	2.18347584998609e-49	-0.565976	0.774	0.924	4.87308140199895e-45	State2	SPTSSB
SDF2L1	2.42546669709803e-49	-0.549578	0.339	0.655	5.41315657458338e-45	State2	SDF2L1
STC1	4.22795797944782e-49	0.458694410051467	0.274	0.079	9.43595661853164e-45	State2	STC1
HMGB1	4.66042347081638e-49	-0.560113	0.937	0.988	1.0401133102168e-44	State2	HMGB1
FAU	5.55172655578398e-49	0.315921034726035	1	0.999	1.23903433271987e-44	State2	FAU
EEF1A1	5.61776742698883e-49	0.258022467383392	1	1	1.25377333435537e-44	State2	EEF1A1
EPCAM	5.99878175578524e-49	-0.442527	0.874	0.97	1.33880811225615e-44	State2	EPCAM
CALML3	6.82277089885475e-49	-0.627209	0.242	0.558	1.5227060092064e-44	State2	CALML3
SBSPON	1.29180668225243e-48	-0.599003	0.697	0.902	2.88305415345097e-44	State2	SBSPON
SOCS1	1.29373470821853e-48	-0.549326	0.513	0.814	2.88735712180211e-44	State2	SOCS1
ETV4	1.55598190096757e-48	-0.461943	0.524	0.828	3.47264040657943e-44	State2	ETV4
FKBP1A	2.99652843138177e-48	-0.401603	0.863	0.968	6.68765215315784e-44	State2	FKBP1A
EGFL7	3.84319060306293e-48	-0.392725	0.247	0.582	8.57723278791586e-44	State2	EGFL7
LIMD2	3.98420036778816e-48	-0.437878	0.342	0.667	8.89193838082961e-44	State2	LIMD2
PODXL2	4.50071329612006e-48	-0.446582	0.387	0.711	1.00446919342808e-43	State2	PODXL2
RPL15	7.14219054548159e-48	0.281041760591692	1	1	1.59399408594058e-43	State2	RPL15
DYNLL1	8.6626269044352e-48	-0.447462	0.913	0.987	1.93332507253185e-43	State2	DYNLL1
PRDX1	2.16493058811327e-47	-0.45387	0.829	0.966	4.83169208655121e-43	State2	PRDX1
RPL21	3.9360310202148e-47	0.394247503285239	0.989	0.989	8.7844340309154e-43	State2	RPL21
RPS28	4.02372891160038e-47	0.314498579861922	1	0.998	8.98015818490972e-43	State2	RPS28
RSL24D1	6.43620135356214e-47	0.581934404114937	0.866	0.852	1.436431418088e-42	State2	RSL24D1
PFN2	8.0259695575703e-47	-0.432671	0.584	0.828	1.79123588585854e-42	State2	PFN2
RPL10	9.9428243332594e-47	0.29464441425023	0.997	1	2.21903953469683e-42	State2	RPL10
NR4A1	1.00825949306487e-46	-0.867249	0.729	0.922	2.25023353662218e-42	State2	NR4A1
CTHRC1	1.20818584610285e-46	-0.446763	0.289	0.597	2.69642917133235e-42	State2	CTHRC1
KDELR2	1.22398155368963e-46	-0.413889	0.766	0.928	2.73168203152451e-42	State2	KDELR2
RPS16	1.80797467687213e-46	0.325567800275511	1	0.997	4.03503788384323e-42	State2	RPS16
PERP	2.08086919576019e-46	0.477943370957772	0.989	0.996	4.6440838710976e-42	State2	PERP
MT-ND6	3.60857831846546e-46	-0.519254	0.45	0.766	8.05362509115122e-42	State2	MT-ND6
CD320	5.63506537224089e-46	-0.399921	0.274	0.587	1.25763388977672e-41	State2	CD320
TP53TG1	5.99047983583119e-46	-0.410158	0.663	0.889	1.3369552897608e-41	State2	TP53TG1
SLC26A2	6.50166663276253e-46	-0.426899	0.245	0.574	1.45104195909994e-41	State2	SLC26A2
TCEA1	9.14895680292316e-46	0.42331486284464	0.958	0.976	2.04186417927639e-41	State2	TCEA1
KRT8	9.4653482446446e-46	-0.444881	0.724	0.922	2.11247642123978e-41	State2	KRT8
BTG2	9.86663007115823e-46	-0.815162	0.539	0.783	2.20203449928109e-41	State2	BTG2
RUVBL1	1.14555766067924e-45	-0.415693	0.416	0.744	2.55665558710392e-41	State2	RUVBL1
YWHAB	1.28601035948019e-45	-0.372744	0.937	0.987	2.87011792028789e-41	State2	YWHAB
PEBP1	1.48114865177582e-45	-0.352514	0.95	0.989	3.30562756103328e-41	State2	PEBP1
MANF	2.3620743873791e-45	-0.455472	0.447	0.761	5.27167761775267e-41	State2	MANF
LRPAP1	7.3644347367893e-45	-0.41135	0.818	0.952	1.64359454455664e-40	State2	LRPAP1
RPN1	9.42239098644351e-45	-0.402064	0.892	0.972	2.10288922035446e-40	State2	RPN1
RPS24	9.55197806927927e-45	0.301888190364481	1	1	2.13181046550175e-40	State2	RPS24
LMAN2	1.21116995674532e-44	-0.410068	0.571	0.83	2.70308910946421e-40	State2	LMAN2
EIF3L	1.25751443727639e-44	0.347692983424209	0.976	0.982	2.80652072111345e-40	State2	EIF3L
B3GAT3	1.46889790943234e-44	-0.355112	0.247	0.579	3.27828635427109e-40	State2	B3GAT3
EFNA1	1.48793863442373e-44	0.56138558037464	0.892	0.828	3.32078144430689e-40	State2	EFNA1
DCXR	1.74537363780382e-44	-0.410722	0.637	0.856	3.89532488485057e-40	State2	DCXR
FKBP10	2.34522893446118e-44	-0.367444	0.355	0.685	5.23408193593045e-40	State2	FKBP10
RP11-277P12.20	2.65887749117767e-44	-0.42299	0.282	0.604	5.93408278481032e-40	State2	RP11-277P12.20
CD24	3.11541970411643e-44	-0.501692	0.689	0.891	6.95299369564706e-40	State2	CD24
EMC10	6.24869221160859e-44	-0.425203	0.624	0.874	1.39458312778681e-39	State2	EMC10
VIM	6.25778024904621e-44	1.03111076247201	0.905	0.845	1.39661139598213e-39	State2	VIM
SFPQ	7.64613955662995e-44	-0.43075	0.518	0.812	1.70646542624867e-39	State2	SFPQ
CKAP4	1.05042951603683e-43	-0.442009	0.637	0.877	2.344348593891e-39	State2	CKAP4
HMGN2	1.41816737208674e-43	-0.679362	0.879	0.982	3.16506594102318e-39	State2	HMGN2
FTL	2.29539371192268e-43	0.399367697643636	0.995	0.998	5.12285968626905e-39	State2	FTL
PDAP1	2.57101188700479e-43	-0.388914	0.874	0.975	5.73798432941728e-39	State2	PDAP1
CDK2AP2	2.98196318790312e-43	-0.363108	0.524	0.807	6.65514544276219e-39	State2	CDK2AP2
RPS23	2.98480128759765e-43	0.327269800872021	1	0.999	6.66147951366043e-39	State2	RPS23
CNN2	4.89645009600739e-43	-0.433004	0.871	0.985	1.09278973242693e-38	State2	CNN2
MRPS35	7.90035160853773e-43	0.461251007251384	0.95	0.951	1.76320047199345e-38	State2	MRPS35
AHCY	1.07004028244309e-42	-0.442489	0.732	0.914	2.38811590235649e-38	State2	AHCY
GRN	1.88540698272525e-42	-0.408499	0.737	0.944	4.20785130404621e-38	State2	GRN
ALDOA	2.56532291961327e-42	0.643881281569423	0.968	0.989	5.72528769199289e-38	State2	ALDOA
KCNN4	4.58657206096917e-42	-0.466878	0.366	0.656	1.0236311525671e-37	State2	KCNN4
SERPINH1	8.25088723359128e-42	-0.574042	0.884	0.978	1.8414330127929e-37	State2	SERPINH1
SPINT2	1.20055737805843e-41	-0.398821	0.921	0.983	2.6794039563508e-37	State2	SPINT2
CNBP	1.45539983035919e-41	0.327233930550572	0.997	0.997	3.24816134139564e-37	State2	CNBP
SNAI2	1.50572874808202e-41	0.597623966322824	0.8	0.721	3.36048541996946e-37	State2	SNAI2
HLA-B	1.51037445952013e-41	-0.496776	0.847	0.956	3.37085371875702e-37	State2	HLA-B
FCGRT	2.08895653409215e-41	-0.40295	0.613	0.862	4.66213319278685e-37	State2	FCGRT
PYCR1	3.17423829718107e-41	-0.375053	0.324	0.629	7.0842650316487e-37	State2	PYCR1
PPIC	3.45179543293855e-41	-0.336815	0.139	0.414	7.70371704723225e-37	State2	PPIC
SRI	3.53388147828643e-41	-0.340539	0.958	0.992	7.88691668323966e-37	State2	SRI
FAM132A	4.15531857868178e-41	-0.423331	0.553	0.808	9.273840003902e-37	State2	FAM132A
MGLL	5.33220298783168e-41	-0.578824	0.334	0.626	1.19004106282427e-36	State2	MGLL
HN1	7.92338169644457e-41	-0.440043	0.545	0.814	1.7683403270125e-36	State2	HN1
TAGLN2	7.99970554170338e-41	-0.422812	0.755	0.947	1.78537428279736e-36	State2	TAGLN2
SUMF2	9.62319657636442e-41	-0.419227	0.737	0.924	2.14770501191301e-36	State2	SUMF2
RPL36	1.65418578437504e-40	0.386315738852276	0.989	0.996	3.69181183356822e-36	State2	RPL36
C6orf48	1.907308335063e-40	0.466303761189245	0.905	0.886	4.25673074219361e-36	State2	C6orf48
NME4	2.0851019018231e-40	-0.424441	0.597	0.826	4.65353042448878e-36	State2	NME4
MMP11	3.27113411318534e-40	-0.334023	0.192	0.486	7.30051711380705e-36	State2	MMP11
RASSF8-AS1	3.39556629311459e-40	-0.390332	0.405	0.711	7.57822485297313e-36	State2	RASSF8-AS1
APOA1BP	3.72289983669763e-40	-0.395263	0.458	0.731	8.30876785554176e-36	State2	APOA1BP
RPS15	4.12473384932581e-40	0.269034046580945	1	0.999	9.20558100492535e-36	State2	RPS15
CSRP2	4.76322498377588e-40	-0.42695	0.803	0.964	1.0630565518791e-35	State2	CSRP2
SLC25A5	6.66075547375799e-40	-0.449325	0.624	0.85	1.48654740663331e-35	State2	SLC25A5
BHLHE40	8.17465181274328e-40	0.656375133511337	0.466	0.26	1.82441879156805e-35	State2	BHLHE40
FKBP2	1.00139634344025e-39	-0.374611	0.592	0.841	2.23491635928994e-35	State2	FKBP2
NOP10	1.52446448601348e-39	-0.343396	0.313	0.631	3.40229983988489e-35	State2	NOP10
SSR4	1.66820565058536e-39	-0.401235	0.795	0.938	3.72310137097641e-35	State2	SSR4
AES	1.99699771951183e-39	-0.312652	0.192	0.479	4.45689951040649e-35	State2	AES
RPL22	2.3078186831479e-39	0.305541261912965	1	0.995	5.15058973704949e-35	State2	RPL22
SEMA3B	2.93450946116696e-39	-0.499449	0.534	0.807	6.54923821543242e-35	State2	SEMA3B
PDK1	4.27505887784172e-39	0.433649973483755	0.411	0.212	9.54107640356716e-35	State2	PDK1
RAD21	4.35120171383292e-39	0.385662602447184	0.971	0.972	9.7110119849323e-35	State2	RAD21
FKBP11	6.40303031993728e-39	-0.33936	0.192	0.478	1.4290283068036e-34	State2	FKBP11
MRPL24	7.11423549689905e-39	-0.37066	0.405	0.697	1.58775507819793e-34	State2	MRPL24
MYDGF	7.42335304193948e-39	-0.400234	0.661	0.859	1.65674393190005e-34	State2	MYDGF
CHID1	1.00753147140429e-38	-0.370579	0.437	0.728	2.24860873788008e-34	State2	CHID1
ITM2C	1.02660691914065e-38	-0.406537	0.645	0.879	2.29118132213811e-34	State2	ITM2C
PFKFB3	1.07022390541536e-38	0.583380320487086	0.418	0.227	2.38852571210599e-34	State2	PFKFB3
HYOU1	1.08192540021314e-38	-0.320646	0.253	0.555	2.41464110819569e-34	State2	HYOU1
MAGED1	1.20228953725066e-38	-0.428925	0.521	0.763	2.68326978923603e-34	State2	MAGED1
MIF	1.32713005528555e-38	-0.354799	0.995	0.998	2.9618888573863e-34	State2	MIF
NUCB1	1.44863956539406e-38	-0.406011	0.487	0.763	3.23307378204647e-34	State2	NUCB1
RBM39	1.73083420069858e-38	0.439554695999566	0.979	0.987	3.8628757691191e-34	State2	RBM39
HNRNPA3	1.76997863287502e-38	-0.384569	0.787	0.928	3.95023831285047e-34	State2	HNRNPA3
CXCL16	2.03671350668653e-38	-0.366878	0.529	0.786	4.54553720422299e-34	State2	CXCL16
SERPINE2	2.16405294959519e-38	-0.455836	0.334	0.625	4.82973337290654e-34	State2	SERPINE2
CRABP1	2.34679533074575e-38	-0.529231	0.758	0.922	5.23757781915837e-34	State2	CRABP1
PSME2	4.24585338095963e-38	-0.351869	0.416	0.721	9.4758955756257e-34	State2	PSME2
PXMP2	6.14131297083028e-38	-0.277466	0.108	0.364	1.3706182288299e-33	State2	PXMP2
NT5C3A	6.44202529597264e-38	0.651505856831155	0.679	0.568	1.43773120555517e-33	State2	NT5C3A
DNPH1	6.79991879962601e-38	-0.395743	0.479	0.764	1.51760587770053e-33	State2	DNPH1
C1D	9.62116058890565e-38	0.461069549687336	0.803	0.731	2.14725062023196e-33	State2	C1D
EIF2A	1.1010841382882e-37	0.42773114748036	0.861	0.848	2.45739957983161e-33	State2	EIF2A
GLTSCR2	1.15966418131519e-37	0.527841378235987	0.805	0.773	2.58813851985924e-33	State2	GLTSCR2
ZFP36	1.22398037274958e-37	-0.847295	0.613	0.792	2.73167939590251e-33	State2	ZFP36
NPB	1.31035767275494e-37	-0.433395	0.5	0.746	2.92445625405448e-33	State2	NPB
CTSF	1.61679584306491e-37	-0.338046	0.495	0.812	3.60836496255226e-33	State2	CTSF
LOXL4	1.75063763322146e-37	-0.365189	0.103	0.348	3.90707306982365e-33	State2	LOXL4
TUSC3	2.17341069996726e-37	-0.356808	0.784	0.952	4.85061800018692e-33	State2	TUSC3
SYNGR2	2.52904080134977e-37	-0.397258	0.663	0.879	5.64431326045242e-33	State2	SYNGR2
TAPBP	2.53873301574598e-37	-0.375395	0.511	0.802	5.66594434454189e-33	State2	TAPBP
PDIA5	2.71166523698813e-37	-0.309816	0.184	0.465	6.0518944759101e-33	State2	PDIA5
SMARCB1	3.42245731744357e-37	-0.377387	0.732	0.909	7.63824024107055e-33	State2	SMARCB1
RPS25	3.6185055097609e-37	0.333249809415848	0.997	0.999	8.07578059668437e-33	State2	RPS25
EEF1D	4.2054434021304e-37	0.299864565387703	0.997	0.999	9.38570858487464e-33	State2	EEF1D
C17orf89	4.24375466402647e-37	-0.375106	0.368	0.65	9.47121165917428e-33	State2	C17orf89
GAL	4.50919414717847e-37	-0.356717	0.124	0.372	1.00636194976729e-32	State2	GAL
KMT2E	5.26315041118782e-37	0.452417101164908	0.911	0.863	1.1746299087689e-32	State2	KMT2E
COX7A2L	5.50363053008266e-37	0.406065351409829	0.942	0.939	1.22830026170385e-32	State2	COX7A2L
HGSNAT	6.86046968739133e-37	-0.364247	0.471	0.765	1.531119624832e-32	State2	HGSNAT
B9D1	7.95641658659276e-37	-0.316828	0.253	0.533	1.77571305379577e-32	State2	B9D1
MFI2	8.78637877609753e-37	-0.370103	0.366	0.653	1.96094401524945e-32	State2	MFI2
CISD3	1.34970543545543e-36	-0.256452	0.121	0.383	3.01227259084942e-32	State2	CISD3
DBI	1.44814916596508e-36	-0.379728	0.513	0.767	3.23197930860086e-32	State2	DBI
AC090498.1	1.54549154135354e-36	0.251325581727755	1	1	3.44922802199284e-32	State2	AC090498.1
COPE	1.61566228760667e-36	-0.337705	0.545	0.807	3.60583509348058e-32	State2	COPE
HSP90AB1	1.62788071244746e-36	-0.341434	1	0.999	3.63310417404025e-32	State2	HSP90AB1
PSMB1	1.93541461258856e-36	-0.366691	0.908	0.98	4.31945833237515e-32	State2	PSMB1
TSPAN13	1.96176061897009e-36	-0.351911	0.445	0.74	4.37825734941744e-32	State2	TSPAN13
FUOM	1.97636187580334e-36	-0.32796	0.295	0.575	4.41084443441789e-32	State2	FUOM
ZFAND1	2.10974717742595e-36	0.450582758553911	0.832	0.823	4.70853375057923e-32	State2	ZFAND1
SCARB1	2.21422104550152e-36	-0.405983	0.439	0.717	4.9416985293503e-32	State2	SCARB1
ENO2	2.47220852943896e-36	0.803469383374364	0.621	0.482	5.51747499600187e-32	State2	ENO2
CXCL1	3.19863847705697e-36	-1.07266	0.361	0.605	7.13872135309574e-32	State2	CXCL1
PYCRL	3.35029008413623e-36	-0.290417	0.126	0.383	7.47717740977525e-32	State2	PYCRL
OAZ1	3.80956686687236e-36	-0.328457	0.934	0.99	8.50219133348573e-32	State2	OAZ1
POLD2	4.60246417617016e-36	-0.405095	0.539	0.777	1.02717795483766e-31	State2	POLD2
HSPE1	5.06296975231515e-36	-0.411261	0.953	0.993	1.12995358932169e-31	State2	HSPE1
TPT1-AS1	5.82388430496059e-36	-0.353112	0.374	0.665	1.29977449918111e-31	State2	TPT1-AS1
KRT6B	6.13106042188429e-36	-0.617683	0.426	0.693	1.36833006495614e-31	State2	KRT6B
ELOVL5	6.16297997499611e-36	-0.324366	0.224	0.511	1.37545387081963e-31	State2	ELOVL5
GYLTL1B	8.78781997770375e-36	-0.284308	0.203	0.501	1.96126566262392e-31	State2	GYLTL1B
TMEM106C	1.08295161771874e-35	-0.413988	0.366	0.616	2.41693142042468e-31	State2	TMEM106C
SAA1	1.57220872495833e-35	-0.524726	0.808	0.965	3.508855432362e-31	State2	SAA1
RAMP2	1.86812549019206e-35	-0.36573	0.35	0.646	4.16928246901064e-31	State2	RAMP2
LINC00493	1.88602130174972e-35	0.440500825587952	0.866	0.872	4.20922234124503e-31	State2	LINC00493
TUBA1A	1.89741174847518e-35	-0.444689	0.613	0.85	4.2346435402469e-31	State2	TUBA1A
ST13	1.94401270138498e-35	0.29856675264347	0.982	0.996	4.338647546951e-31	State2	ST13
AQP5	2.0330352337636e-35	-0.448015	0.403	0.659	4.53732803471361e-31	State2	AQP5
RPL18A	2.27374947274993e-35	0.254284613096279	1	1	5.07455407328329e-31	State2	RPL18A
DBNL	3.28947862388293e-35	-0.350624	0.334	0.619	7.34145839278192e-31	State2	DBNL
HYAL2	3.51219440108514e-35	-0.288842	0.158	0.416	7.83851546434181e-31	State2	HYAL2
PARK7	3.58083257263019e-35	-0.343183	0.774	0.917	7.99170213559606e-31	State2	PARK7
NHP2	4.1871653582084e-35	-0.344474	0.616	0.858	9.34491564644951e-31	State2	NHP2
FXYD3	6.36482813684973e-35	-0.411687	0.676	0.858	1.42050234358212e-30	State2	FXYD3
OGFOD3	6.96725877625064e-35	-0.339957	0.271	0.549	1.55495281368362e-30	State2	OGFOD3
RPL37A	8.89655232421435e-35	0.319249020137513	0.997	0.997	1.98553254771816e-30	State2	RPL37A
CERCAM	1.09232986348764e-34	-0.270951	0.158	0.422	2.43786178933171e-30	State2	CERCAM
TSTA3	1.42595343589913e-34	-0.337612	0.421	0.696	3.18244287823967e-30	State2	TSTA3
TSTD1	1.56606418209018e-34	-0.371247	0.568	0.821	3.49514204158885e-30	State2	TSTD1
PLBD1	1.93904503472437e-34	-0.524404	0.784	0.919	4.32756070849784e-30	State2	PLBD1
RPL38	2.08816760031511e-34	0.383680850025908	0.971	0.971	4.66037245038326e-30	State2	RPL38
HMGN1	2.38180160023283e-34	-0.313576	0.955	0.989	5.31570481139964e-30	State2	HMGN1
S100A11	2.4800757788779e-34	-0.380015	0.921	0.993	5.5350331232997e-30	State2	S100A11
ACTG1	2.49494325742183e-34	0.288781377690555	0.997	0.999	5.56821436191404e-30	State2	ACTG1
CIRBP	2.50568024667737e-34	0.378307243801131	0.958	0.962	5.59217717453455e-30	State2	CIRBP
SIGMAR1	3.46519414584012e-34	-0.290298	0.182	0.452	7.73362029468598e-30	State2	SIGMAR1
IGFBP7	3.55929937687254e-34	-0.482942	0.761	0.93	7.94364434930413e-30	State2	IGFBP7
TPM4	3.96794762834034e-34	-0.388529	0.634	0.854	8.85566551692997e-30	State2	TPM4
EID1	5.30973994665611e-34	-0.358926	0.826	0.94	1.18502776129471e-29	State2	EID1
SRSF9	5.47982957687464e-34	-0.347135	0.589	0.845	1.22298836496688e-29	State2	SRSF9
DNAJB11	5.55606212207022e-34	-0.407433	0.645	0.818	1.24000194440363e-29	State2	DNAJB11
C11orf31	5.61463446688804e-34	-0.328973	0.771	0.917	1.25307412032007e-29	State2	C11orf31
MDH2	5.9484829556649e-34	-0.275983	0.989	0.998	1.32758242604529e-29	State2	MDH2
RALY	6.53745304248969e-34	-0.3659	0.842	0.959	1.45902877002285e-29	State2	RALY
CHCHD10	7.17768749645823e-34	-0.375371	0.713	0.876	1.60191629545955e-29	State2	CHCHD10
ITGAE	8.47039912609237e-34	-0.317208	0.45	0.727	1.8904236769613e-29	State2	ITGAE
RPL4	1.08735493196661e-33	0.294145868070693	0.997	1	2.42675873716307e-29	State2	RPL4
NUPR1	1.23929981550584e-33	0.553991129655232	0.874	0.853	2.76586932824593e-29	State2	NUPR1
RPL6	1.30977474633336e-33	0.26223040883173	1	1	2.9231552788668e-29	State2	RPL6
LAMA4	1.46761545921128e-33	-0.354329	0.271	0.536	3.27542418186773e-29	State2	LAMA4
MYLK	1.46966478420513e-33	0.877642674493458	0.897	0.885	3.27999786538902e-29	State2	MYLK
UBXN1	1.70906110680214e-33	0.389613255347915	0.845	0.788	3.81428257816101e-29	State2	UBXN1
PIGS	1.73696221901972e-33	-0.290612	0.25	0.54	3.87655228040822e-29	State2	PIGS
RBX1	1.94577432345055e-33	-0.337963	0.726	0.911	4.34257913507694e-29	State2	RBX1
CD74	3.0178543629406e-33	-0.663034	0.192	0.435	6.73524736721083e-29	State2	CD74
SHFM1	3.13618163403362e-33	-0.305264	0.966	0.994	6.99933017083622e-29	State2	SHFM1
TMED3	3.76238223793082e-33	-0.382948	0.729	0.891	8.39688467861401e-29	State2	TMED3
PDCD5	4.36893519072952e-33	-0.327049	0.476	0.767	9.75058955867014e-29	State2	PDCD5
GSTA4	5.04184603413951e-33	-0.332823	0.471	0.736	1.12523919789926e-28	State2	GSTA4
FUS	6.45238879370428e-33	-0.298729	0.903	0.977	1.44004413097892e-28	State2	FUS
SLC2A3	6.63928368393138e-33	0.616081827746908	0.15	0.033	1.48175533257981e-28	State2	SLC2A3
PTGES2	6.78390818272394e-33	-0.266839	0.179	0.437	1.51403262822033e-28	State2	PTGES2
NDUFAF3	6.83740551865593e-33	-0.317282	0.529	0.776	1.52597216365363e-28	State2	NDUFAF3
DDX5	7.18769868795099e-33	-0.255459	0.876	0.978	1.6041505931769e-28	State2	DDX5
HSP90AA1	7.78289800602696e-33	-0.42129	0.997	1	1.7369871769851e-28	State2	HSP90AA1
UXS1	8.00133425285023e-33	-0.311931	0.261	0.533	1.78573777855112e-28	State2	UXS1
CRIP1	8.0509048969112e-33	-0.402212	0.555	0.786	1.79680095489264e-28	State2	CRIP1
CHPF	8.32939368148284e-33	-0.291631	0.247	0.515	1.85895408183334e-28	State2	CHPF
POLR1D	8.34939774856991e-33	0.521292818646262	0.782	0.757	1.86341858952583e-28	State2	POLR1D
HMGB3	8.55958059353464e-33	-0.278654	0.15	0.398	1.91032719686506e-28	State2	HMGB3
GTPBP10	1.32030652773385e-32	0.452774235019375	0.75	0.684	2.94666010859641e-28	State2	GTPBP10
FAM162A	1.43786006222182e-32	0.769199971673871	0.726	0.696	3.20901608686667e-28	State2	FAM162A
KRTCAP3	1.49346571798599e-32	-0.320977	0.384	0.655	3.33311678940112e-28	State2	KRTCAP3
EGR3	1.53693663145854e-32	-0.498192	0.211	0.449	3.43013517408917e-28	State2	EGR3
WSB1	1.68178431834459e-32	0.467688342543353	0.918	0.879	3.75340624168147e-28	State2	WSB1
CTSA	1.82091372851965e-32	-0.352154	0.418	0.676	4.06391525931016e-28	State2	CTSA
NUCKS1	2.0504172996522e-32	-0.425857	0.861	0.981	4.57612132936379e-28	State2	NUCKS1
C1QB	2.12151383612264e-32	-0.317439	0.895	0.968	4.73479457945851e-28	State2	C1QB
C1QBP	2.12151383612264e-32	-0.317439	0.895	0.968	4.73479457945851e-28	State2	C1QBP
DBN1	2.1358933157479e-32	-0.306708	0.268	0.55	4.76688670208617e-28	State2	DBN1
ARHGDIA	2.2135439142994e-32	-0.304995	0.334	0.606	4.9401873079334e-28	State2	ARHGDIA
EPB41L4A-AS1	2.39080268335668e-32	0.44497084916845	0.537	0.383	5.33579342871544e-28	State2	EPB41L4A-AS1
DUT	2.62056302593269e-32	-0.462204	0.616	0.824	5.84857256127657e-28	State2	DUT
GPX7	5.2064716592317e-32	-0.315734	0.376	0.633	1.16198034490733e-27	State2	GPX7
FIBP	5.4812786061594e-32	-0.343131	0.45	0.709	1.22331175932265e-27	State2	FIBP
SLC25A39	6.0198084054235e-32	-0.332849	0.474	0.737	1.34350083992242e-27	State2	SLC25A39
TSPAN3	6.3086753634633e-32	-0.34231	0.674	0.889	1.40797016761774e-27	State2	TSPAN3
GNAI2	6.53493261397126e-32	-0.299942	0.268	0.536	1.45846626078611e-27	State2	GNAI2
IDH2	6.97200500169784e-32	-0.333851	0.368	0.633	1.55601207627892e-27	State2	IDH2
DYNLT1	7.77825468081852e-32	-0.333915	0.682	0.89	1.73595087966508e-27	State2	DYNLT1
GCSH	1.03085357030777e-31	-0.319292	0.397	0.676	2.30065899821288e-27	State2	GCSH
CEBPD	1.41314470487148e-31	-0.603319	0.411	0.65	3.15385635233218e-27	State2	CEBPD
FIS1	2.11713788991202e-31	-0.328769	0.837	0.958	4.72502834270565e-27	State2	FIS1
COX6A1	2.29176230519769e-31	-0.279701	0.974	0.995	5.11475511274021e-27	State2	COX6A1
TMEM230	2.47062741234532e-31	-0.324175	0.774	0.935	5.51394625887228e-27	State2	TMEM230
SF3A1	3.28785093513048e-31	0.470662429892571	0.742	0.663	7.33782571702421e-27	State2	SF3A1
NRN1	3.5745272261862e-31	0.523866662230421	0.503	0.344	7.97762986340237e-27	State2	NRN1
APRT	4.21340906287116e-31	-0.336265	0.611	0.807	9.40348634651586e-27	State2	APRT
UROS	4.28119206098386e-31	-0.264453	0.232	0.49	9.55476444170377e-27	State2	UROS
TNF	4.45337373003418e-31	-0.558133	0.247	0.481	9.93903949069028e-27	State2	TNF
DDIT4	5.38320305004185e-31	0.732201105189133	0.963	0.98	1.20142325670834e-26	State2	DDIT4
MRPL20	5.915675825621e-31	-0.327519	0.418	0.676	1.3202605307621e-26	State2	MRPL20
MRPL11	6.41754042004456e-31	-0.331844	0.576	0.83	1.43226667094555e-26	State2	MRPL11
TNFAIP3	6.53835815651806e-31	-0.673004	0.595	0.793	1.4592307733717e-26	State2	TNFAIP3
AP2M1	9.69104612230365e-31	-0.302328	0.842	0.954	2.16284767357573e-26	State2	AP2M1
HNRNPAB	1.06736110958383e-30	-0.309288	0.384	0.648	2.38213652436918e-26	State2	HNRNPAB
PVRL2	1.29452064248433e-30	-0.251611	0.145	0.386	2.88911116989653e-26	State2	PVRL2
HMGN3	2.62669744548867e-30	-0.313877	0.861	0.977	5.86226335884161e-26	State2	HMGN3
PNKD	2.84026118223699e-30	-0.291935	0.529	0.809	6.33889490651652e-26	State2	PNKD
TMX4	4.09774034995526e-30	-0.358645	0.574	0.799	9.14533691303014e-26	State2	TMX4
THUMPD3-AS1	4.76422625377241e-30	-0.303937	0.25	0.515	1.06328001531693e-25	State2	THUMPD3-AS1
RPL13A	7.05714209128793e-30	0.283347501584448	0.995	0.999	1.57501297193364e-25	State2	RPL13A
TCTN1	7.93361076332823e-30	-0.301797	0.466	0.731	1.7706232501596e-25	State2	TCTN1
TMEM134	8.1545796959849e-30	-0.286763	0.505	0.746	1.81993909654991e-25	State2	TMEM134
SPP1	8.8284175615396e-30	-0.486074	0.745	0.881	1.97032623138441e-25	State2	SPP1
SNX22	1.24929466652974e-29	-0.336226	0.321	0.594	2.78817583676107e-25	State2	SNX22
LMNB1	1.32981863273131e-29	-0.260268	0.063	0.26	2.96788922452974e-25	State2	LMNB1
H2AFY	1.61207577124499e-29	-0.28298	0.547	0.807	3.59783070626456e-25	State2	H2AFY
CYB5R3	1.73898706561692e-29	-0.292913	0.734	0.912	3.88107133304385e-25	State2	CYB5R3
PARP1	1.7583974843689e-29	-0.33326	0.592	0.794	3.92439150561451e-25	State2	PARP1
SYF2	1.8411342114738e-29	0.418216238842927	0.666	0.574	4.10904333316722e-25	State2	SYF2
RBM3	1.92697760425807e-29	-0.289878	0.921	0.974	4.30062861718317e-25	State2	RBM3
GTF3C6	2.97454421666847e-29	-0.313022	0.468	0.718	6.63858778276069e-25	State2	GTF3C6
GAA	4.54202738791409e-29	-0.272097	0.382	0.665	1.01368967243467e-24	State2	GAA
POLR2L	5.49228877592147e-29	-0.316931	0.532	0.79	1.22576900901015e-24	State2	POLR2L
SDF4	5.85357903023241e-29	-0.313774	0.518	0.767	1.30640176796727e-24	State2	SDF4
DPP7	8.23460878056669e-29	-0.324468	0.561	0.802	1.83779998764687e-24	State2	DPP7
ARF3	8.40314279890063e-29	-0.281974	0.611	0.833	1.87541340985864e-24	State2	ARF3
HSPA5	8.66950368263737e-29	-0.344879	0.932	0.981	1.93485983189101e-24	State2	HSPA5
CSRP1	1.18248214976548e-28	-0.326784	0.813	0.955	2.6390636618466e-24	State2	CSRP1
SYNGR1	1.52011655579243e-28	-0.328127	0.445	0.697	3.39259612921755e-24	State2	SYNGR1
RPUSD3	2.42902145101362e-28	-0.262505	0.261	0.527	5.4210900743722e-24	State2	RPUSD3
PPFIBP1	2.55334631890766e-28	0.420016395960912	0.929	0.929	5.69855831453811e-24	State2	PPFIBP1
UQCR11	2.82425749520043e-28	-0.310916	0.571	0.789	6.30317787778833e-24	State2	UQCR11
TMED2	2.84897941308238e-28	-0.268969	0.829	0.948	6.35835225411726e-24	State2	TMED2
PHF3	2.86681938123096e-28	0.417663072325997	0.787	0.722	6.39816749503125e-24	State2	PHF3
RHOB	3.06883808647169e-28	-0.435344	0.663	0.876	6.84903284138751e-24	State2	RHOB
ARPP19	3.1203807989915e-28	0.471491050093031	0.7	0.629	6.96406586718923e-24	State2	ARPP19
OSER1	3.18722868181253e-28	0.498370157050101	0.716	0.627	7.1132569720692e-24	State2	OSER1
YIF1A	4.06756882536551e-28	-0.265415	0.416	0.684	9.07800010445074e-24	State2	YIF1A
CLIC1	4.44112664554023e-28	-0.291264	0.668	0.863	9.91170644751668e-24	State2	CLIC1
SNHG8	4.94147397145131e-28	0.476363027560948	0.932	0.931	1.1028381609485e-23	State2	SNHG8
UQCC2	6.89822686227202e-28	-0.295449	0.303	0.561	1.53954627112187e-23	State2	UQCC2
PRMT1	8.08075418267683e-28	-0.32127	0.716	0.9	1.80346271848981e-23	State2	PRMT1
CDKN1B	9.832103221657e-28	0.387079170851619	0.963	0.972	2.19432879700941e-23	State2	CDKN1B
PLTP	1.0248014347883e-27	-0.301166	0.479	0.756	2.28715184216052e-23	State2	PLTP
NGDN	1.02493172167943e-27	0.438358574768018	0.684	0.612	2.28744261644415e-23	State2	NGDN
FAM204A	1.08992015218817e-27	0.42868146022685	0.689	0.635	2.43248379565357e-23	State2	FAM204A
MFGE8	1.24463191635999e-27	-0.341376	0.671	0.887	2.77776951093222e-23	State2	MFGE8
FAAP20	1.36470685852579e-27	-0.277453	0.471	0.732	3.04575276685786e-23	State2	FAAP20
RNASEH2C	1.89334402428175e-27	-0.265105	0.274	0.523	4.225565193392e-23	State2	RNASEH2C
C1R	2.51288750011678e-27	-0.327848	0.734	0.917	5.60826232276063e-23	State2	C1R
TRAF4	2.56305409625321e-27	-0.287925	0.616	0.85	5.72022413201791e-23	State2	TRAF4
COL9A1	2.70353198089467e-27	-0.310712	0.429	0.706	6.03374267496072e-23	State2	COL9A1
FGFR1OP2	3.05122694390419e-27	0.488032110808509	0.868	0.896	6.80972829340538e-23	State2	FGFR1OP2
WBP11	3.07537742872439e-27	0.415996762116238	0.942	0.963	6.86362734542709e-23	State2	WBP11
POLR2I	3.23082415671168e-27	-0.255784	0.429	0.69	7.21055335294914e-23	State2	POLR2I
SRSF2	4.21942887066937e-27	-0.320118	0.847	0.947	9.41692135355991e-23	State2	SRSF2
VDAC2	4.58141595808937e-27	0.35717049640272	0.897	0.923	1.02248041352639e-22	State2	VDAC2
PSMB3	5.12183391560724e-27	-0.328542	0.679	0.867	1.14309089328522e-22	State2	PSMB3
SBDS	8.33342138119185e-27	0.583796398542744	0.866	0.833	1.8598529838544e-22	State2	SBDS
GPX4	8.39502256506996e-27	-0.286553	0.942	0.985	1.87360113607231e-22	State2	GPX4
PCMTD2	8.48158712447278e-27	-0.31901	0.355	0.621	1.89292061443984e-22	State2	PCMTD2
CALU	9.07772101172411e-27	-0.299103	0.755	0.907	2.02596577539659e-22	State2	CALU
SDHC	1.30073788823671e-26	-0.284269	0.663	0.863	2.90298681896669e-22	State2	SDHC
OXR1	1.61153638677006e-26	0.384039033437783	0.679	0.566	3.59662690799342e-22	State2	OXR1
GSN	2.08488377770659e-26	-0.310602	0.532	0.76	4.65304361508558e-22	State2	GSN
PRELID1	2.61847255450566e-26	-0.311618	0.687	0.857	5.84390704714574e-22	State2	PRELID1
KLK6	2.88207488734733e-26	-0.333321	0.589	0.814	6.43221473358176e-22	State2	KLK6
JUN	3.02482674750609e-26	-0.633259	0.853	0.918	6.75080833508409e-22	State2	JUN
PPIL4	4.18349217359685e-26	0.423262471897476	0.7	0.649	9.33671783303344e-22	State2	PPIL4
MMP2	4.55734435362891e-26	-0.352038	0.621	0.835	1.0171081128429e-21	State2	MMP2
CD151	4.88572349828638e-26	-0.301862	0.718	0.874	1.09039577034755e-21	State2	CD151
PTHLH	5.27990810181601e-26	0.470315263361405	0.242	0.104	1.1783698901633e-21	State2	PTHLH
ATP6V1G1	5.36807380187808e-26	0.325995925265056	0.937	0.951	1.19804671110315e-21	State2	ATP6V1G1
CPXM2	5.64362314128315e-26	-0.267768	0.321	0.588	1.25954381267157e-21	State2	CPXM2
RPP30	5.68366832133347e-26	0.367865030896644	0.503	0.365	1.2684810959552e-21	State2	RPP30
CAMTA1	7.41617425690471e-26	-0.279264	0.526	0.765	1.65514177065599e-21	State2	CAMTA1
SEPT9	8.71042358165897e-26	-0.291535	0.7	0.875	1.94399233495465e-21	State2	SEPT9
POLR2F	9.10466958834744e-26	-0.286276	0.847	0.947	2.03198015872738e-21	State2	POLR2F
RANBP1	9.31208178419376e-26	-0.337345	0.784	0.909	2.07827041259636e-21	State2	RANBP1
LYPLA1	9.31998403017364e-26	-0.304904	0.734	0.883	2.08003403585415e-21	State2	LYPLA1
MAGOHB	9.3816904421068e-26	-0.302844	0.705	0.892	2.0938056728694e-21	State2	MAGOHB
PHF1	1.0164423990705e-25	0.395817530374551	0.437	0.293	2.26849614624554e-21	State2	PHF1
OCIAD2	1.01874673513894e-25	-0.277882	0.576	0.812	2.27363896348308e-21	State2	OCIAD2
EI24	1.02075931142961e-25	-0.255419	0.474	0.731	2.2781306312486e-21	State2	EI24
PLOD3	1.17857410171394e-25	-0.295565	0.695	0.874	2.63034168020517e-21	State2	PLOD3
GTF2I	1.36470909298675e-25	-0.285944	0.813	0.953	3.04575775372784e-21	State2	GTF2I
TMEM98	1.38644385035016e-25	-0.281731	0.642	0.868	3.09426538521148e-21	State2	TMEM98
H3F3B	1.494524898921e-25	0.253523620007717	1	1	3.33548066941189e-21	State2	H3F3B
LAMTOR3	1.60144558082172e-25	0.413561756861524	0.658	0.587	3.57410624727792e-21	State2	LAMTOR3
ATP5G3	1.76090395515482e-25	-0.275056	0.911	0.964	3.92998544711452e-21	State2	ATP5G3
LSM7	1.76666929073596e-25	-0.310605	0.724	0.891	3.94285252306451e-21	State2	LSM7
ARL8B	2.11068539572006e-25	0.425745436631521	0.542	0.415	4.71062766616804e-21	State2	ARL8B
CALHM2	3.14404224351651e-25	-0.291219	0.474	0.721	7.01687347908014e-21	State2	CALHM2
BCL11A	3.49573101724252e-25	-0.254688	0.468	0.753	7.80177248428185e-21	State2	BCL11A
RPS29	3.61792028631265e-25	0.303563012865131	0.971	0.977	8.07447449499257e-21	State2	RPS29
TMA7	3.79165643507891e-25	-0.265766	0.837	0.925	8.46221883180911e-21	State2	TMA7
SOD2	4.80256488038133e-25	-0.44258	0.534	0.752	1.07183643000351e-20	State2	SOD2
DEGS1	5.43122895483037e-25	-0.299051	0.474	0.718	1.21214167813904e-20	State2	DEGS1
UTP23	5.70937852558672e-25	0.346921632170724	0.703	0.628	1.27421909934045e-20	State2	UTP23
YWHAQ	7.89559307673901e-25	-0.287967	0.832	0.952	1.76213846286661e-20	State2	YWHAQ
COMT	8.12483128457042e-25	-0.302212	0.813	0.958	1.81329984609043e-20	State2	COMT
SAT2	1.00872841987982e-24	0.364962306925887	0.795	0.765	2.25128008748779e-20	State2	SAT2
COX5B	1.06159492751732e-24	-0.263568	0.863	0.958	2.36926755923316e-20	State2	COX5B
PFDN5	1.10276706434893e-24	0.276337047754616	0.989	0.991	2.46115553421394e-20	State2	PFDN5
CD276	1.13838901874813e-24	-0.255829	0.434	0.689	2.54065661204207e-20	State2	CD276
NECAP1	1.46228261975118e-24	0.396746422673427	0.803	0.778	3.26352235076067e-20	State2	NECAP1
RP11-66B24.2	1.57919479776129e-24	-0.292978	0.453	0.689	3.52444694964365e-20	State2	RP11-66B24.2
GOLT1B	1.60524230710951e-24	0.505287329616713	0.813	0.815	3.582579781007e-20	State2	GOLT1B
CLDN7	1.99044581537352e-24	-0.316055	0.276	0.509	4.44227697075063e-20	State2	CLDN7
NID1	2.33374758892879e-24	-0.302721	0.445	0.702	5.20845786897127e-20	State2	NID1
DYNC1I1	2.37582694363261e-24	0.259414249199761	0.197	0.075	5.30237057279927e-20	State2	DYNC1I1
ATP6V1C1	2.846880198415e-24	0.435942977981683	0.647	0.57	6.3536672268226e-20	State2	ATP6V1C1
TMEM181	3.31632604963867e-24	-0.298215	0.584	0.827	7.40137647758358e-20	State2	TMEM181
RABAC1	3.41901710286743e-24	-0.279155	0.632	0.836	7.63056237017953e-20	State2	RABAC1
CXCL6	3.53261364510933e-24	-0.322948	0.297	0.531	7.884087133155e-20	State2	CXCL6
YWHAH	3.60831712644333e-24	-0.279096	0.397	0.638	8.05304216279623e-20	State2	YWHAH
HDDC2	3.90739032534352e-24	-0.287651	0.582	0.772	8.72051372810166e-20	State2	HDDC2
STRA13	4.85838968831933e-24	-0.261845	0.4	0.642	1.08429541063911e-19	State2	STRA13
NIT2	5.41467785694772e-24	-0.267618	0.445	0.689	1.20844780411359e-19	State2	NIT2
FLNB	5.57993629792896e-24	0.388845910537445	0.347	0.2	1.24533018297178e-19	State2	FLNB
H2AFV	5.8140570016211e-24	-0.361881	0.626	0.853	1.2975812416218e-19	State2	H2AFV
PLPP2	6.06536531197783e-24	-0.283104	0.345	0.574	1.35366823032721e-19	State2	PLPP2
C7orf73	6.30046628325141e-24	-0.278371	0.618	0.816	1.40613806509605e-19	State2	C7orf73
SLC25A36	6.96626936760861e-24	0.360933665592946	0.861	0.849	1.55473199746289e-19	State2	SLC25A36
MRPS16	7.96666439851228e-24	-0.250857	0.405	0.642	1.77800016045997e-19	State2	MRPS16
PNP	8.87768349596508e-24	-0.257414	0.153	0.351	1.98132140262949e-19	State2	PNP
FGFR1	1.05250550958814e-23	-0.299425	0.545	0.756	2.34898179629882e-19	State2	FGFR1
TXN	1.23794045467862e-23	-0.321053	0.637	0.831	2.76283550675175e-19	State2	TXN
HIST1H2AC	1.58458802710945e-23	0.501515262544252	0.5	0.351	3.53648355890287e-19	State2	HIST1H2AC
LSR	1.60026624522102e-23	-0.269125	0.332	0.563	3.57147420608427e-19	State2	LSR
KRT18	1.90266776018544e-23	-0.332984	0.708	0.885	4.24637390718187e-19	State2	KRT18
EGR1	1.91527510229175e-23	-0.555845	0.811	0.911	4.27451097329473e-19	State2	EGR1
CPQ	2.09938086735432e-23	-0.269357	0.413	0.658	4.68539821976138e-19	State2	CPQ
SRSF3	2.41266544562076e-23	-0.31209	0.858	0.952	5.3845867415364e-19	State2	SRSF3
C1S	2.44910155731832e-23	-0.370027	0.789	0.934	5.46590485562303e-19	State2	C1S
ID1	2.45198673690584e-23	0.709020574017729	0.687	0.605	5.47234399942644e-19	State2	ID1
NMD3	2.4727519351547e-23	0.39509255452239	0.658	0.587	5.51868776887825e-19	State2	NMD3
MCM5	2.56907327783993e-23	-0.350813	0.142	0.328	5.73365774148316e-19	State2	MCM5
PPP1R2	2.69190058157501e-23	0.411751838526717	0.855	0.828	6.0077837179591e-19	State2	PPP1R2
ARL2	3.4364353285722e-23	-0.253452	0.408	0.647	7.66943636630744e-19	State2	ARL2
GGCT	3.60265420208755e-23	-0.279414	0.474	0.697	8.04040364821899e-19	State2	GGCT
CCT5	3.72895344042443e-23	-0.275425	0.561	0.79	8.32227828833924e-19	State2	CCT5
SLC43A2	3.88122033645514e-23	-0.257649	0.247	0.477	8.66210754690058e-19	State2	SLC43A2
SUMO3	4.39781985990494e-23	-0.30609	0.721	0.876	9.81505436333584e-19	State2	SUMO3
CYC1	4.42408028162564e-23	-0.278206	0.834	0.945	9.87366237253211e-19	State2	CYC1
PRKDC	6.36149035686165e-23	-0.313572	0.742	0.892	1.41975741784438e-18	State2	PRKDC
PHLDA1	6.46691019261021e-23	-0.380222	0.624	0.841	1.44328501678675e-18	State2	PHLDA1
TMEM165	6.94245197973131e-23	-0.256628	0.508	0.763	1.54941643283643e-18	State2	TMEM165
TXNL1	8.40516670249421e-23	0.323759954356436	0.753	0.736	1.87586510466266e-18	State2	TXNL1
CMTM5	1.08946930202948e-22	-0.260056	0.347	0.574	2.43147758826939e-18	State2	CMTM5
KDM5B	1.14008362693255e-22	0.409555453521149	0.803	0.756	2.54443863858807e-18	State2	KDM5B
BTG1	1.17874932925907e-22	0.352508199914646	0.974	0.993	2.63073275304039e-18	State2	BTG1
CCDC59	1.32861955170159e-22	0.469188893350875	0.695	0.627	2.9652131154876e-18	State2	CCDC59
COA3	1.37373621166382e-22	-0.259248	0.518	0.754	3.06590447719131e-18	State2	COA3
TACSTD2	1.49542541963977e-22	-0.333272	0.863	0.963	3.33749045155204e-18	State2	TACSTD2
NPC2	1.62820527399925e-22	0.346790846983348	0.924	0.931	3.63382853051152e-18	State2	NPC2
HK2	2.16548266625404e-22	0.50799460092184	0.5	0.394	4.83292421454576e-18	State2	HK2
COPS2	2.5201676201921e-22	0.406572240934728	0.666	0.611	5.62451009474472e-18	State2	COPS2
LAPTM4B	2.53254649586221e-22	-0.292989	0.666	0.841	5.65213726946529e-18	State2	LAPTM4B
ATF3	2.59148111404302e-22	-0.456391	0.274	0.481	5.78366755032122e-18	State2	ATF3
TIMM13	2.72009700268362e-22	-0.289702	0.584	0.774	6.07071249058929e-18	State2	TIMM13
H2AFX	2.98832220799509e-22	-0.350212	0.442	0.672	6.66933750380343e-18	State2	H2AFX
SLC12A2	3.0803640417815e-22	-0.294503	0.276	0.492	6.87475646844795e-18	State2	SLC12A2
BET1	3.35920937818601e-22	0.351882110437818	0.776	0.756	7.49708349023555e-18	State2	BET1
FHL2	3.78990570376618e-22	0.407873364824419	0.813	0.8	8.45831154966536e-18	State2	FHL2
COL4A1	4.76359428853821e-22	-0.329781	0.603	0.82	1.06313897331596e-17	State2	COL4A1
H1FX	5.01068540984019e-22	-0.262	0.466	0.706	1.11828476976813e-17	State2	H1FX
CYCS	5.0510719704219e-22	-0.317721	0.629	0.837	1.12729824235876e-17	State2	CYCS
KRTCAP2	5.38359423251329e-22	-0.265977	0.761	0.91	1.20151056081231e-17	State2	KRTCAP2
DUSP6	5.76878336596813e-22	-0.341711	0.666	0.831	1.28747707161677e-17	State2	DUSP6
IFITM3	5.79600699545463e-22	-0.319581	0.789	0.938	1.29355284124557e-17	State2	IFITM3
MRPS17	6.72463982504831e-22	0.475899810142709	0.608	0.54	1.50080511615428e-17	State2	MRPS17
CKS2	6.7615184018399e-22	-0.446805	0.413	0.605	1.50903567692263e-17	State2	CKS2
GUSB	8.04659263885761e-22	-0.292827	0.508	0.724	1.79583854514024e-17	State2	GUSB
RPL14	8.12980561588281e-22	0.286716230327969	1	0.996	1.81441001735273e-17	State2	RPL14
DECR1	1.00366483049003e-21	-0.252617	0.521	0.767	2.23997916868765e-17	State2	DECR1
LAMP1	1.28222852039958e-21	-0.250254	0.921	0.972	2.86167761182778e-17	State2	LAMP1
TUBB	1.29486228182818e-21	-0.537771	0.892	0.959	2.88987364058414e-17	State2	TUBB
PPP1R1B	1.55152306297924e-21	-0.304525	0.332	0.555	3.46268917195708e-17	State2	PPP1R1B
NCALD	1.57737313513815e-21	-0.321818	0.282	0.493	3.52038136300133e-17	State2	NCALD
LAMP2	1.68366095832589e-21	0.357860875781488	0.729	0.688	3.75759452679172e-17	State2	LAMP2
H1F0	1.88140843394702e-21	0.465299586881621	0.968	0.98	4.19892734288295e-17	State2	H1F0
FAM60A	1.91658389326845e-21	0.311013188180453	0.911	0.94	4.27743193299652e-17	State2	FAM60A
RPSA	2.15806511945104e-21	0.265836459209086	0.984	0.998	4.81636973359084e-17	State2	RPSA
TCEB2	2.51046826549898e-21	-0.301804	0.732	0.88	5.60286307494062e-17	State2	TCEB2
PHTF2	2.5659290129918e-21	0.39131781720499	0.505	0.391	5.72664037119509e-17	State2	PHTF2
BMP7	2.77230040395563e-21	-0.282373	0.579	0.801	6.18722004154817e-17	State2	BMP7
TM7SF3	3.3608954779253e-21	-0.310852	0.839	0.939	7.50084652763367e-17	State2	TM7SF3
AEBP1	4.08748822207834e-21	-0.260716	0.361	0.577	9.12245621403444e-17	State2	AEBP1
EIF3D	5.13534688987573e-21	0.304058393157287	0.895	0.919	1.14610671888246e-16	State2	EIF3D
RASD1	6.79017239325013e-21	-0.364207	0.861	0.949	1.51543067472556e-16	State2	RASD1
DAPL1	7.73961436304527e-21	-0.347804	0.713	0.882	1.72732713354444e-16	State2	DAPL1
SEPW1	9.51192587593132e-21	-0.281826	0.65	0.859	2.12287161699035e-16	State2	SEPW1
ALDH1A3	1.01251280547723e-20	-0.472347	0.382	0.589	2.25972607926409e-16	State2	ALDH1A3
NCOA7	1.33741842212452e-20	-0.477961	0.616	0.786	2.98485043449751e-16	State2	NCOA7
MOSPD3	1.48032597680755e-20	-0.253728	0.55	0.767	3.30379151503909e-16	State2	MOSPD3
FAM210A	1.57040786794158e-20	0.374370712790246	0.397	0.276	3.50483627967202e-16	State2	FAM210A
ST3GAL4	2.26279280412283e-20	-0.251498	0.484	0.715	5.05010098024133e-16	State2	ST3GAL4
FXR1	2.85452027127383e-20	0.287906775946499	0.866	0.847	6.37071834142894e-16	State2	FXR1
CXCL8	2.91409077386856e-20	-0.419708	0.032	0.159	6.50366778911986e-16	State2	CXCL8
DKK3	3.02008692392928e-20	-0.259789	0.639	0.839	6.74022999682538e-16	State2	DKK3
ATP6V1H	3.24614558272347e-20	0.353365383250063	0.718	0.659	7.24474771152224e-16	State2	ATP6V1H
TMEM87A	3.25658870167547e-20	0.300048417912887	0.787	0.751	7.26805466439932e-16	State2	TMEM87A
NASP	3.34254266801747e-20	-0.284664	0.305	0.509	7.45988672648139e-16	State2	NASP
RNASET2	3.78352422351463e-20	-0.26664	0.584	0.769	8.44406936203996e-16	State2	RNASET2
COX8A	3.93340655196049e-20	-0.269636	0.887	0.96	8.77857674266543e-16	State2	COX8A
MED30	4.19350808508181e-20	0.355723470736627	0.771	0.76	9.35907134428559e-16	State2	MED30
UCHL1	4.45318814322603e-20	-0.26378	0.139	0.312	9.93862529805185e-16	State2	UCHL1
PHPT1	5.38449748540734e-20	-0.263823	0.6	0.782	1.20171214879321e-15	State2	PHPT1
ZNF581	6.09404734782396e-20	0.334609636020719	0.518	0.414	1.36006948708735e-15	State2	ZNF581
CCDC28A	6.91796055209935e-20	0.310358187841907	0.574	0.472	1.54395043601753e-15	State2	CCDC28A
MOB4	7.13311070096434e-20	0.343110346007287	0.729	0.693	1.59196764624122e-15	State2	MOB4
KDM3A	7.50246854630553e-20	0.347294912857023	0.403	0.269	1.67440093016447e-15	State2	KDM3A
SLIRP	8.12496193538075e-20	-0.271648	0.508	0.714	1.81332900473827e-15	State2	SLIRP
TOP1	8.36457534546011e-20	-0.252586	0.705	0.871	1.86680592559979e-15	State2	TOP1
SNRPB	8.94266937049588e-20	-0.255129	0.797	0.919	1.99582495010727e-15	State2	SNRPB
DSC3	1.01129204071921e-19	0.312588616536963	0.468	0.336	2.25700157647714e-15	State2	DSC3
CCNB1IP1	1.0612528250169e-19	0.331792755068101	0.747	0.739	2.36850405487272e-15	State2	CCNB1IP1
CXCL2	1.51585590398989e-19	-0.528682	0.137	0.294	3.38308720652464e-15	State2	CXCL2
WBP1	1.74578007380057e-19	-0.259267	0.708	0.855	3.89623196870811e-15	State2	WBP1
PDGFA	1.89889060220653e-19	0.305446036981712	0.713	0.642	4.23794404600453e-15	State2	PDGFA
PMAIP1	2.12344385106896e-19	-0.323259	0.387	0.582	4.73910198681571e-15	State2	PMAIP1
FNTA	2.15585500434075e-19	0.29801512880174	0.947	0.973	4.81143719868769e-15	State2	FNTA
STIP1	2.54116306759693e-19	-0.260654	0.626	0.807	5.67136773426283e-15	State2	STIP1
TAF1D	2.55142716482494e-19	0.428814895903121	0.8	0.806	5.6942751464563e-15	State2	TAF1D
APMAP	2.70844847742805e-19	-0.26157	0.721	0.877	6.04471531192392e-15	State2	APMAP
SARS	2.89793469991757e-19	0.34656865402546	0.634	0.586	6.46761066327604e-15	State2	SARS
RCOR3	3.20685761020154e-19	0.290867863845247	0.447	0.324	7.15706481444779e-15	State2	RCOR3
MCL1	3.58336763764165e-19	-0.314372	0.689	0.817	7.99735989368863e-15	State2	MCL1
PSME1	4.15557461344989e-19	-0.250955	0.524	0.74	9.27441142229747e-15	State2	PSME1
YIPF4	4.90481583135034e-19	0.287663072435021	0.811	0.793	1.09465679724077e-14	State2	YIPF4
KLHL24	5.74670779480017e-19	0.368510160389987	0.813	0.793	1.2825502456435e-14	State2	KLHL24
ANP32B	8.34419859544872e-19	0.312523954770522	0.916	0.924	1.86225824253224e-14	State2	ANP32B
CEP57	1.45815797966437e-18	0.346443585181189	0.671	0.625	3.25431697901494e-14	State2	CEP57
CDK6	1.48619139567613e-18	-0.25758	0.761	0.912	3.31688195686999e-14	State2	CDK6
HNRNPC	1.57557684731603e-18	0.403723936576257	0.939	0.951	3.51637240783993e-14	State2	HNRNPC
CCDC85B	2.28213150950261e-18	-0.264695	0.603	0.795	5.09326110290793e-14	State2	CCDC85B
TMEM68	2.40973495059145e-18	0.303434713271734	0.716	0.681	5.37804646272999e-14	State2	TMEM68
SDC4	2.49581644724738e-18	-0.256934	0.413	0.633	5.57016314696669e-14	State2	SDC4
CXADR	2.65412554999013e-18	0.33996018036394	0.845	0.816	5.92347740246797e-14	State2	CXADR
FKBP4	3.04571748961928e-18	-0.277333	0.6	0.773	6.79743229333231e-14	State2	FKBP4
C4orf3	3.57775973462062e-18	0.36184668187747	0.9	0.919	7.98484417572631e-14	State2	C4orf3
BRD2	4.24467474008317e-18	-0.316244	0.824	0.939	9.47326508491763e-14	State2	BRD2
MPHOSPH8	5.88601326664556e-18	0.294872677646997	0.711	0.645	1.31364044084996e-13	State2	MPHOSPH8
ATP6V1D	6.07189540767329e-18	0.306360282104935	0.579	0.5	1.35512561708453e-13	State2	ATP6V1D
HIST3H2A	8.05610209056391e-18	0.328379222820897	0.718	0.642	1.79796086457205e-13	State2	HIST3H2A
TUBB4B	8.11006024912313e-18	-0.389984	0.642	0.782	1.8100032463993e-13	State2	TUBB4B
WDR33	8.89190898697257e-18	0.3627057188451	0.65	0.621	1.98449624771254e-13	State2	WDR33
RAE1	9.34994839814626e-18	0.359604517382843	0.705	0.701	2.08672148349828e-13	State2	RAE1
FOSB	1.27181475028083e-17	-0.266143	0.332	0.531	2.83843615967676e-13	State2	FOSB
SLC6A15	1.55110279636982e-17	0.329275354167157	0.676	0.642	3.46175122093817e-13	State2	SLC6A15
PAPOLA	1.64636715508825e-17	0.31205351383151	0.834	0.838	3.67436221672595e-13	State2	PAPOLA
DNAJA1	1.83417342248343e-17	-0.357598	0.839	0.926	4.09350824429853e-13	State2	DNAJA1
PCNA	2.01363210777698e-17	-0.274112	0.332	0.529	4.49402413813666e-13	State2	PCNA
SF3A2	2.02250164139034e-17	0.317957599127394	0.711	0.666	4.51381916325496e-13	State2	SF3A2
TREM2	2.67621275883513e-17	-0.339118	0.8	0.925	5.97277163516825e-13	State2	TREM2
H2AFZ	2.74866253640676e-17	-0.481581	0.818	0.906	6.1344650487526e-13	State2	H2AFZ
RNF13	3.64887006337422e-17	0.296071566699088	0.766	0.76	8.14354820743858e-13	State2	RNF13
KRT17	4.47884695814282e-17	0.316036554150889	0.963	0.962	9.99589064118314e-13	State2	KRT17
UBE2B	5.08951651884333e-17	0.346871965346966	0.8	0.792	1.13587829667546e-12	State2	UBE2B
TP63	6.70548489124511e-17	0.344101306620157	0.595	0.519	1.49653011802808e-12	State2	TP63
TERF2IP	7.10029716072406e-17	0.319299012621689	0.718	0.689	1.5846443203304e-12	State2	TERF2IP
PIM3	7.23349166382886e-17	0.366296512015468	0.811	0.826	1.61437066953333e-12	State2	PIM3
GPRC5B	8.22364522504885e-17	0.36647225797716	0.545	0.44	1.8353531413264e-12	State2	GPRC5B
ANKRD37	9.91168212563233e-17	0.481078329037794	0.458	0.337	2.21208921679862e-12	State2	ANKRD37
IRF1	1.01782447693506e-16	-0.313055	0.374	0.558	2.27158066762368e-12	State2	IRF1
WBP2	1.7089416415806e-16	0.308547436636825	0.655	0.601	3.81401595567959e-12	State2	WBP2
RCHY1	1.79789947812754e-16	0.286533597752784	0.437	0.336	4.01255205528504e-12	State2	RCHY1
LGALS1	2.16918558853581e-16	-0.367401	0.789	0.922	4.84118839649422e-12	State2	LGALS1
RBPMS	3.16389564502112e-16	0.38436031342135	0.613	0.547	7.06118230055814e-12	State2	RBPMS
PCOLCE	4.01640473451829e-16	-0.284376	0.342	0.526	8.96381208649792e-12	State2	PCOLCE
CENPF	4.04710129404688e-16	-0.373622	0.034	0.142	9.03232066805382e-12	State2	CENPF
RRN3	7.27720668482284e-16	0.299050543233285	0.563	0.474	1.62412698791876e-11	State2	RRN3
TPM1	9.095145726739e-16	-0.257	0.821	0.949	2.02985462329361e-11	State2	TPM1
SERPINA3	9.58824348490798e-16	-0.251444	0.171	0.324	2.13990418096176e-11	State2	SERPINA3
ZNF292	1.00753580259452e-15	0.271808394146287	0.861	0.858	2.24861840423046e-11	State2	ZNF292
MCM3	1.54705060427111e-15	-0.306436	0.242	0.4	3.45270753861226e-11	State2	MCM3
MKRN1	1.61551195196907e-15	0.328021636245254	0.626	0.57	3.60549957440456e-11	State2	MKRN1
FOPNL	1.71045664473007e-15	0.266736543947262	0.732	0.724	3.81739713970858e-11	State2	FOPNL
MED21	2.1484184841882e-15	0.319325706454495	0.884	0.91	4.79484037301123e-11	State2	MED21
ZNHIT3	2.25938337122632e-15	0.302787053177936	0.597	0.555	5.0424918079029e-11	State2	ZNHIT3
SESN1	2.2980515007701e-15	0.305224347344785	0.537	0.456	5.12879133941871e-11	State2	SESN1
RARRES1	2.31603929704136e-15	-0.251688	0.161	0.32	5.16893650313691e-11	State2	RARRES1
IER3	2.33887194156731e-15	-0.427257	0.795	0.923	5.21989439918992e-11	State2	IER3
RPL27A	3.38043264713593e-15	0.258993582127947	0.976	0.987	7.54444958187798e-11	State2	RPL27A
GGH	3.6982911684759e-15	-0.382657	0.663	0.821	8.25384622980452e-11	State2	GGH
DSTN	4.3806580232986e-15	0.287211086855211	0.953	0.968	9.77675257639781e-11	State2	DSTN
ADM	5.73892416159455e-15	0.859201315144309	0.439	0.343	1.28081309438467e-10	State2	ADM
ESF1	7.17045083617374e-15	0.327496981906193	0.713	0.729	1.60030121761725e-10	State2	ESF1
FOSL2	8.59244594879691e-15	0.269182342397522	0.313	0.201	1.91766208685249e-10	State2	FOSL2
JUNB	8.59574569833887e-15	-0.392672	0.842	0.937	1.91839852495527e-10	State2	JUNB
UBE2G1	9.12174751375192e-15	0.299522236445245	0.674	0.645	2.03579161011915e-10	State2	UBE2G1
TNFAIP6	9.78244361840502e-15	-0.320312	0.147	0.289	2.18324576675563e-10	State2	TNFAIP6
TUBA1C	1.11810552314706e-14	-0.300707	0.555	0.713	2.4953879065596e-10	State2	TUBA1C
RNMT	1.35236991410652e-14	0.346463766375482	0.621	0.562	3.01821917430293e-10	State2	RNMT
LMBRD1	1.40559360375744e-14	0.313467140030125	0.647	0.612	3.13700380486586e-10	State2	LMBRD1
FOS	2.30828195187122e-14	-0.377496	0.95	0.973	5.15162366018619e-10	State2	FOS
BAIAP2L1	2.43309364474274e-14	0.264879937412561	0.847	0.829	5.43017839633685e-10	State2	BAIAP2L1
BFAR	2.75149800206304e-14	0.297402538366717	0.721	0.714	6.14079324100429e-10	State2	BFAR
THBS1	2.77632983618849e-14	0.445035067832841	0.566	0.473	6.19621292840548e-10	State2	THBS1
FAM103A1	3.8003348707718e-14	0.31907065457467	0.589	0.562	8.4815873645885e-10	State2	FAM103A1
RBM33	4.52394762274504e-14	0.281312163152052	0.411	0.32	1.00965463044424e-09	State2	RBM33
RIOK3	5.20765297484972e-14	0.281929779889892	0.487	0.405	1.16224399092696e-09	State2	RIOK3
MUT	6.16560234205955e-14	0.279708627017431	0.605	0.564	1.37603913070085e-09	State2	MUT
NFKBIA	6.99832623867076e-14	-0.28431	0.905	0.956	1.56188644994654e-09	State2	NFKBIA
CWC15	7.58118027002037e-14	0.3180501874477	0.632	0.609	1.69196781266315e-09	State2	CWC15
GNAI1	8.88444483431705e-14	0.434750943468538	0.513	0.438	1.98283039812288e-09	State2	GNAI1
CHMP4C	8.93829581093725e-14	0.262099355187563	0.539	0.443	1.99484885908498e-09	State2	CHMP4C
EIF1B	1.04498281643318e-13	0.355156397464047	0.708	0.734	2.33219264971556e-09	State2	EIF1B
HSPD1	1.24626526869347e-13	-0.263144	0.974	0.991	2.78141482667008e-09	State2	HSPD1
KHDRBS3	1.2786590987415e-13	0.299676133483633	0.434	0.337	2.85371137657127e-09	State2	KHDRBS3
CYR61	1.36725656058512e-13	0.623755033115537	0.511	0.414	3.05144319191387e-09	State2	CYR61
ATF4	1.44156851179967e-13	0.292038774067759	0.8	0.828	3.21729260463451e-09	State2	ATF4
LETMD1	1.52478988131707e-13	0.282680461299959	0.529	0.469	3.40302605712345e-09	State2	LETMD1
MBNL2	1.59684693195929e-13	0.295632936942517	0.542	0.467	3.56384298274674e-09	State2	MBNL2
ID3	1.96988646324854e-13	0.696684074063629	0.408	0.307	4.39639260867809e-09	State2	ID3
IER2	2.28754480559406e-13	-0.283831	0.797	0.89	5.10534249712483e-09	State2	IER2
GID8	3.47905933291121e-13	0.298716525774012	0.766	0.793	7.76456461919124e-09	State2	GID8
DDX18	4.67366910681563e-13	0.264666462547364	0.753	0.718	1.04306947125911e-08	State2	DDX18
HMGXB4	5.1696104673976e-13	0.263424456510233	0.513	0.433	1.1537536641138e-08	State2	HMGXB4
IRF2BP2	5.70130607408382e-13	0.314784073392182	0.605	0.569	1.27241748961403e-08	State2	IRF2BP2
RNF145	7.81132781866991e-13	0.313419332986785	0.384	0.292	1.74333214257075e-08	State2	RNF145
AMD1	8.30800916947047e-13	-0.25298	0.624	0.782	1.85418148644242e-08	State2	AMD1
RAB14	8.37805667541425e-13	0.252572919246743	0.724	0.712	1.86981468881895e-08	State2	RAB14
LYST	1.0532890177188e-12	0.296835290978513	0.739	0.727	2.35073042974482e-08	State2	LYST
MYL9	1.0835116369348e-12	-0.255872	0.876	0.965	2.41818127131109e-08	State2	MYL9
B2M	1.09468346933193e-12	-0.253539	0.984	0.997	2.443114566855e-08	State2	B2M
COPS8	1.3099299007414e-12	0.280705019879437	0.661	0.634	2.92350155247466e-08	State2	COPS8
HBP1	1.56246838883451e-12	0.314832251829201	0.695	0.671	3.48711695020085e-08	State2	HBP1
CLK4	2.11508961521082e-12	0.256725578073235	0.411	0.324	4.72045700322751e-08	State2	CLK4
NDUFS4	2.50624368288557e-12	0.257986392371611	0.592	0.557	5.59343465146401e-08	State2	NDUFS4
PIAS1	2.68064771263344e-12	0.318085033378106	0.663	0.65	5.98266956505531e-08	State2	PIAS1
EIF3M	2.89621762745953e-12	0.280580283501265	0.718	0.712	6.46377850096419e-08	State2	EIF3M
MPHOSPH10	3.00113362305022e-12	0.317928262074217	0.642	0.592	6.69793001992348e-08	State2	MPHOSPH10
PMP22	3.52310947458538e-12	0.274400122868234	0.471	0.382	7.86287572537965e-08	State2	PMP22
TRPM7	3.86886087106398e-12	0.285174496048788	0.495	0.431	8.6345236920406e-08	State2	TRPM7
RPIA	4.54419185073372e-12	0.318280800305539	0.624	0.595	1.01417273724675e-07	State2	RPIA
FAM133B	4.6579920046266e-12	0.362943267310938	0.842	0.885	1.03957065559257e-07	State2	FAM133B
NUDT21	5.43402865442262e-12	0.264626316911869	0.616	0.596	1.21276651509404e-07	State2	NUDT21
IGFBP5	6.54565013542406e-12	-0.62275	0.126	0.245	1.46085819722394e-07	State2	IGFBP5
DCK	1.01206617179136e-11	0.284125141272629	0.458	0.383	2.25872928220396e-07	State2	DCK
SNRPB2	1.0931319567348e-11	0.283010916415956	0.732	0.718	2.43965190104073e-07	State2	SNRPB2
SF3B2	1.19603648437047e-11	0.250529648941545	0.955	0.957	2.66931422581801e-07	State2	SF3B2
RSRC2	1.19785500314227e-11	0.292326556141887	0.884	0.899	2.67337279601292e-07	State2	RSRC2
DUSP1	1.32686312069226e-11	-0.330288	0.645	0.773	2.96129311276099e-07	State2	DUSP1
MRPS18B	1.49581938469356e-11	0.250908044764761	0.763	0.795	3.33836970275908e-07	State2	MRPS18B
GHITM	1.55244308219771e-11	0.281531371326168	0.816	0.839	3.46474247084885e-07	State2	GHITM
MXI1	1.61635480399394e-11	0.258480421796887	0.413	0.333	3.60738065155368e-07	State2	MXI1
EGR2	2.06011847705677e-11	-0.313806	0.418	0.564	4.59777241709531e-07	State2	EGR2
SLC16A1	2.19586305112612e-11	0.259470051975576	0.313	0.224	4.90072715750328e-07	State2	SLC16A1
PREPL	2.21310952539631e-11	0.251792488721551	0.429	0.346	4.93921783877949e-07	State2	PREPL
CDC73	2.42152305604265e-11	0.282322416163401	0.563	0.526	5.40435515647598e-07	State2	CDC73
ATP6V1E1	2.46075584792907e-11	0.27981446799672	0.639	0.62	5.4919149014081e-07	State2	ATP6V1E1
USP53	2.67689086688841e-11	0.257622052632722	0.389	0.299	5.97428503672156e-07	State2	USP53
DHPS	2.79547519341236e-11	0.295354606844003	0.595	0.572	6.23894153665771e-07	State2	DHPS
DST	2.83940812459698e-11	0.404310604890898	0.529	0.455	6.33699105247554e-07	State2	DST
CORO1C	2.8455988536284e-11	0.328787856987064	0.426	0.357	6.35080752152786e-07	State2	CORO1C
PVT1	3.11815170360955e-11	0.258445396756278	0.584	0.532	6.95909097211578e-07	State2	PVT1
FGD4	3.60240731201009e-11	0.291773769126819	0.75	0.751	8.03985263894411e-07	State2	FGD4
RCAN1	4.94030930866362e-11	-0.321206	0.268	0.414	1.10257823150755e-06	State2	RCAN1
SMC3	5.27561339866171e-11	0.255542661669369	0.697	0.676	1.17741139831332e-06	State2	SMC3
ENO1	5.44909992769213e-11	-0.2502	0.924	0.971	1.21613012186233e-06	State2	ENO1
DDX47	7.3117665892502e-11	0.294556014146129	0.611	0.578	1.63184006738886e-06	State2	DDX47
PYGB	7.98266677477695e-11	0.330166488674561	0.653	0.661	1.78157157079472e-06	State2	PYGB
NELFA	9.08086921415500e-11	0.264963838840725	0.582	0.555	2.02666839121511e-06	State2	NELFA
FBXO32	9.21101804979159e-11	0.43322757811505	0.926	0.953	2.05571500835249e-06	State2	FBXO32
PTPN1	9.29269411791817e-11	0.266741140386099	0.613	0.588	2.07394347323698e-06	State2	PTPN1
SAR1A	9.37886352799448e-11	0.269619857408147	0.445	0.368	2.09317476217781e-06	State2	SAR1A
CHD6	9.46274516270869e-11	0.251149091341581	0.666	0.647	2.11189546541332e-06	State2	CHD6
BRIX1	1.05721533395273e-10	0.306031106603192	0.642	0.638	2.3594931823157e-06	State2	BRIX1
CXCL3	1.07702116267289e-10	-0.277541	0.268	0.412	2.40369583085336e-06	State2	CXCL3
RPF2	1.28464177678624e-10	0.297875307689769	0.613	0.604	2.86706351743152e-06	State2	RPF2
COPS3	1.65576380885842e-10	0.261769232113305	0.663	0.666	3.69533366861023e-06	State2	COPS3
KLF5	1.67656231713145e-10	0.342032713648282	0.739	0.724	3.74175177937397e-06	State2	KLF5
FST	1.74796098972809e-10	0.417510142840729	0.395	0.314	3.90109933687516e-06	State2	FST
BRI3	2.12263838361579e-10	0.26424203192476	0.713	0.728	4.73730434455372e-06	State2	BRI3
CTGF	2.43922347367518e-10	0.314357996674304	0.368	0.266	5.44385894854827e-06	State2	CTGF
TVP23B	2.99781929518294e-10	0.267759552900002	0.618	0.598	6.69053310298927e-06	State2	TVP23B
VTA1	3.8233270785719e-10	0.266181365279141	0.618	0.606	8.53290137395676e-06	State2	VTA1
SDE2	4.93788486104188e-10	0.255719338452458	0.308	0.23	1.10203714328733e-05	State2	SDE2
GGNBP2	9.92380632576127e-10	0.257302239062349	0.653	0.655	2.2147950957834e-05	State2	GGNBP2
ID4	1.27270244833762e-09	0.314357013403472	0.484	0.423	2.84041732419991e-05	State2	ID4
ARL4A	1.76339539942345e-09	0.297526650003251	0.434	0.358	3.93554585243326e-05	State2	ARL4A
SOCS3	1.79392378524155e-09	-0.313014	0.297	0.445	4.00367910390209e-05	State2	SOCS3
AIMP1	1.96428185001974e-09	0.261949564207342	0.589	0.566	4.38388423287406e-05	State2	AIMP1
PGK1	1.98895537978975e-09	0.414963513226275	0.774	0.812	4.43895061661476e-05	State2	PGK1
DDX24	2.01413392538677e-09	0.265246182182808	0.729	0.728	4.49514409467819e-05	State2	DDX24
OTUD6B-AS1	2.61204369386162e-09	0.256105863368442	0.713	0.716	5.82955911596036e-05	State2	OTUD6B-AS1
HSPB1	2.67515413487236e-09	-0.29604	1	1	5.97040899820812e-05	State2	HSPB1
MAFB	3.27051199829075e-09	0.318229321477241	0.758	0.765	7.29912867778529e-05	State2	MAFB
DRG1	3.63398971185225e-09	0.255635949739334	0.692	0.717	8.11033823891186e-05	State2	DRG1
VEZF1	5.10353087916026e-09	0.263528356476994	0.603	0.578	0.000113900602161099	State2	VEZF1
DNAJB1	6.20785086206396e-09	-0.339267	0.924	0.955	0.000138546815539543	State2	DNAJB1
CAMLG	6.32331870051678e-09	0.274364727512252	0.487	0.447	0.000141123826758133	State2	CAMLG
DAZAP2	6.67903242188823e-09	0.253180360853369	0.871	0.909	0.000149062645591702	State2	DAZAP2
HNRNPLL	7.31375760185979e-09	0.275634868049988	0.603	0.618	0.000163228442158307	State2	HNRNPLL
DKK1	8.47388512501688e-09	0.363302819290362	0.582	0.519	0.000189120168220127	State2	DKK1
CLDN4	1.01940708776832e-08	-0.307874	0.655	0.792	0.000227511273848134	State2	CLDN4
POLR2B	1.73118851407293e-08	0.280748050628124	0.587	0.557	0.000386366652570797	State2	POLR2B
DDIT3	2.0670554283936e-08	0.318527335895631	0.637	0.62	0.000461325430508884	State2	DDIT3
LRPPRC	2.2408109570275e-08	0.269240093098024	0.616	0.603	0.000500104189389397	State2	LRPPRC
PTPRK	2.65455692800668e-08	0.33396595633487	0.529	0.501	0.00059244401519253	State2	PTPRK
PANK2	2.74507359214467e-08	0.264587222894962	0.511	0.477	0.000612645524294848	State2	PANK2
WDR45B	4.25473290252069e-08	0.300371585656768	0.658	0.668	0.000949571289184567	State2	WDR45B
CEBPZ	4.96124269658611e-08	0.295890063398262	0.516	0.495	0.00110725014502409	State2	CEBPZ
CKB	1.43918287421065e-07	0.285744747534693	0.408	0.356	0.00321196833866333	State2	CKB
PKM	1.66327890331294e-07	0.336267627777742	0.939	0.979	0.00371210585641382	State2	PKM
SMNDC1	1.68837725241358e-07	0.255859421918192	0.674	0.687	0.00376812035193663	State2	SMNDC1
EGFR	1.84819056287048e-07	0.33940524992672	0.676	0.724	0.00412479169821433	State2	EGFR
TARS	2.2661750682953e-07	0.281460576155526	0.495	0.481	0.00505764951742145	State2	TARS
ACTA2	3.22764736984043e-07	0.702451887464382	0.437	0.368	0.00720346340000988	State2	ACTA2
CTA-29F11.1	3.483814568312e-07	0.260256690406142	0.521	0.493	0.00777517735355871	State2	CTA-29F11.1
ID2	3.60679188976271e-07	0.259329119884948	0.455	0.401	0.00804963813957241	State2	ID2
YTHDC1	4.53505870571931e-07	0.255071197896488	0.597	0.597	0.0101213440194244	State2	YTHDC1
CHIC2	5.61588381315477e-07	0.251143928287433	0.463	0.432	0.0125335294941988	State2	CHIC2
C1GALT1	7.70050769376022e-07	0.321295099752971	0.442	0.421	0.017185993070934	State2	C1GALT1
LBH	7.73701131731479e-07	0.275930663247456	0.482	0.439	0.0172674618579831	State2	LBH
ANKLE2	1.0217818918495e-06	0.254503365526998	0.484	0.443	0.0228041282622971	State2	ANKLE2
TMEM39A	1.60523672450451e-06	0.250406383998445	0.518	0.498	0.0358256732174917	State2	TMEM39A
SVIL	2.50258687691137e-06	0.259433680902596	0.537	0.519	0.055852733918908	State2	SVIL
PPP1R15A	3.57400351464703e-06	-0.267046	0.837	0.866	0.0797646104398925	State2	PPP1R15A
RBM48	3.90835323408748e-06	0.267111193632096	0.65	0.677	0.0872266274783643	State2	RBM48
CDKN1A	7.46146064017887e-06	-0.259074	0.468	0.568	0.166524878567512	State2	CDKN1A
GPI	7.99995319278592e-06	0.315973133166674	0.568	0.6	0.178542955356596	State2	GPI
BAG3	1.41780783489175e-05	-0.358419	0.747	0.825	0.316426352591142	State2	BAG3
SH3RF1	1.72239007507585e-05	0.252091697589941	0.7	0.727	0.384403016955427	State2	SH3RF1
MCM7	2.78438883925375e-05	-0.352513	0.658	0.734	0.621419901144652	State2	MCM7
KRT15	9.94990796210686e-05	0.336110401263798	0.453	0.41	1	State2	KRT15
MT2A	0.000340889602178618	0.357642454312308	0.592	0.724	1	State2	MT2A
CRYAB	0.000874876818539916	0.305437675638469	0.479	0.468	1	State2	CRYAB
MTHFD2	0.0012240511671874	0.320398009731211	0.711	0.784	1	State2	MTHFD2
MT1E	0.00374668406819867	0.457342549385332	0.595	0.736	1	State2	MT1E
BTG2.1	2.01101005060368e-209	1.34996868339811	0.925	0.597	4.4881722309373e-205	State3	BTG2
JUN.1	3.39567310198156e-177	1.24297612727643	0.986	0.849	7.57846322900245e-173	State3	JUN
NR4A1.1	3.62728782825269e-175	1.30414097157035	0.98	0.809	8.09538097509436e-171	State3	NR4A1
EGR1.1	3.10421150235122e-162	1.17592	0.973	0.831	6.92797923094745e-158	State3	EGR1
ATF3.1	3.98620721951618e-157	1.06365878800714	0.702	0.256	8.8964172725162e-153	State3	ATF3
HSP90AA1.1	5.78920218455677e-150	0.759127881706556	1	0.999	1.29203414354938e-145	State3	HSP90AA1
ZFP36.1	1.25678828093406e-138	1.13336928420058	0.904	0.65	2.80490008538864e-134	State3	ZFP36
PPP1R15A.1	8.88561116608884e-134	0.961572434493493	0.967	0.789	1.98309070004771e-129	State3	PPP1R15A
CKS2.1	5.47051751482717e-133	0.886566602417367	0.771	0.423	1.22091009895913e-128	State3	CKS2
DNAJA1.1	1.66425845765125e-132	0.869339468049078	0.967	0.866	3.71429202578606e-128	State3	DNAJA1
DNAJB1.1	3.97625621153865e-130	1.04306493202287	0.992	0.918	8.87420861291196e-126	State3	DNAJB1
HSPA8.1	8.28474892647187e-128	0.800887048277642	0.995	0.983	1.84899026540999e-123	State3	HSPA8
EGR3.1	3.78890221205646e-126	0.778613567274453	0.634	0.236	8.45607195686761e-122	State3	EGR3
JUNB.1	6.9579722517398e-126	1.02168193108657	0.986	0.868	1.55288024714329e-121	State3	JUNB
CCNL1	3.15880226407685e-125	0.742567747727915	0.97	0.906	7.04981489296672e-121	State3	CCNL1
FOS.1	3.03498760912079e-120	0.959728256961179	0.986	0.956	6.77348534603577e-116	State3	FOS
DUSP1.1	1.10390386905666e-118	1.00190352868212	0.915	0.631	2.46369265496066e-114	State3	DUSP1
CDKN1A.1	1.03629068911057e-117	0.936200334415915	0.757	0.407	2.31279355995698e-113	State3	CDKN1A
HSP90AB1.1	9.32132129736204e-117	0.516926688584839	0.998	1	2.08033248714526e-112	State3	HSP90AB1
MAFF	1.73236839872377e-114	0.687211143440986	0.7	0.326	3.86629979227171e-110	State3	MAFF
FOSB.1	2.14559207536884e-113	0.7530735322918	0.697	0.345	4.78853239380817e-109	State3	FOSB
MCL1.1	3.07162278490719e-113	0.731508878976808	0.906	0.71	6.85524773135587e-109	State3	MCL1
TUBB4B.1	9.35148963173618e-109	0.784042590053906	0.885	0.661	2.08706545601088e-104	State3	TUBB4B
UBC	7.22547299486252e-106	0.713703523828666	1	0.998	1.61258106299342e-101	State3	UBC
HSPE1.1	2.73205503962947e-105	0.659752665335712	0.997	0.974	6.09740043744505e-101	State3	HSPE1
BAG3.1	7.43081489404504e-105	1.01566183296522	0.907	0.742	1.65840926805297e-100	State3	BAG3
KLF10	1.3766718140869e-102	0.80140677543948	0.804	0.516	3.07245615467915e-98	State3	KLF10
SERTAD1	3.69449680269875e-99	0.694710999849063	0.841	0.561	8.24537796426308e-95	State3	SERTAD1
IER3.1	1.72820085764626e-96	0.967306832118393	0.958	0.851	3.85699867409492e-92	State3	IER3
IER2.1	6.16501985561029e-95	0.75856662500659	0.953	0.813	1.3759091313751e-90	State3	IER2
NCOA7.1	1.04382943012222e-94	0.89179616518828	0.863	0.67	2.32961852214676e-90	State3	NCOA7
HSPD1.1	4.32652961173545e-94	0.60098296800253	0.989	0.986	9.65594878747118e-90	State3	HSPD1
HSPA1A	2.14936637508897e-91	0.707440571140407	0.992	0.989	4.79695587592356e-87	State3	HSPA1A
PNRC1	7.7016163601147e-87	0.618919014527533	0.994	0.988	1.7188467392504e-82	State3	PNRC1
IRF1.1	7.94867319733757e-87	0.678683889608673	0.695	0.397	1.7739848841818e-82	State3	IRF1
CXCL1.1	1.07569507098279e-86	1.23919559834656	0.725	0.432	2.40073625941939e-82	State3	CXCL1
LMNA	1.3177499646981e-84	0.692991210701619	0.943	0.855	2.94095437121321e-80	State3	LMNA
RHOB.1	7.89100802798058e-80	0.715036023029539	0.934	0.756	1.76111517168471e-75	State3	RHOB
ZFAND2A	2.02833486352382e-79	1.00633432068194	0.79	0.547	4.52683774841247e-75	State3	ZFAND2A
DUSP10	5.02037256081723e-79	0.319791024895854	0.317	0.069	1.12044674812319e-74	State3	DUSP10
PMAIP1.1	1.24344716807958e-78	0.600894136679571	0.706	0.425	2.77512538972e-74	State3	PMAIP1
TNF.1	2.26568257282192e-78	0.795550747559657	0.606	0.309	5.05655036602396e-74	State3	TNF
KPNA2	4.50187678701258e-78	0.50218680490768	0.549	0.251	1.00472886132547e-73	State3	KPNA2
H2AFX.1	5.22640999898157e-78	0.610236926819289	0.78	0.512	1.16643018357271e-73	State3	H2AFX
EGR2.1	1.58970604481659e-77	0.713077954473229	0.708	0.414	3.54790595082166e-73	State3	EGR2
BRD2.1	4.14265066819086e-77	0.549263815838523	0.95	0.887	9.24556776126836e-73	State3	BRD2
EIF5	2.78020628705903e-75	0.523082226870982	0.964	0.923	6.20486439145834e-71	State3	EIF5
TUBA1C.1	4.11062334448928e-75	0.572073968219739	0.816	0.584	9.17408918023118e-71	State3	TUBA1C
HSPA1B	7.13250952884302e-74	0.655661088260562	0.992	0.98	1.59183347664719e-69	State3	HSPA1B
TNFAIP3.1	1.85572294861877e-73	0.961752330664596	0.852	0.677	4.14160247672737e-69	State3	TNFAIP3
TUBA1A.1	1.01852563395835e-72	0.623070496476408	0.898	0.726	2.27314550986825e-68	State3	TUBA1A
CYCS.1	5.04960761048558e-72	0.576397338918826	0.879	0.729	1.12697142650817e-67	State3	CYCS
NFKBIA.1	5.23810466574789e-72	0.708047816567636	0.964	0.931	1.16904019930162e-67	State3	NFKBIA
AMD1.1	6.10709384155474e-70	0.576520159234885	0.86	0.669	1.36298120355819e-65	State3	AMD1
CSRNP1	1.72312399494665e-69	0.380511427229347	0.427	0.153	3.84566813192194e-65	State3	CSRNP1
RPS3A.1	1.50811648980411e-68	-0.320708	1	1	3.36581438194482e-64	State3	RPS3A
CLDN4.1	2.58398691867136e-67	0.776425479595634	0.863	0.693	5.76694200509074e-63	State3	CLDN4
TIPARP	2.41711247847137e-66	0.452390399694279	0.57	0.28	5.39451162945239e-62	State3	TIPARP
HSPH1	1.07801043041355e-65	0.643705567604386	0.915	0.764	2.40590367859697e-61	State3	HSPH1
HSPB1.1	2.62434436119518e-65	0.724957150216405	1	1	5.85701174531541e-61	State3	HSPB1
TUBB2A	8.85070415083558e-64	0.479366510675176	0.584	0.318	1.97530015238348e-59	State3	TUBB2A
SKIL	2.11843482057664e-63	0.576335	0.705	0.46	4.72792283256294e-59	State3	SKIL
IFRD1	1.31743943854402e-62	0.486216096238723	0.86	0.666	2.94026133894255e-58	State3	IFRD1
TNFRSF12A	2.79362387731116e-62	0.506399313779895	0.479	0.201	6.23480976938305e-58	State3	TNFRSF12A
CEBPD.1	3.76888540070299e-62	0.731019197234105	0.736	0.501	8.41139843728893e-58	State3	CEBPD
NR4A2	5.5357928685759e-62	0.572217320941284	0.639	0.368	1.23547825240877e-57	State3	NR4A2
ZC3H12A	1.05960570679589e-60	0.432667406032416	0.435	0.186	2.36482801642707e-56	State3	ZC3H12A
TUBA1B.1	1.75947895249888e-60	0.960355445275651	0.917	0.795	3.92680512618699e-56	State3	TUBA1B
DEDD2	3.37737886519857e-59	0.437593013877645	0.589	0.326	7.53763415135017e-55	State3	DEDD2
SERPINH1.1	9.32213556284748e-59	0.775870403329254	0.978	0.942	2.0805142149163e-54	State3	SERPINH1
RPL34.1	3.39387627014243e-57	-0.359447	0.995	1	7.57445305970387e-53	State3	RPL34
DDIT3.1	1.63621878714074e-55	0.516737007534934	0.769	0.529	3.65171308914071e-51	State3	DDIT3
TOB1	7.09751458873235e-55	0.469110470629026	0.719	0.475	1.58402330591329e-50	State3	TOB1
ETS2	1.13950834119535e-53	0.460225797260401	0.59	0.342	2.54315471587978e-49	State3	ETS2
RPL7.1	1.04949871856722e-52	-0.291926	1	1	2.34227124009831e-48	State3	RPL7
AZIN1	2.06415808468192e-52	0.438631615562316	0.934	0.862	4.60678801339311e-48	State3	AZIN1
NFKBIZ	2.18744883376737e-52	0.694348397023674	0.909	0.817	4.88194830720201e-48	State3	NFKBIZ
DLX5	3.70535351552418e-52	0.501348899382246	0.744	0.496	8.26960797594686e-48	State3	DLX5
FOSL1	1.5084657346486e-50	0.336630223026889	0.336	0.126	3.36659382658876e-46	State3	FOSL1
ARG2	8.15810535815073e-50	0.377314577367098	0.349	0.14	1.82072595383208e-45	State3	ARG2
ZFP36L2	6.68874851403222e-49	0.643559376902753	0.954	0.875	1.49279489336171e-44	State3	ZFP36L2
DNAJB4	9.51402374828331e-49	0.541983868778973	0.672	0.436	2.12333982014187e-44	State3	DNAJB4
H2AFZ.1	2.70268527854339e-47	0.664268193884979	0.925	0.86	6.03185300465313e-43	State3	H2AFZ
KRT8.1	2.00946364823817e-46	0.447172643926253	0.936	0.836	4.48472097013796e-42	State3	KRT8
TSC22D1.1	2.63065776514009e-46	0.510871446768629	0.845	0.706	5.87110200023966e-42	State3	TSC22D1
CACYBP	7.25316651262805e-46	0.518454242801958	0.936	0.888	1.61876170228833e-41	State3	CACYBP
MRPL18	1.51530653246654e-45	0.513082598566104	0.904	0.819	3.38186111915883e-41	State3	MRPL18
JMJD6	3.04204708210217e-45	0.378057815246071	0.628	0.414	6.78924067783562e-41	State3	JMJD6
ARL4D	7.21545864642434e-45	0.419714709105961	0.56	0.324	1.61034606070898e-40	State3	ARL4D
ARC	3.97625310344127e-44	0.569524991254333	0.65	0.425	8.87420167626022e-40	State3	ARC
JUND	8.04586401206315e-44	0.292443969159618	0.377	0.169	1.79567593021225e-39	State3	JUND
NEAT1	2.95338700661221e-43	0.652976637355868	0.885	0.804	6.59136912135713e-39	State3	NEAT1
GEM	4.70944901573801e-43	0.493411142614343	0.964	0.94	1.05105483133241e-38	State3	GEM
BTG3	1.71550867308333e-42	0.375903318176094	0.87	0.749	3.82867225658738e-38	State3	BTG3
SQSTM1	2.08530464934071e-42	0.386848362626882	0.94	0.831	4.65398291639861e-38	State3	SQSTM1
UBB	2.64404232851787e-42	0.405741719042434	0.998	0.999	5.90097366878618e-38	State3	UBB
YWHAG	3.60557068496149e-42	0.410698024915656	0.967	0.925	8.04691265469705e-38	State3	YWHAG
RPL35A.1	5.61595113403635e-42	-0.277745	1	1	1.25336797409423e-37	State3	RPL35A
ARL6IP1	8.30722701344656e-42	0.427079479168361	0.964	0.937	1.854006924861e-37	State3	ARL6IP1
TRIB1	1.88258704785393e-41	0.407739179322566	0.637	0.43	4.2015577734004e-37	State3	TRIB1
RPL9.1	7.3088787575048e-41	-0.278397	0.997	0.999	1.63119556109992e-36	State3	RPL9
HCAR2	1.34325445493788e-40	0.328981076568641	0.251	0.081	2.99787529253036e-36	State3	HCAR2
DYNLL1.1	2.03224540671416e-40	0.345236585961024	0.986	0.959	4.53556529870466e-36	State3	DYNLL1
PRDX1.1	6.59990504776903e-40	0.377949195090594	0.965	0.913	1.47296680856109e-35	State3	PRDX1
CXCL2.1	1.20316678277816e-39	0.586935085491523	0.375	0.18	2.6852276258043e-35	State3	CXCL2
EGR4	3.28111238303973e-39	0.412264404442738	0.278	0.102	7.32278661646807e-35	State3	EGR4
PTTG1	7.17656556682793e-39	0.427595142669913	0.29	0.114	1.60166590320466e-34	State3	PTTG1
DUSP2	8.05544303981394e-39	0.955363628288477	0.523	0.336	1.79781377762568e-34	State3	DUSP2
RPS29.1	9.50003938511536e-39	-0.301558	0.959	0.986	2.12021878997005e-34	State3	RPS29
DNAJA4	1.00079841528303e-38	0.365896767731365	0.477	0.283	2.23358190322868e-34	State3	DNAJA4
PRNP	1.60858185349625e-38	0.417900226984443	0.967	0.897	3.59003298063293e-34	State3	PRNP
REL	1.91062100058123e-38	0.366069753274156	0.776	0.594	4.26412394909718e-34	State3	REL
HN1.1	4.81595039473513e-37	0.39487673551801	0.841	0.692	1.07482380909699e-32	State3	HN1
KLF4	1.81660321989891e-36	0.399316314768384	0.534	0.344	4.05429506617039e-32	State3	KLF4
FAM111B	2.31004516469597e-36	0.271538937217972	0.206	0.061	5.15555879856847e-32	State3	FAM111B
FAM53C	3.1546575041862e-36	0.293009807860174	0.44	0.241	7.04056461784277e-32	State3	FAM53C
KLF5.1	6.22076786446668e-36	0.341591330286108	0.83	0.661	1.38835097199167e-31	State3	KLF5
NUSAP1	3.56016519487383e-35	0.324503868899539	0.223	0.076	7.94557668191941e-31	State3	NUSAP1
MAPRE1	6.26537418849403e-35	0.353561122594669	0.791	0.671	1.3983062113881e-30	State3	MAPRE1
STIP1.1	1.04732304002175e-34	0.339919779272685	0.848	0.71	2.33741556072054e-30	State3	STIP1
AHSA1	1.6376991353759e-34	0.333832946232202	0.851	0.742	3.65501693033192e-30	State3	AHSA1
KRT6B.1	2.72133427454521e-34	0.741298137447324	0.71	0.578	6.07347383393001e-30	State3	KRT6B
SPARCL1	9.4066892997837e-34	-0.354664	0.931	0.952	2.09938491792573e-29	State3	SPARCL1
CLK1	1.31080164036288e-33	0.364870479914512	0.771	0.614	2.92544710096189e-29	State3	CLK1
RPL5.1	2.17356812612035e-33	-0.257005	0.998	0.998	4.8509693438754e-29	State3	RPL5
IER5	3.09918607948629e-33	0.503496516081705	0.584	0.404	6.91676349219751e-29	State3	IER5
IGFBP5.1	7.47399308419619e-33	0.746127682811753	0.322	0.149	1.66804577653091e-28	State3	IGFBP5
PTP4A1	9.34412646857456e-33	0.307527271862726	0.823	0.684	2.08542214525647e-28	State3	PTP4A1
TUBB2B	1.11261279958275e-32	0.297815746536821	0.284	0.128	2.48312924610878e-28	State3	TUBB2B
H2AFJ	1.63178988922864e-32	0.343222393208071	0.959	0.912	3.64182867478047e-28	State3	H2AFJ
KRT18.1	2.96093199269856e-32	0.400421078109811	0.885	0.816	6.60820802130465e-28	State3	KRT18
HSPA2	4.9135863110076e-32	0.272137040040564	0.297	0.134	1.09661419289068e-27	State3	HSPA2
CD69	5.31852107028227e-32	0.265134175065485	0.214	0.075	1.1869875324656e-27	State3	CD69
TNFAIP6.1	6.65665674659409e-32	0.49282279143555	0.361	0.187	1.48563265270487e-27	State3	TNFAIP6
XBP1	9.19661166107781e-32	0.348625421530047	0.845	0.727	2.05249979051935e-27	State3	XBP1
ALDH9A1	1.76335983217484e-31	-0.351371	0.782	0.884	3.9354664734478e-27	State3	ALDH9A1
ELOVL5.1	3.20213863848574e-31	0.310583946558136	0.554	0.371	7.14653301337248e-27	State3	ELOVL5
YWHAH.1	7.63507589820265e-31	0.331894104502784	0.672	0.523	1.70399623896087e-26	State3	YWHAH
CCNI	9.28282780132916e-31	-0.250083	0.975	0.99	2.07174150870064e-26	State3	CCNI
THUMPD3-AS1.1	2.60110653307117e-30	0.309973996312561	0.557	0.385	5.80514956050823e-26	State3	THUMPD3-AS1
RPL26.1	2.82065723269808e-30	-0.263781	1	1	6.29514281193559e-26	State3	RPL26
CYR61.1	4.30171920959733e-30	0.407078334656422	0.557	0.359	9.60057693197933e-26	State3	CYR61
ATAD2	1.14106515328342e-29	0.3055223620775	0.378	0.207	2.54662920909794e-25	State3	ATAD2
GADD45B	1.55191597791121e-29	0.455108836873214	0.782	0.62	3.46356607950224e-25	State3	GADD45B
EIF3E.1	2.09876469494914e-29	-0.347178	0.962	0.99	4.68402304618749e-25	State3	EIF3E
FUS.1	2.48245853238411e-29	0.284414439173216	0.978	0.948	5.54035095257486e-25	State3	FUS
SAT1	4.52295586701668e-29	0.374007094061231	0.983	0.962	1.00943329040078e-24	State3	SAT1
MAP1LC3B	8.19526770996294e-29	0.305582215791583	0.824	0.723	1.82901984750953e-24	State3	MAP1LC3B
VASN	2.13665741244807e-28	0.250108504418425	0.396	0.223	4.7685920131016e-24	State3	VASN
DDX5.1	3.54349270093951e-28	0.252292596637955	0.984	0.935	7.9083670099568e-24	State3	DDX5
ETNK1	3.71625899085658e-28	0.256158350886067	0.922	0.866	8.29394681579371e-24	State3	ETNK1
CHRNA5	5.39693146144123e-28	0.284556054833144	0.408	0.234	1.20448716356445e-23	State3	CHRNA5
THBS1.1	6.66813585304679e-28	0.47205371377754	0.606	0.423	1.48819455968298e-23	State3	THBS1
CXCL8.1	7.09424386992931e-28	0.484367189659995	0.207	0.079	1.58329334689082e-23	State3	CXCL8
SOCS3.1	1.55225625868411e-27	0.652823003779579	0.52	0.339	3.46432551813121e-23	State3	SOCS3
INSIG1	4.69131250153361e-27	0.26928211540369	0.364	0.205	1.04700712409227e-22	State3	INSIG1
HES1	6.57448413250465e-27	0.296453113690105	0.432	0.258	1.46729336869239e-22	State3	HES1
PELI1	1.33288525207497e-26	0.291819190782619	0.651	0.503	2.97473330558093e-22	State3	PELI1
MRPS35.1	2.54261336335957e-26	-0.287176	0.943	0.956	5.67460450434589e-22	State3	MRPS35
PNP.1	2.6758976243675e-26	0.290855315824945	0.4	0.242	5.97206831806338e-22	State3	PNP
RGS2	3.36029698492427e-26	0.299030656196332	0.476	0.298	7.49951081095399e-22	State3	RGS2
NAMPT	4.50955666049094e-26	0.310664340339423	0.805	0.697	1.00644285548837e-21	State3	NAMPT
CITED2	4.6730128309473e-26	0.314392750223661	0.579	0.42	1.04292300361082e-21	State3	CITED2
TPX2	7.67841902204033e-26	0.271198092234281	0.143	0.041	1.71366955733896e-21	State3	TPX2
KLF6	8.00014249816694e-26	0.318462452569236	0.655	0.474	1.7854718027409e-21	State3	KLF6
ATP1B1	1.88402334641172e-25	0.320885847554858	0.54	0.392	4.20476330452167e-21	State3	ATP1B1
EMP1	5.06869267293514e-25	0.318706136807227	0.21	0.084	1.13123083074567e-20	State3	EMP1
KDM6B	5.57495593458006e-25	0.273593379565113	0.452	0.285	1.24421866547958e-20	State3	KDM6B
MYC	8.05999892321611e-25	0.348781121911898	0.936	0.887	1.79883055968337e-20	State3	MYC
TOB2	9.82552206026301e-25	0.284951581009229	0.515	0.364	2.1928600134095e-20	State3	TOB2
STMN1.1	1.09148489279625e-24	0.463719445640599	0.948	0.9	2.43597598374267e-20	State3	STMN1
TP53RK	1.28415982607427e-24	0.273087724653491	0.684	0.544	2.86598789983257e-20	State3	TP53RK
UBE2C	2.36096249164903e-24	0.371222495897006	0.148	0.047	5.26919608886232e-20	State3	UBE2C
ERRFI1	4.33439963171769e-24	0.369869351353734	0.834	0.733	9.67351309806754e-20	State3	ERRFI1
ATG101	5.50251008207378e-24	0.301827255983531	0.7	0.59	1.22805020011723e-19	State3	ATG101
SNHG12	6.23063305481349e-24	0.27512825072834	0.462	0.309	1.39055268517327e-19	State3	SNHG12
IBTK	6.29287531175115e-24	-0.308701	0.823	0.847	1.40444391207662e-19	State3	IBTK
C4orf3.1	7.92914257804384e-24	-0.286031	0.89	0.931	1.76962604056782e-19	State3	C4orf3
CXCL3.1	8.27619100289344e-24	0.358967491272493	0.477	0.314	1.84708030802576e-19	State3	CXCL3
ID1.1	9.77275480569833e-24	0.331570655869535	0.736	0.552	2.18108341753575e-19	State3	ID1
KRT17.1	1.22704371987514e-23	0.781115552527293	0.97	0.957	2.73851617401734e-19	State3	KRT17
CENPF.1	1.43341540654255e-23	0.541954688404342	0.184	0.074	3.19909650432166e-19	State3	CENPF
EMP2	2.46841372721427e-23	0.290613356502531	0.804	0.701	5.5090057563968e-19	State3	EMP2
CLIC1.1	4.7751402346453e-23	0.267137701443126	0.873	0.781	1.06571579756814e-18	State3	CLIC1
SRSF3.1	5.53357436310354e-23	0.253668572810173	0.959	0.911	1.23498312635745e-18	State3	SRSF3
RASD1.1	5.77364482577532e-23	0.433495845485843	0.965	0.904	1.28856205221654e-18	State3	RASD1
CRYAB.1	1.95961408454075e-22	0.679751016330761	0.571	0.406	4.37346671387804e-18	State3	CRYAB
BAMBI	7.17449941193449e-22	0.292814283705414	0.876	0.777	1.60120477875554e-17	State3	BAMBI
SFRP1.1	1.01274521243535e-21	-0.319888	0.987	0.961	2.26024476511321e-17	State3	SFRP1
GLYATL2	1.70077607076442e-21	0.266053360422719	0.259	0.131	3.79579203473204e-17	State3	GLYATL2
KRT14	1.84702961274106e-21	0.917903610252654	0.57	0.418	4.1222006897155e-17	State3	KRT14
SPTSSB.1	3.32596921171094e-21	-0.330052	0.868	0.902	7.42289808669647e-17	State3	SPTSSB
SMC4	4.31610100309979e-21	0.367728914642862	0.498	0.364	9.63267421871812e-17	State3	SMC4
CHORDC1	4.55496905997014e-21	0.31459418155999	0.706	0.573	1.01657799480413e-16	State3	CHORDC1
LGALS1.1	5.12372606439086e-21	0.410087766366616	0.918	0.872	1.14351318305075e-16	State3	LGALS1
SRSF2.1	5.28117312802598e-21	0.266856690684581	0.961	0.9	1.17865221871284e-16	State3	SRSF2
RAP2B	5.57324161857683e-21	0.304174531294958	0.543	0.386	1.24383606443398e-16	State3	RAP2B
TAGLN2.1	6.24120515409116e-21	0.284054023228311	0.937	0.878	1.39291216629006e-16	State3	TAGLN2
IRF6	6.77859039095841e-21	0.268431803573296	0.912	0.887	1.5128458034541e-16	State3	IRF6
PARD6G-AS1	2.36277433653951e-20	0.302902444718656	0.341	0.2	5.27323976428889e-16	State3	PARD6G-AS1
CDC42EP3	2.60581042329752e-20	0.274788845203132	0.571	0.408	5.81564770271542e-16	State3	CDC42EP3
MAFB.1	3.713293969155e-20	0.279779634934628	0.838	0.715	8.28732948036014e-16	State3	MAFB
GABARAPL1	4.07786740871242e-20	0.257367548175027	0.901	0.827	9.10098448276437e-16	State3	GABARAPL1
CADM1	4.82141310789764e-20	-0.336079	0.832	0.874	1.07604297742059e-15	State3	CADM1
HERPUD1	5.25055099512754e-20	0.304857232534326	0.794	0.706	1.17181797109257e-15	State3	HERPUD1
TPT1-AS1.1	1.33671877585901e-19	0.282641797929852	0.672	0.547	2.98328896396215e-15	State3	TPT1-AS1
HMGB1.1	1.44374306892089e-19	0.380350948440456	0.991	0.966	3.22214578121764e-15	State3	HMGB1
TK1	1.70127857162799e-19	0.322676775477165	0.152	0.06	3.79691351615936e-15	State3	TK1
CRABP2	1.75646933339551e-19	0.331497171036255	0.377	0.238	3.92008825827209e-15	State3	CRABP2
SDC4.1	2.12708662589828e-19	0.260142499248914	0.655	0.534	4.74723193167977e-15	State3	SDC4
FADD	4.4196049612422e-19	-0.252932	0.801	0.837	9.86367435250035e-15	State3	FADD
TRAM1	4.49871628113586e-19	-0.254141	0.851	0.894	1.0040234996239e-14	State3	TRAM1
TNFRSF11B	5.05271433006684e-19	-0.530657	0.336	0.48	1.12766478418432e-14	State3	TNFRSF11B
KRT5	8.07325378731343e-19	0.419362089935724	0.892	0.823	1.80178878025261e-14	State3	KRT5
SFN	8.61274329293939e-19	0.359012998557234	0.534	0.393	1.92219204811821e-14	State3	SFN
HNRNPA2B1.1	1.11906623022004e-18	0.267916938151768	0.992	0.983	2.49753201260508e-14	State3	HNRNPA2B1
NTRK2	3.20510535767779e-18	-0.284848	0.838	0.888	7.1531541372653e-14	State3	NTRK2
SRSF7	1.44619073450322e-17	0.268619184028337	0.958	0.931	3.22760848126429e-13	State3	SRSF7
SGK1	1.71227846156595e-17	0.252091968535467	0.724	0.592	3.82146307052289e-13	State3	SGK1
PTMS.1	1.75563160696617e-17	0.32351698086542	0.994	0.981	3.91821862042711e-13	State3	PTMS
HIST1H4C	2.38383018711971e-17	0.415206982784441	0.755	0.665	5.32023221161378e-13	State3	HIST1H4C
IFITM1	2.45757825917805e-17	0.309951956016583	0.48	0.346	5.48482315883356e-13	State3	IFITM1
CCNB2	6.00540980150096e-17	0.268626840189477	0.137	0.053	1.34028735949898e-12	State3	CCNB2
NFIB	9.37787845062701e-17	-0.259652	0.918	0.941	2.09295491261094e-12	State3	NFIB
S100A10	1.07419147046841e-16	0.361662927492834	0.914	0.852	2.39738052379139e-12	State3	S100A10
MLEC.1	1.77051889937252e-16	-0.256853	0.846	0.853	3.95144407961958e-12	State3	MLEC
TMSB4X	2.15740166126217e-16	0.369871440768266	0.846	0.775	4.81488902760491e-12	State3	TMSB4X
FAM162A.1	2.67596401819366e-16	-0.399024	0.656	0.733	5.97221649580462e-12	State3	FAM162A
NEDD9	1.8565135533805e-15	0.258147415492785	0.625	0.509	4.1433669484346e-11	State3	NEDD9
TGIF1	2.84105435343279e-15	0.287463825911877	0.71	0.626	6.34066510599129e-11	State3	TGIF1
VAPA.1	5.1955447101946e-15	-0.253797	0.874	0.903	1.15954166842123e-10	State3	VAPA
H2AFV.1	5.82871560436824e-15	0.291599184060519	0.852	0.765	1.3008527485829e-10	State3	H2AFV
GFRA1	1.05006784315642e-14	-0.287168	0.41	0.537	2.34354141235651e-10	State3	GFRA1
MEG3	1.21625489937977e-14	0.288945704696612	0.818	0.728	2.71443768443576e-10	State3	MEG3
C10orf10	2.21293004969756e-14	0.265354376973846	0.209	0.114	4.93881728491502e-10	State3	C10orf10
PLBD1.1	2.66484479089531e-14	-0.291746	0.879	0.893	5.94740060432016e-10	State3	PLBD1
SNHG15	6.58579958525754e-14	0.26317444945553	0.768	0.681	1.46981875143778e-09	State3	SNHG15
TUBB.1	7.30821137302228e-14	0.402997835214296	0.956	0.935	1.63104661423111e-09	State3	TUBB
ELF3	1.85627919082467e-13	0.338911039800094	0.579	0.464	4.1428438980825e-09	State3	ELF3
ENO1.1	2.02731901218479e-13	-0.282349	0.956	0.962	4.52457057139402e-09	State3	ENO1
APOD.1	5.31547780138621e-12	0.428600740099613	0.746	0.659	1.18630833571337e-07	State3	APOD
S100B.1	1.07347274062786e-11	-0.402798	0.683	0.707	2.39577646253326e-07	State3	S100B
CTGF.1	1.20693858394354e-11	0.302205050547406	0.352	0.25	2.69364553164519e-07	State3	CTGF
PLEC	3.77564175453879e-11	0.286209117942884	0.512	0.42	8.42647726777966e-07	State3	PLEC
BNIP3.1	3.98191814557418e-11	-0.336947	0.695	0.768	8.88684491729245e-07	State3	BNIP3
CDC42EP1	4.83039173590128e-11	0.257485391562192	0.587	0.493	1.07804682761845e-06	State3	CDC42EP1
UBE2T	4.90588731289108e-11	0.26245217469197	0.319	0.232	1.09489593049103e-06	State3	UBE2T
ANXA1	6.02053589052915e-11	0.341185387267112	0.374	0.281	1.3436632000483e-06	State3	ANXA1
HSPA6	8.11140927502807e-11	0.633360620620863	0.672	0.607	1.81030432200076e-06	State3	HSPA6
CTSB.1	5.46500572743055e-10	-0.446392	0.965	0.924	1.21967997824795e-05	State3	CTSB
FBXO32.1	8.27685011243186e-10	-0.265903	0.942	0.95	1.84722740809254e-05	State3	FBXO32
P4HA1.1	1.35313038261725e-09	-0.26661	0.656	0.74	3.01991638792518e-05	State3	P4HA1
MCM7.1	1.42263442246749e-09	0.346223680267826	0.754	0.692	3.17503550406294e-05	State3	MCM7
CDCA3	1.6803476151105e-09	0.25072896702636	0.127	0.068	3.75019980740361e-05	State3	CDCA3
SEMA3B.1	1.78682619238626e-09	-0.304621	0.736	0.747	3.98783869616766e-05	State3	SEMA3B
IFITM3.1	2.68015517403172e-09	0.292193683058279	0.928	0.887	5.98157031740399e-05	State3	IFITM3
PHLDA1.1	3.74469532964555e-09	0.251260034561123	0.832	0.762	8.35741103670294e-05	State3	PHLDA1
SOD2.1	1.24444389783407e-08	0.403692966425047	0.746	0.672	0.000277734989118607	State3	SOD2
PDCD11.1	1.50917044936837e-08	-0.268708	0.521	0.591	0.000336816660890033	State3	PDCD11
ANXA2	3.25936075558291e-08	0.331520750181031	0.656	0.604	0.000727424133430994	State3	ANXA2
PMEPA1	9.46964202595977e-08	0.255121962927635	0.52	0.439	0.0021134347073537	State3	PMEPA1
TAGLN	1.10320769191316e-07	0.452774228015387	0.187	0.12	0.00246213892681179	State3	TAGLN
KRT15.1	1.26355484117849e-07	0.391101423140188	0.473	0.386	0.00282000169454216	State3	KRT15
LDHA.1	4.30236051524677e-07	-0.284873	0.95	0.965	0.00960200819792774	State3	LDHA
MGP	5.43703723428887e-07	0.38253699594242	0.141	0.087	0.0121343796994859	State3	MGP
GPNMB.1	1.6313530912005e-06	-0.356177	0.108	0.161	0.0364085382894127	State3	GPNMB
DUT.1	3.99496302405873e-06	0.25103042519977	0.794	0.762	0.0891595847709427	State3	DUT
HMGB2	1.17625743826784e-05	0.432016838017491	0.65	0.626	0.262517135072616	State3	HMGB2
ENO2.1	1.22914029672157e-05	-0.295185	0.471	0.543	0.274319531422321	State3	ENO2
HMGN2.1	3.65630474897487e-05	0.33143912527597	0.973	0.948	0.816014093876212	State3	HMGN2
RCAN1.1	4.15622171270144e-05	0.319026406189722	0.413	0.359	0.927585561840707	State3	RCAN1
S100A6	4.57770952427147e-05	0.272392600186668	0.645	0.583	1	State3	S100A6
SLC2A1.1	6.51226324921722e-05	-0.258445	0.323	0.367	1	State3	SLC2A1
LCN2.1	0.000143263870754676	0.319767099646281	0.747	0.682	1	State3	LCN2
ACTA2.1	0.000442442375257789	-0.256285	0.347	0.409	1	State3	ACTA2
S100A2	0.000933451089577185	0.286459657934099	0.339	0.289	1	State3	S100A2
RPN2.1	1.36990941015742e-154	0.749459057711079	0.997	0.938	3.05736382158933e-150	State1	RPN2
CST3.1	1.24337852664412e-145	0.787131911366601	1	0.946	2.77497219576434e-141	State1	CST3
SLC3A2.1	1.87316649950346e-144	-1.10889	0.886	0.947	4.18053299359182e-140	State1	SLC3A2
EIF1.1	2.4410166495211e-140	-0.62493	1	0.999	5.44786095840119e-136	State1	EIF1
PPIB.1	2.42584930719806e-139	0.695551485353799	1	0.982	5.41401048380464e-135	State1	PPIB
S100B.2	8.32623372584739e-137	1.0557694886101	0.903	0.576	1.85824884293462e-132	State1	S100B
MDK.1	5.72281252012371e-135	0.648260449491794	1	0.959	1.27721729824121e-130	State1	MDK
PDIA6.1	2.63748481718062e-125	0.662879832607036	0.998	0.954	5.88633861498371e-121	State1	PDIA6
MLEC.2	1.09871732903524e-123	0.622898653924808	0.96	0.786	2.45211733494086e-119	State1	MLEC
GSTP1.1	1.69970991547873e-119	0.501444797218093	0.998	0.985	3.79341258936544e-115	State1	GSTP1
SFRP1.2	3.83285937126796e-119	0.682287815961166	1	0.955	8.55417554479583e-115	State1	SFRP1
LY6E.1	1.06268966612729e-118	0.618010821406971	1	0.957	2.37171079686288e-114	State1	LY6E
MT-CYB.1	5.20157631826992e-116	0.70447586935106	1	0.942	1.16088780271148e-111	State1	MT-CYB
MT-ND4L.1	1.63990761070682e-115	0.62443806306765	1	0.969	3.65994580557549e-111	State1	MT-ND4L
FKBP1A.1	2.20114205762691e-113	0.515690256760363	0.99	0.916	4.91250884421173e-109	State1	FKBP1A
SPTSSB.2	1.87971787838764e-112	0.688465206771615	0.983	0.833	4.19515436098553e-108	State1	SPTSSB
MT-CO2.1	2.58365868297312e-112	0.647478149161399	1	0.97	5.76620944865941e-108	State1	MT-CO2
SERF2.1	2.09148166932875e-107	0.438002216319008	1	0.992	4.6677687896079e-103	State1	SERF2
CTSB.2	6.84030946359418e-106	1.00755302069062	0.993	0.91	1.52662026608495e-101	State1	CTSB
P4HB.1	1.31659580057413e-104	0.589176262915003	0.993	0.909	2.93837850772135e-100	State1	P4HB
PDIA3.1	2.82221229737672e-101	0.522964417566339	0.997	0.977	6.29861340528536e-97	State1	PDIA3
MT-ATP6.1	6.44873816982379e-101	0.651876525216002	1	0.932	1.43922938474127e-96	State1	MT-ATP6
PPIA.1	1.0008087093419e-98	0.357364684038782	1	1	2.23360487750925e-94	State1	PPIA
LDHB.1	2.28556693245367e-98	0.377481322852767	1	0.996	5.10092827985009e-94	State1	LDHB
PPP1R15A.2	2.09952535374349e-96	-0.918413	0.758	0.918	4.68572068448472e-92	State1	PPP1R15A
DDIT3.2	4.09542007565572e-96	-0.893377	0.461	0.72	9.14015852484843e-92	State1	DDIT3
CCNL1.1	6.696396459297e-94	-0.715434	0.907	0.946	1.4945017617859e-89	State1	CCNL1
ZFAS1.1	1.61432348302254e-93	-0.668364	0.998	0.993	3.60284714940971e-89	State1	ZFAS1
CFL1.1	1.9760645791025e-93	0.440884632311695	1	0.992	4.41018092764096e-89	State1	CFL1
MT-ND3.1	2.20113300666584e-93	0.592981350781019	1	0.877	4.91248864427682e-89	State1	MT-ND3
MT-CO3.1	1.58879852733244e-92	0.609848570064749	1	0.936	3.54588055330054e-88	State1	MT-CO3
RCN2.1	5.09651143845439e-92	0.433016114929655	0.995	0.952	1.13743942283425e-87	State1	RCN2
MT-ATP8.1	4.97133051941642e-91	0.612233843781083	0.995	0.898	1.10950154532336e-86	State1	MT-ATP8
C4orf48.1	9.64621297790954e-90	0.526982300361011	0.826	0.495	2.15284181240985e-85	State1	C4orf48
PIGT.1	9.73109267542935e-90	0.552863117029573	0.973	0.822	2.17178526330232e-85	State1	PIGT
NDUFA4.1	4.88199649858006e-89	0.559392207803118	0.998	0.992	1.0895639785531e-84	State1	NDUFA4
CD63.1	1.07279089354132e-86	0.523751481399449	0.998	0.955	2.39425471620553e-82	State1	CD63
MT-ND1.1	3.17601326171765e-86	0.5052174673546	1	0.958	7.08822639750145e-82	State1	MT-ND1
COX6C.1	1.41485314958014e-84	0.448730415049696	0.997	0.947	3.15766925923295e-80	State1	COX6C
MAFF.1	2.14403537144054e-84	-0.660864	0.277	0.589	4.785058141981e-80	State1	MAFF
MIA.1	2.65997475769285e-84	0.562719146824754	1	0.95	5.9365316642189e-80	State1	MIA
DNAJB1.2	2.67534128922689e-84	-0.965667	0.915	0.967	5.97082668929656e-80	State1	DNAJB1
JUN.2	6.36677379948016e-84	-0.993656	0.846	0.936	1.42093657656798e-79	State1	JUN
CDKN1A.2	7.26562815570561e-84	-0.891128	0.367	0.649	1.62154289179038e-79	State1	CDKN1A
MT-CO1.1	3.10270960776696e-83	0.486901305793382	1	0.979	6.9246273026143e-79	State1	MT-CO1
SBSPON.1	7.04213130177116e-82	0.615536903766971	0.972	0.785	1.57166286392929e-77	State1	SBSPON
UBC.1	2.72917423712321e-81	-0.669908	1	0.998	6.09097106241158e-77	State1	UBC
KLF10.1	5.49939416841405e-81	-0.82998	0.491	0.711	1.22735479050665e-76	State1	KLF10
IGFBP4.1	6.92121351486204e-81	0.519757098549794	1	0.899	1.54467643224691e-76	State1	IGFBP4
CALR.1	9.72734517928725e-81	0.58948665379461	0.997	0.955	2.17094889711333e-76	State1	CALR
HSPA1A.1	1.01278186002275e-79	-0.741112	0.992	0.989	2.26032655519877e-75	State1	HSPA1A
ID1.2	1.10903109923731e-79	-1.10175	0.466	0.718	2.47513560727783e-75	State1	ID1
BTG2.2	1.03946076213531e-78	-1.00083	0.633	0.781	2.31986852893359e-74	State1	BTG2
PDCD11.2	3.29727093841989e-78	0.663533930675013	0.761	0.447	7.35884928036552e-74	State1	PDCD11
EGR1.2	4.81067974034702e-78	-0.964291	0.845	0.912	1.07364750445065e-73	State1	EGR1
CD99.1	5.61275179435106e-78	0.464073307913708	0.995	0.945	1.25265394546327e-73	State1	CD99
CRELD2.1	6.05100834680008e-78	0.554535991391843	0.788	0.504	1.35046404283884e-73	State1	CRELD2
NPB.1	2.04093357177205e-77	0.491813213552101	0.856	0.589	4.55495554548086e-73	State1	NPB
NPW.1	4.50687987588092e-77	0.537189022915499	0.952	0.762	1.0058454506991e-72	State1	NPW
ATF3.2	2.48236597785926e-76	-0.893968	0.245	0.542	5.54014438938629e-72	State1	ATF3
PEBP1.1	3.21276791241133e-76	0.376588563313454	0.993	0.972	7.17025542691961e-72	State1	PEBP1
PLBD1.2	5.26723262675417e-76	0.629904742904737	0.962	0.844	1.175540977639e-71	State1	PLBD1
PRDX4.1	6.55118084382453e-75	0.497449334162445	0.977	0.837	1.46209254072476e-70	State1	PRDX4
SPINT2.1	1.07928408622695e-74	0.428289110560681	0.998	0.951	2.40874622364131e-70	State1	SPINT2
KLF5.2	1.39878909778153e-74	-0.688278	0.611	0.796	3.12181750842882e-70	State1	KLF5
BAG3.2	6.07048345088439e-74	-0.911637	0.738	0.848	1.35481049656838e-69	State1	BAG3
IBTK.1	6.37481719361098e-74	0.470551244176207	0.945	0.774	1.4227317012701e-69	State1	IBTK
BTG3.1	4.87231721702063e-73	-0.617806	0.721	0.841	1.08740375649466e-68	State1	BTG3
PFN1.1	7.76071984589564e-73	0.365812313854435	1	0.992	1.73203745520699e-68	State1	PFN1
SBDS.1	9.70621829526678e-73	-0.659075	0.78	0.876	2.16623379913764e-68	State1	SBDS
CYR61.2	1.15224588639786e-72	-1.10141	0.262	0.54	2.57158236926275e-68	State1	CYR61
YWHAB.1	2.58988457302282e-72	0.384551059119306	0.995	0.964	5.78010439007233e-68	State1	YWHAB
BTG1.1	2.02058138097712e-71	-0.535342	0.992	0.986	4.50953352606474e-67	State1	BTG1
THBS1.2	1.45928836396801e-70	-0.974902	0.332	0.591	3.25683977070381e-66	State1	THBS1
ZFAND2A.1	9.83091517622762e-70	-1.08418	0.519	0.716	2.19406364903048e-65	State1	ZFAND2A
HSPA1B.1	9.89210952842472e-70	-0.726909	0.983	0.985	2.20772100455383e-65	State1	HSPA1B
SEMA3B.2	2.5822903683419e-69	0.626987979064305	0.881	0.661	5.76315564406546e-65	State1	SEMA3B
LGR6.1	6.00965158020792e-69	0.531056663823769	0.903	0.694	1.3412340396708e-64	State1	LGR6
NFKBIZ.1	8.54061316003106e-69	-0.865992	0.805	0.882	1.90609404505573e-64	State1	NFKBIZ
SERTAD1.1	9.11837415329001e-69	-0.671838	0.546	0.745	2.03503874353127e-64	State1	SERTAD1
KRT17.2	1.10152935157318e-68	-1.27893	0.953	0.968	2.45839320684101e-64	State1	KRT17
DUSP1.2	1.59068481732377e-68	-0.917355	0.623	0.814	3.5500903753032e-64	State1	DUSP1
DDOST.1	3.9716936160626e-68	0.441600292284038	0.915	0.736	8.86402581232851e-64	State1	DDOST
PRDX2.1	5.44326493449122e-68	0.420664673428615	0.97	0.826	1.21482786807975e-63	State1	PRDX2
EIF4A2.1	5.67884942798712e-68	-0.509941	0.988	0.99	1.26740561533816e-63	State1	EIF4A2
EMC10.1	2.06762517270883e-67	0.432568253796858	0.937	0.743	4.61452586045157e-63	State1	EMC10
JUNB.2	2.58626089443141e-67	-0.890634	0.885	0.932	5.77201706419201e-63	State1	JUNB
DLX5.1	3.01825136795623e-67	-0.690418	0.447	0.68	6.73613340300471e-63	State1	DLX5
HSP90B1.1	3.48181976467366e-67	0.451064619074496	0.998	0.992	7.77072535079868e-63	State1	HSP90B1
DNAJA1.2	3.51359163644842e-67	-0.720024	0.883	0.919	7.84163381422559e-63	State1	DNAJA1
ARPC1B.1	5.27831546957247e-67	0.475790846409178	0.896	0.687	1.17801444649918e-62	State1	ARPC1B
WSB1.1	5.75914318437943e-67	-0.612759	0.838	0.917	1.2853255758898e-62	State1	WSB1
NME2.1	6.36206759345518e-67	0.362122761140257	0.998	0.985	1.41988624550733e-62	State1	NME2
RAMP1.1	4.83604015143717e-66	0.47697323493767	0.895	0.668	1.07930744099775e-61	State1	RAMP1
PDIA4.1	1.50198407773969e-65	0.460074749986569	0.953	0.807	3.35212806469945e-61	State1	PDIA4
PRR4.1	3.08009553387866e-65	0.531182917323028	0.973	0.85	6.8741572125104e-61	State1	PRR4
IFRD1.1	6.06240984093321e-65	-0.607584	0.649	0.797	1.35300862829947e-60	State1	IFRD1
PERP.1	1.02800006572441e-64	-0.484677	0.992	0.996	2.29429054668374e-60	State1	PERP
EFEMP2.1	1.22990458611273e-64	0.434456711499864	0.925	0.732	2.74490105528639e-60	State1	EFEMP2
FOS.2	5.38660412949722e-64	-0.821028	0.96	0.972	1.20218230962119e-59	State1	FOS
CLK1.1	1.17344486533033e-63	-0.560366	0.568	0.739	2.61889425044422e-59	State1	CLK1
KCNN4.1	1.18941451979217e-63	0.494338870391229	0.758	0.488	2.65453532527216e-59	State1	KCNN4
COL9A3.1	2.69661713297529e-63	0.401160863520881	0.998	0.938	6.01831011737425e-59	State1	COL9A3
TOB1.1	2.96300596793619e-63	-0.546636	0.417	0.662	6.61283671923998e-59	State1	TOB1
FADD.1	3.14963422108309e-62	0.418498111854824	0.933	0.757	7.02935365461324e-58	State1	FADD
SNHG8.1	3.63839510377704e-62	-0.58045	0.917	0.94	8.1201701926096e-58	State1	SNHG8
EIF5.1	4.61078967298338e-62	-0.552216	0.943	0.937	1.02903603921643e-57	State1	EIF5
WFDC2.1	5.83133493535089e-62	0.525733008237815	1	0.976	1.30143733087161e-57	State1	WFDC2
ATP5J2.1	1.43654567645506e-61	0.352904970993714	0.987	0.926	3.2060826407124e-57	State1	ATP5J2
PNRC1.1	4.38582242873829e-61	-0.568293	0.99	0.99	9.78827849645812e-57	State1	PNRC1
RCN1.1	6.45156898097621e-61	0.450628825138378	0.925	0.776	1.43986116517427e-56	State1	RCN1
THBD.1	9.200322196195e-61	0.500643381171832	0.738	0.441	2.0533279077468e-56	State1	THBD
CKS2.2	2.44801255324781e-60	-0.67202	0.429	0.637	5.46347441633845e-56	State1	CKS2
NPTX2.1	1.50315111063103e-59	0.459097304798708	0.898	0.675	3.35473264870633e-55	State1	NPTX2
FTL.1	1.63781051485186e-59	-0.413376	0.998	0.996	3.65526550704638e-55	State1	FTL
NGFRAP1.1	3.10578794478907e-59	0.368694758186496	0.977	0.885	6.93149753518025e-55	State1	NGFRAP1
ATRAID.1	5.12530822610546e-59	0.380137867524553	0.987	0.908	1.14386628990222e-54	State1	ATRAID
CPXM1.1	7.50700074001003e-59	0.426420859432483	0.873	0.645	1.67541242515544e-54	State1	CPXM1
GEM.1	3.98735161614849e-58	-0.590458	0.943	0.953	8.89897133692021e-54	State1	GEM
NDRG1.1	7.1190905435893e-58	-0.895366	0.265	0.505	1.58883862751826e-53	State1	NDRG1
OSTC	1.06613857995832e-57	0.367181613819767	0.962	0.875	2.37940808275097e-53	State1	OSTC
LRPAP1.1	1.56691379491891e-57	0.389277837407806	0.98	0.886	3.49703820750002e-53	State1	LRPAP1
IRF6.1	1.69319869603463e-57	-0.499845	0.88	0.907	3.77888084981008e-53	State1	IRF6
NR4A1.2	3.04941713656949e-57	-0.904078	0.86	0.886	6.80568916539578e-53	State1	NR4A1
HSP90AA1.2	5.40592064001498e-57	-0.533723	1	0.999	1.20649336843854e-52	State1	HSP90AA1
RPN1.1	1.57373630442132e-56	0.355163587365842	0.993	0.93	3.51226468420751e-52	State1	RPN1
NDUFB2.1	2.99068698730075e-56	0.383234861863403	0.912	0.713	6.67461521825782e-52	State1	NDUFB2
MT-ND2.1	3.4389791274094e-56	0.354738126733083	0.998	0.934	7.6751136165523e-52	State1	MT-ND2
MT-ND5.1	4.28598056916395e-56	0.38911713203343	1	0.93	9.56545143426011e-52	State1	MT-ND5
ARL6IP1.1	8.36949170664884e-56	-0.513719	0.932	0.957	1.86790315908989e-51	State1	ARL6IP1
PPP1CA.1	1.52724505382112e-55	0.363725310242072	0.935	0.762	3.40850551111798e-51	State1	PPP1CA
SCARB1.1	2.20144990627276e-55	0.427807469142745	0.801	0.563	4.91319590081954e-51	State1	SCARB1
DNAJB4.1	3.86265464430749e-55	-0.66553	0.389	0.612	8.62067263516545e-51	State1	DNAJB4
HLA-A.1	2.21776535149079e-54	0.33845365568203	1	0.966	4.94960871145715e-50	State1	HLA-A
SRI.1	2.56828219244891e-54	0.298871634449426	0.997	0.976	5.73189219710749e-50	State1	SRI
MANSC1.1	5.41049440120404e-54	0.406684097927541	0.925	0.716	1.20751414046072e-49	State1	MANSC1
PFN2.1	8.39207674304157e-54	0.380134355092824	0.895	0.697	1.87294368751202e-49	State1	PFN2
G6PC3.1	1.6712524263321e-53	0.347609393600227	0.663	0.383	3.72990116508798e-49	State1	G6PC3
FOSB.2	1.80954813299279e-53	-0.646758	0.354	0.56	4.03854952321331e-49	State1	FOSB
MFSD3.1	2.75948809777413e-53	0.329095698192045	0.651	0.365	6.15862553661231e-49	State1	MFSD3
P3H4.1	2.86738992154214e-53	0.343987862846493	0.701	0.419	6.39944082689775e-49	State1	P3H4
FCGRT.1	5.2673696376461e-53	0.377502463801612	0.922	0.735	1.17557155572986e-48	State1	FCGRT
TIMP1.1	6.17898555296295e-53	0.407867238624745	0.987	0.935	1.37902599571027e-48	State1	TIMP1
LGALS3BP.1	7.47551354480823e-53	0.38433939972635	0.95	0.764	1.6683851129303e-48	State1	LGALS3BP
GPX7.1	8.42072440512727e-53	0.37005915567182	0.74	0.475	1.8793372727363e-48	State1	GPX7
EFNA1.1	3.97674738566855e-52	-0.608838	0.783	0.878	8.87530481533507e-48	State1	EFNA1
ATP5G1.1	8.72439389172829e-52	0.378935723674235	0.915	0.718	1.94711022875592e-47	State1	ATP5G1
TNFRSF11B.1	9.56767171151029e-52	0.65008786238589	0.589	0.325	2.13531297257487e-47	State1	TNFRSF11B
CYBA.1	1.03874063571773e-51	0.364208328423443	0.87	0.65	2.31826135079483e-47	State1	CYBA
WBP1.1	2.9571406869474e-51	0.385623765077363	0.913	0.766	6.59974658512921e-47	State1	WBP1
GSTA4.1	4.28064016726568e-51	0.385272901200771	0.82	0.588	9.55353272530354e-47	State1	GSTA4
EMID1.1	5.05013105571776e-51	0.385878081933681	0.711	0.449	1.12708824901509e-46	State1	EMID1
MCL1.2	5.13392714698042e-51	-0.581353	0.723	0.825	1.14578986066309e-46	State1	MCL1
JMJD6.1	6.42341608554322e-51	-0.494049	0.379	0.568	1.43357800197154e-46	State1	JMJD6
TMX4.1	6.93846335456204e-51	0.400625759163383	0.858	0.679	1.54852625147116e-46	State1	TMX4
C9orf16.1	8.90845144908947e-51	0.38351175155963	0.92	0.726	1.98818819440779e-46	State1	C9orf16
PRNP.1	1.4530853628363e-50	-0.519373	0.91	0.933	3.24299591277806e-46	State1	PRNP
NCALD.1	2.15977207569544e-50	0.436137716994465	0.604	0.348	4.82017931853708e-46	State1	NCALD
COL9A1.1	3.5460372736344e-50	0.366571483735417	0.818	0.536	7.91404598729726e-46	State1	COL9A1
PDAP1.1	4.32788722995e-50	0.33490111274559	0.988	0.929	9.65897871980242e-46	State1	PDAP1
TUBB4B.2	5.45336398735028e-50	-0.587651	0.673	0.794	1.21708177469683e-45	State1	TUBB4B
NTRK2.1	1.23787850492301e-49	0.425129973818563	0.953	0.818	2.76269724728717e-45	State1	NTRK2
COL4A2	2.14439168826838e-49	0.316746450730735	0.987	0.899	4.78585336987737e-45	State1	COL4A2
LAMA4.1	2.44245121093046e-49	0.337852546385981	0.643	0.374	5.45106261255459e-45	State1	LAMA4
SNX22.1	7.14626348505467e-49	0.386490989842035	0.698	0.431	1.5949030845945e-44	State1	SNX22
SDHC.1	8.05494802477148e-49	0.335105114049333	0.913	0.759	1.7977033001685e-44	State1	SDHC
MGLL.1	2.86414551025756e-48	0.585467137244001	0.708	0.469	6.39219994979282e-44	State1	MGLL
CHCHD10.1	3.086067979249e-48	0.356982612281215	0.933	0.782	6.88748651608792e-44	State1	CHCHD10
LIMD2.1	3.18695449415832e-48	0.372216341031396	0.746	0.5	7.11264504006254e-44	State1	LIMD2
PSAP	3.62000211739081e-48	0.315221874018646	0.998	0.963	8.0791207255928e-44	State1	PSAP
TIPARP.1	6.3774020621385e-48	-0.429676	0.254	0.477	1.42330859222807e-43	State1	TIPARP
OSER1.1	9.54768005530923e-48	-0.495403	0.569	0.694	2.13085123474391e-43	State1	OSER1
EPCAM.1	1.0098990723754e-47	0.341586793269075	0.985	0.925	2.25389274972742e-43	State1	EPCAM
MAFB.2	1.20613700495966e-47	-0.587555	0.688	0.808	2.69185656766898e-43	State1	MAFB
CADM1.1	1.25512843919245e-47	0.457440723039305	0.94	0.809	2.80119565058971e-43	State1	CADM1
LCN2.2	1.45334813737244e-47	0.545135473944964	0.848	0.625	3.2435823729878e-43	State1	LCN2
IER2.2	1.64943043715954e-47	-0.639278	0.823	0.895	3.68119884965265e-43	State1	IER2
LMNA.1	2.32012199127815e-47	-0.588782	0.883	0.894	5.17804826013458e-43	State1	LMNA
ERGIC3	2.6903271864445e-47	0.300393451069073	0.998	0.982	6.00427221470683e-43	State1	ERGIC3
HINT1	2.80094477556815e-47	0.287495461162577	0.987	0.96	6.251148550113e-43	State1	HINT1
NUCKS1.1	3.09296852924609e-47	0.326150556966196	0.993	0.928	6.90288716357141e-43	State1	NUCKS1
NDUFS8.1	3.82447327398769e-47	0.325012028025577	0.94	0.755	8.53545945288572e-43	State1	NDUFS8
GPNMB.2	4.18930839705918e-47	-0.642432	0.027	0.207	9.34969848055668e-43	State1	GPNMB
COL4A1.1	6.95126872390005e-47	0.291455886117406	0.891	0.696	1.55138415380001e-42	State1	COL4A1
PRSS21.1	1.42584480002447e-46	0.353309255927899	0.885	0.648	3.18220042469462e-42	State1	PRSS21
HSPD1.2	1.83182986740914e-46	-0.463099	0.993	0.983	4.08827789808371e-42	State1	HSPD1
TSPO.1	2.5903723415246e-46	0.31343763894328	0.977	0.903	5.7811929918146e-42	State1	TSPO
EIF5A.1	2.67478478071319e-46	0.370261735923408	0.952	0.878	5.96958467359569e-42	State1	EIF5A
LYPLA1.1	2.7401568089821e-46	0.33883776116979	0.92	0.806	6.11548196628624e-42	State1	LYPLA1
VIM.1	3.55165815025647e-46	-1.12588	0.831	0.876	7.92659065974239e-42	State1	VIM
WDR77	5.97699132150979e-46	0.288924784479475	0.531	0.279	1.33394492313456e-41	State1	WDR77
CALHM2.1	8.90005994835484e-46	0.39851066850739	0.805	0.579	1.98631537927383e-41	State1	CALHM2
PCSK1N.1	9.66413147141356e-46	0.333819463225403	0.699	0.447	2.15684086179008e-41	State1	PCSK1N
PCSK1.1	9.66413147141356e-46	0.333819463225403	0.699	0.447	2.15684086179008e-41	State1	PCSK1
SNHG7.1	1.40537080547061e-45	-0.507238	0.661	0.755	3.1365065636493e-41	State1	SNHG7
SDF2L1.1	1.55438583702235e-45	0.407871509646406	0.735	0.49	3.46907831106649e-41	State1	SDF2L1
PODXL2.1	1.76241462526929e-45	0.350682066938761	0.793	0.542	3.933356960676e-41	State1	PODXL2
IER3.2	2.35763681144982e-45	-0.790522	0.886	0.897	5.26177383579372e-41	State1	IER3
YWHAG.1	3.55704617140834e-45	-0.47949	0.935	0.946	7.93861564534913e-41	State1	YWHAG
ZFP36.2	3.83957315223556e-45	-0.700483	0.673	0.795	8.56915936115933e-41	State1	ZFP36
AZIN1.1	6.3419424135334e-45	-0.444153	0.88	0.897	1.41539470785238e-40	State1	AZIN1
TMEM230.1	6.9176977807718e-45	0.310659278809822	0.977	0.851	1.54389179071265e-40	State1	TMEM230
FIS1.1	1.17380772829487e-44	0.311805217691845	0.977	0.902	2.61970408800849e-40	State1	FIS1
RGS2.1	1.34510401072407e-44	-0.496391	0.23	0.449	3.00200313113398e-40	State1	RGS2
PON2.1	1.62936217422216e-44	0.356575721171797	0.818	0.587	3.63641050042902e-40	State1	PON2
SSR4.1	1.66555502944158e-44	0.340983674070323	0.96	0.871	3.71718571470771e-40	State1	SSR4
HSPH1.1	1.98337939074377e-44	-0.621378	0.783	0.848	4.42650612426194e-40	State1	HSPH1
SMARCB1.1	2.94708400627428e-44	0.320203738872218	0.95	0.818	6.57730208520295e-40	State1	SMARCB1
RBM39.1	3.31082271065061e-44	-0.408038	0.983	0.986	7.38909412563003e-40	State1	RBM39
CD59.1	3.7709553503459e-44	0.3546083295059	0.985	0.885	8.41601815090198e-40	State1	CD59
IGFBP7.1	4.17467945726941e-44	0.476715174920767	0.968	0.844	9.31704961273388e-40	State1	IGFBP7
PYCR1.1	7.42067094010422e-44	0.325110112223146	0.715	0.465	1.65614534041246e-39	State1	PYCR1
ETV4.1	9.37322228873164e-44	0.370409324848344	0.891	0.677	2.09191575039913e-39	State1	ETV4
GPAA1.1	1.07925792603487e-43	0.32812433906249	0.933	0.747	2.40868783932461e-39	State1	GPAA1
TAPBP.1	1.4190724286517e-43	0.329404849366263	0.87	0.653	3.16708584626486e-39	State1	TAPBP
FABP5.1	2.02616375128849e-43	0.325567021137239	0.811	0.581	4.52199226012564e-39	State1	FABP5
MYDGF.1	2.08119091197761e-43	0.367221042470165	0.908	0.756	4.64480187735164e-39	State1	MYDGF
HYAL2.1	2.09400542353257e-43	0.273767850495635	0.513	0.263	4.67340130424e-39	State1	HYAL2
TUSC3.1	2.68902856277118e-43	0.317030024240449	0.975	0.876	6.00137394639272e-39	State1	TUSC3
OGFOD3.1	4.50003233350123e-43	0.307870812425202	0.643	0.389	1.0043172161908e-38	State1	OGFOD3
EGR3.2	5.62811424139625e-43	-0.501643	0.252	0.476	1.25608253639482e-38	State1	EGR3
BSG.1	5.8589755269765e-43	0.311040300242224	0.973	0.932	1.30760615811062e-38	State1	BSG
C1QB.1	6.65452898304404e-43	0.310480496718869	0.98	0.933	1.48515777843577e-38	State1	C1QB
C1QBP.1	6.65452898304404e-43	0.310480496718869	0.98	0.933	1.48515777843577e-38	State1	C1QBP
PADI2	8.57029063788703e-43	0.348331310342644	0.674	0.437	1.91271746456363e-38	State1	PADI2
RASSF8-AS1.1	8.85678992807568e-43	0.335540715503695	0.796	0.547	1.97665837614793e-38	State1	RASSF8-AS1
TUBB2A.1	1.09967541498421e-42	-0.489955	0.307	0.491	2.45425559116176e-38	State1	TUBB2A
NME1.1	1.115001265051e-42	0.341523945956089	0.883	0.705	2.48845982334083e-38	State1	NME1
VEGFA.1	1.16608212491625e-42	-0.535283	0.117	0.31	2.60246208638808e-38	State1	VEGFA
TREM2.1	1.35819935060989e-42	0.47385320174656	0.96	0.857	3.03122931069115e-38	State1	TREM2
CSRNP1.1	1.3641734708135e-42	-0.352498	0.132	0.337	3.04456235216157e-38	State1	CSRNP1
POLR2F.1	1.95725137211275e-42	0.30688784072879	0.98	0.89	4.36819361228124e-38	State1	POLR2F
APRT.1	2.37466372724977e-42	0.329571404753401	0.865	0.699	5.29977450647603e-38	State1	APRT
LAPTM4B.1	2.79278215712926e-42	0.343546023014824	0.895	0.744	6.23293121828109e-38	State1	LAPTM4B
PRELID1.1	2.9980982053148e-42	0.341810990462323	0.91	0.762	6.69115557462157e-38	State1	PRELID1
ITM2C.1	5.31943478706681e-42	0.349117335194037	0.92	0.768	1.18719145577757e-37	State1	ITM2C
VPS28	7.15138424200589e-42	0.300111475520182	0.978	0.912	1.59604593513087e-37	State1	VPS28
MAGED1.1	8.83460093025182e-42	0.366165657922853	0.841	0.626	1.9717062356136e-37	State1	MAGED1
MEST.1	1.95881343728818e-41	0.360446798501284	0.891	0.723	4.37167982933975e-37	State1	MEST
TRAPPC1	2.44997450234318e-41	0.29866143823596	0.927	0.756	5.46785309432951e-37	State1	TRAPPC1
TPBG	2.56370054492277e-41	0.370782452447977	0.938	0.818	5.72166687615864e-37	State1	TPBG
RALY.1	3.05436241862875e-41	0.31148762999727	0.972	0.908	6.81672604589565e-37	State1	RALY
PTP4A1.1	7.15296170278793e-41	-0.505592	0.681	0.773	1.59639799282821e-36	State1	PTP4A1
PPIC.1	7.98326468766382e-41	0.276139380855614	0.496	0.264	1.78170501299281e-36	State1	PPIC
HIST3H2A.1	1.17072491501335e-40	-0.483474	0.584	0.704	2.6128238653268e-36	State1	HIST3H2A
EGFL7.1	1.18586276901257e-40	0.300195399174711	0.661	0.41	2.64660852788225e-36	State1	EGFL7
SKIL.1	1.70331956896083e-40	-0.518049	0.459	0.614	3.80146861400679e-36	State1	SKIL
CACYBP.1	2.64898426738497e-40	-0.614203	0.915	0.902	5.91200308794977e-36	State1	CACYBP
B9D1.1	3.1478055449221e-40	0.275537493267723	0.624	0.375	7.02527241515715e-36	State1	B9D1
KLK6.1	3.62666944057315e-40	0.354642980304694	0.865	0.7	8.09400085747115e-36	State1	KLK6
SPARCL1.1	6.33158532014496e-40	0.349191490295857	0.985	0.919	1.41308321174995e-35	State1	SPARCL1
PARK7.1	6.54257874568876e-40	0.304147960201299	0.952	0.843	1.46017272446282e-35	State1	PARK7
CYTL1	7.48303213601775e-40	0.271494118636647	0.464	0.241	1.67006311211644e-35	State1	CYTL1
CYC1.1	8.74245220329206e-40	0.293480156487869	0.972	0.888	1.95114048273072e-35	State1	CYC1
ENO1.2	9.75256802439544e-40	0.45122080121069	0.987	0.944	2.17657813168458e-35	State1	ENO1
NDUFB9	1.37091194755265e-39	0.286511485670891	0.993	0.978	3.05960128454799e-35	State1	NDUFB9
NME4.1	1.38731973138662e-39	0.349778271101088	0.878	0.71	3.09622017650867e-35	State1	NME4
ARL4D.1	1.69176568414644e-39	-0.473218	0.289	0.493	3.77568265387802e-35	State1	ARL4D
FGFR1OP2.1	1.85129453009601e-39	-0.454536	0.88	0.895	4.13171913226829e-35	State1	FGFR1OP2
CNN2.1	2.27110669107063e-39	0.342432979786209	0.992	0.938	5.06865591313143e-35	State1	CNN2
RNASET2.1	4.06471277732085e-39	0.335619177848642	0.835	0.662	9.07162597642467e-35	State1	RNASET2
PIM3.1	4.33902646450146e-39	-0.492401	0.795	0.839	9.68383926347436e-35	State1	PIM3
C7orf73.1	4.45506922080347e-39	0.309625903901455	0.881	0.703	9.94282348698918e-35	State1	C7orf73
QPCT	4.89041500894486e-39	0.28836474827651	0.494	0.265	1.09144282169631e-34	State1	QPCT
SUMO3.1	5.01460442582534e-39	0.293080500585014	0.928	0.788	1.1191594157557e-34	State1	SUMO3
ERH	8.84092776424747e-39	0.264826365897207	0.975	0.944	1.97311825842475e-34	State1	ERH
EGR2.2	1.74691993706048e-38	-0.559165	0.411	0.6	3.89877591553158e-34	State1	EGR2
C17orf89.1	1.80541620248299e-38	0.300295944671506	0.733	0.497	4.02932788070153e-34	State1	C17orf89
DEDD2.1	2.9399486474106e-38	-0.412851	0.314	0.498	6.56137739129099e-34	State1	DEDD2
DNPH1.1	4.70138344639343e-38	0.305809007282859	0.828	0.619	1.04925475756609e-33	State1	DNPH1
SUMF2.1	5.65490944041269e-38	0.314613525482596	0.955	0.836	1.2620626889113e-33	State1	SUMF2
MANF.1	7.09406973294792e-38	0.347695981599832	0.826	0.605	1.58325448299932e-33	State1	MANF
PCMTD2.1	9.83602513927124e-38	0.319150831395929	0.71	0.469	2.19520409058256e-33	State1	PCMTD2
SYNGR2.1	1.11150897752556e-37	0.319867509660228	0.935	0.766	2.48066573604155e-33	State1	SYNGR2
SQSTM1.1	1.52734947174847e-37	-0.431616	0.845	0.892	3.40873855104824e-33	State1	SQSTM1
HDDC2.1	1.58438740015801e-37	0.31581069616781	0.841	0.66	3.53603579967264e-33	State1	HDDC2
RABAC1.1	2.09160451786302e-37	0.292519198513341	0.885	0.731	4.66804296296669e-33	State1	RABAC1
CRYAB.2	2.09764076100857e-37	-1.11047	0.359	0.537	4.68151465041892e-33	State1	CRYAB
MRPL20.1	2.252681251582e-37	0.276715632698898	0.768	0.525	5.0275340172807e-33	State1	MRPL20
NIPSNAP1	2.32444768090136e-37	0.303786723622519	0.846	0.674	5.18770233423566e-33	State1	NIPSNAP1
LDHA.2	2.36433127958034e-37	-0.583959	0.96	0.959	5.2767145497674e-33	State1	LDHA
DDIT4.1	2.45968073850065e-37	-0.747227	0.977	0.975	5.48951547218574e-33	State1	DDIT4
COMT.1	2.49716326149493e-37	0.294647855162008	0.975	0.894	5.57316896700439e-33	State1	COMT
KLF6.1	2.93153281163474e-37	-0.509958	0.427	0.615	6.54259492900641e-33	State1	KLF6
FKBP2.1	4.28086424317545e-37	0.299764497033695	0.883	0.723	9.55403281791898e-33	State1	FKBP2
SLC12A2.1	4.42141615909748e-37	0.334849530549384	0.579	0.36	9.86771658387375e-33	State1	SLC12A2
SLC26A2.1	4.6086116786372e-37	0.322675179468329	0.654	0.404	1.02854995443825e-32	State1	SLC26A2
NCOA7.2	4.61174860131958e-37	-0.65506	0.705	0.771	1.0292500528425e-32	State1	NCOA7
TMED3.1	4.75512645665223e-37	0.327550075782377	0.91	0.819	1.06124912259564e-32	State1	TMED3
UBE2B.1	4.83252472795213e-37	-0.423458	0.765	0.811	1.07852286878436e-32	State1	UBE2B
GFRA1.1	4.98356729248368e-37	0.413900502233061	0.636	0.399	1.11223254833651e-32	State1	GFRA1
TNFRSF12A.1	5.19663824186186e-37	-0.574264	0.185	0.384	1.15978572281873e-32	State1	TNFRSF12A
UXS1.1	5.3183263720969e-37	0.297749590976545	0.611	0.385	1.18694407972459e-32	State1	UXS1
UROS.1	5.58870409334796e-37	0.266060041369092	0.573	0.345	1.2472869795534e-32	State1	UROS
IRF1.2	6.47890318329549e-37	-0.517887	0.412	0.575	1.44596161244789e-32	State1	IRF1
LBH.1	7.86966542373693e-37	-0.469839	0.337	0.514	1.75635192926961e-32	State1	LBH
CKAP4.1	8.14327619124851e-37	0.342400144896502	0.913	0.766	1.81741638036284e-32	State1	CKAP4
MARCKSL1.1	9.36178353283883e-37	0.283689314864344	0.998	0.944	2.08936284885897e-32	State1	MARCKSL1
TMEM181.1	1.01539184040549e-36	0.33791937398307	0.891	0.698	2.26615150941697e-32	State1	TMEM181
SLC25A39.1	1.04955648649031e-36	0.307549876574722	0.811	0.595	2.34240016654907e-32	State1	SLC25A39
EID1.1	1.21955500561425e-36	0.303737095030223	0.968	0.881	2.72180286152989e-32	State1	EID1
RPUSD3.1	3.15030918593418e-36	0.257742141635057	0.618	0.374	7.03086004116789e-32	State1	RPUSD3
RSRC2.1	3.85708226474417e-36	-0.417429	0.866	0.912	8.60823619845603e-32	State1	RSRC2
ARC.1	5.04065728857932e-36	-0.552472	0.392	0.585	1.12497389366513e-31	State1	ARC
CLDN4.2	6.61494899727069e-36	-0.642304	0.716	0.786	1.47632431721087e-31	State1	CLDN4
CTSA.1	6.62358962813081e-36	0.308259429545674	0.748	0.538	1.47825273320623e-31	State1	CTSA
ATF4.1	9.49073237869972e-36	-0.385346	0.798	0.836	2.1181416522782e-31	State1	ATF4
BHLHE40.1	9.95038408809409e-36	-0.520439	0.19	0.378	2.22072672078084e-31	State1	BHLHE40
CD276.1	1.34717170151272e-35	0.274846419971941	0.773	0.545	3.00661780343609e-31	State1	CD276
MIF.1	1.55010705852796e-35	0.250509716063022	1	0.996	3.4595289332227e-31	State1	MIF
CTGF.2	2.08388070329528e-35	-0.611165	0.175	0.358	4.65080495361439e-31	State1	CTGF
MRPL11.1	2.49244524850177e-35	0.290024321916933	0.885	0.703	5.56263930560625e-31	State1	MRPL11
LAMP1.1	3.45474720313251e-35	0.255709711850079	0.982	0.948	7.71030480795113e-31	State1	LAMP1
TCTN1.1	5.11152260777887e-35	0.290511564593033	0.8	0.591	1.14078961560409e-30	State1	TCTN1
CHID1.1	5.11854641375721e-35	0.32449758313942	0.77	0.595	1.14235718862234e-30	State1	CHID1
AP1S1	5.97583955310269e-35	0.279160629906373	0.893	0.7	1.33368787146146e-30	State1	AP1S1
NAMPT.1	6.04796550756057e-35	-0.420514	0.689	0.769	1.34978494197737e-30	State1	NAMPT
CNPY3.1	6.35746694639424e-35	0.322148812949442	0.845	0.655	1.41885947309627e-30	State1	CNPY3
C11orf31.1	6.97793368965619e-35	0.272920512488146	0.94	0.849	1.55733524085747e-30	State1	C11orf31
LOXL4.1	8.81030579500656e-35	0.322920375338715	0.417	0.215	1.96628404732956e-30	State1	LOXL4
GADD45B.1	1.01348555558872e-34	-0.520609	0.586	0.741	2.2618970629629e-30	State1	GADD45B
GNG7	1.02377855190631e-34	0.296620368047804	0.499	0.283	2.2848689721445e-30	State1	GNG7
ATP5G3.1	1.04236486875481e-34	0.260422984638427	0.975	0.937	2.32634991408698e-30	State1	ATP5G3
GNG10	1.14117342276161e-34	0.305965232458955	0.833	0.642	2.54687084491936e-30	State1	GNG10
HLA-C.1	1.32848478286285e-34	0.29275303320984	0.985	0.866	2.96491233839332e-30	State1	HLA-C
CITED2.1	1.44026653312522e-34	-0.413212	0.377	0.545	3.21438684862888e-30	State1	CITED2
AQP5.1	2.00979752506936e-34	0.300376557902657	0.748	0.51	4.48546611644979e-30	State1	AQP5
ANKRD37.1	2.30645293045652e-34	-0.590364	0.25	0.434	5.14754165019287e-30	State1	ANKRD37
MFI2.1	3.68462343404641e-34	0.294936401109784	0.723	0.504	8.22334258010478e-30	State1	MFI2
COPZ1	3.99987071202204e-34	0.257211692911436	0.947	0.881	8.92691145509078e-30	State1	COPZ1
HSP90AB1.2	5.14468417337021e-34	-0.306655	1	0.999	1.14819061381276e-29	State1	HSP90AB1
SSPN.1	5.63010042688988e-34	0.288261742995645	0.965	0.836	1.25652581327328e-29	State1	SSPN
CMTM5.1	5.66132745819788e-34	0.257879816247953	0.669	0.434	1.2634950621206e-29	State1	CMTM5
TM7SF3.1	6.5667428970026e-34	0.318720855780415	0.968	0.885	1.46556567975304e-29	State1	TM7SF3
MAP1LC3B.1	1.13810963412427e-33	-0.392864	0.725	0.786	2.54003308143854e-29	State1	MAP1LC3B
CDC42EP3.1	1.14842265071109e-33	-0.437008	0.364	0.536	2.56304967185702e-29	State1	CDC42EP3
NDUFAF3.1	1.41991325468246e-33	0.282506995110716	0.836	0.648	3.16896240180031e-29	State1	NDUFAF3
ATP6AP2	1.58466160752232e-33	0.26051615783487	0.982	0.93	3.53664777566832e-29	State1	ATP6AP2
MRPL24.1	1.73985452013819e-33	0.286320855047817	0.761	0.551	3.88300731804442e-29	State1	MRPL24
HSPB1.2	2.11174492754665e-33	-0.58772	1	1	4.71299232929862e-29	State1	HSPB1
AHCY.1	3.45805791350516e-33	0.28884827900789	0.933	0.835	7.71769365136083e-29	State1	AHCY
KDELR2.1	3.51150335075255e-33	0.268733889171569	0.955	0.852	7.83697317820955e-29	State1	KDELR2
NHP2.1	5.51811756896027e-33	0.28517347035468	0.913	0.735	1.23153347904055e-28	State1	NHP2
TMED4	7.17292311770597e-33	0.280576314636062	0.975	0.883	1.60085298140962e-28	State1	TMED4
BCL11A.1	7.19942662051483e-33	0.291335915042992	0.821	0.607	1.6067680331665e-28	State1	BCL11A
RUVBL1.1	7.70267069432345e-33	0.290534835068954	0.795	0.592	1.71908204555911e-28	State1	RUVBL1
APMAP.1	7.74069992623044e-33	0.272537299402536	0.925	0.791	1.72756940953611e-28	State1	APMAP
CDKN1B.1	8.27605184088896e-33	-0.383262	0.968	0.971	1.8470492498496e-28	State1	CDKN1B
CPVL	9.45673089021531e-33	0.28374921105748	0.763	0.539	2.11055320007825e-28	State1	CPVL
AP2M1.1	9.67958884898877e-33	0.252990056686117	0.973	0.901	2.16029063931731e-28	State1	AP2M1
NR4A2.1	9.99380111642015e-33	-0.471541	0.362	0.541	2.23041653316265e-28	State1	NR4A2
KMT2E.1	1.02837006081864e-32	-0.386969	0.841	0.894	2.29511630173504e-28	State1	KMT2E
PLTP.1	1.14960756751786e-32	0.28924949440745	0.823	0.613	2.56569416918635e-28	State1	PLTP
EGR4.1	1.48038998600175e-32	-0.409588	0.07	0.231	3.30393437075872e-28	State1	EGR4
GRN.1	1.5049765792192e-32	0.268800855697702	0.968	0.853	3.35880672950141e-28	State1	GRN
FGFR1.1	1.53001227637886e-32	0.325346469173937	0.813	0.644	3.41468139842235e-28	State1	FGFR1
NT5C3A.1	2.2004725771815e-32	-0.503604	0.519	0.638	4.91101469775368e-28	State1	NT5C3A
PRMT1.1	3.5182211224783e-32	0.282589428717082	0.932	0.812	7.85196590114708e-28	State1	PRMT1
ARSA	5.40148126317702e-32	0.255526675096758	0.579	0.357	1.20550258831585e-27	State1	ARSA
TUBA1C.2	5.50506322502774e-32	-0.400338	0.603	0.719	1.22862001056169e-27	State1	TUBA1C
CCDC59.1	7.61354653355278e-32	-0.40702	0.578	0.681	1.69919131535831e-27	State1	CCDC59
DAPL1.1	1.63766021114573e-31	0.348302015650776	0.942	0.784	3.65493005923504e-27	State1	DAPL1
ARL4A.1	1.77410535712461e-31	-0.389274	0.27	0.438	3.95944833603069e-27	State1	ARL4A
CD320.1	1.86894068966802e-31	0.274288504156839	0.644	0.437	4.17110183120109e-27	State1	CD320
PPP1R2.1	2.06930934665774e-31	-0.374616	0.803	0.853	4.61828459987073e-27	State1	PPP1R2
EI24.1	2.54820610648887e-31	0.269629965645988	0.805	0.591	5.68708638846185e-27	State1	EI24
KPNA2.1	3.57165033202862e-31	-0.403399	0.267	0.429	7.97120921102147e-27	State1	KPNA2
AMD1.2	3.9476106191594e-31	-0.44189	0.698	0.772	8.81027737983995e-27	State1	AMD1
NFKBIA.2	5.10330712780513e-31	-0.576175	0.947	0.942	1.13895608478355e-26	State1	NFKBIA
RAMP2.1	7.78944005818168e-31	0.275949636417077	0.715	0.495	1.73844723218499e-26	State1	RAMP2
ACTG1.1	8.61633696617415e-31	-0.257222	1	0.998	1.92299408411075e-26	State1	ACTG1
ALDOA.1	8.99724809416706e-31	-0.482323	0.997	0.976	2.0080058296562e-26	State1	ALDOA
TCEB2.1	1.11930086376707e-30	0.259141975002581	0.928	0.796	2.49805566775534e-26	State1	TCEB2
RBX1.1	1.20123117440217e-30	0.254652649072543	0.943	0.823	2.68090773503077e-26	State1	RBX1
PRCP	1.64176975721034e-30	0.263412284291903	0.898	0.717	3.66410174414204e-26	State1	PRCP
NUPR1.1	2.08484982656117e-30	-0.503517	0.85	0.862	4.65296784291921e-26	State1	NUPR1
CYB5R3.1	2.55975028059533e-30	0.269601849267507	0.943	0.827	5.71285067623265e-26	State1	CYB5R3
CTSF.1	3.05255300879992e-30	0.286860918727599	0.871	0.659	6.81268780503967e-26	State1	CTSF
FKBP10.1	3.17697906617726e-30	0.253828151758784	0.738	0.531	7.09038187989442e-26	State1	FKBP10
OST4	4.02242586416186e-30	0.25241980515242	0.978	0.913	8.97725004363645e-26	State1	OST4
SYNGR1.1	4.47173444504105e-30	0.281951222408045	0.765	0.562	9.98001693444262e-26	State1	SYNGR1
MKKS	6.47602424723231e-30	0.253893557160963	0.686	0.479	1.44531909149731e-25	State1	MKKS
C1S.1	9.06720625985191e-30	0.337801521048054	0.977	0.855	2.02361909307375e-25	State1	C1S
CALU.1	1.05508497916407e-29	0.268846127743547	0.94	0.831	2.35473865649838e-25	State1	CALU
CD151.1	1.09225663429165e-29	0.262374091149784	0.922	0.788	2.4376983564121e-25	State1	CD151
B4GALT5	1.55374940184655e-29	0.283992713130506	0.534	0.338	3.46765791504112e-25	State1	B4GALT5
FOSL2.1	1.61542975180682e-29	-0.287375	0.127	0.287	3.60531612008246e-25	State1	FOSL2
FUOM.1	1.85026955689747e-29	0.257550267690005	0.636	0.435	4.12943159708378e-25	State1	FUOM
ID3.1	2.27369832327381e-29	-0.673334	0.222	0.394	5.0744399178825e-25	State1	ID3
CTHRC1.1	2.48291401977377e-29	0.29201153243867	0.654	0.448	5.54136750933109e-25	State1	CTHRC1
HERPUD1.1	3.01395044701056e-29	-0.431064	0.705	0.762	6.72653460763817e-25	State1	HERPUD1
POLD2.1	3.04160746700022e-29	0.286085589703221	0.838	0.652	6.78825954485109e-25	State1	POLD2
FAM132A.1	4.29174440961098e-29	0.297425775160496	0.858	0.683	9.57831517336978e-25	State1	FAM132A
BRD2.2	4.5269543941856e-29	-0.36221	0.927	0.903	1.01032568169434e-24	State1	BRD2
ETS2.1	6.71274445941932e-29	-0.425853	0.349	0.494	1.4981503084532e-24	State1	ETS2
PLPP2.1	8.21304936642367e-29	0.270271237412062	0.654	0.441	1.83298835759843e-24	State1	PLPP2
CALML3.1	9.41014421271047e-29	0.326061355470387	0.609	0.41	2.10015598539272e-24	State1	CALML3
DUSP2.1	9.72388754701331e-29	-0.926697	0.319	0.463	2.17017722274243e-24	State1	DUSP2
PMAIP1.2	1.46327691335351e-28	-0.417326	0.449	0.587	3.26574141522235e-24	State1	PMAIP1
ZFP36L1	1.95435251311234e-28	-0.364524	0.985	0.973	4.36172393876411e-24	State1	ZFP36L1
HSPE1.2	2.28249048448644e-28	-0.422207	0.988	0.98	5.09406226327683e-24	State1	HSPE1
FAM114A1	3.42425003769215e-28	0.261881931501337	0.624	0.429	7.64224123412135e-24	State1	FAM114A1
BMP7.1	3.66898616278521e-28	0.266631937782749	0.858	0.684	8.18844331810403e-24	State1	BMP7
WBP11.1	3.78176016209002e-28	-0.355986	0.962	0.956	8.44013232975251e-24	State1	WBP11
MMP2.1	4.0853199872905e-28	0.321159517201425	0.891	0.722	9.11761714763493e-24	State1	MMP2
KLF4.1	4.4106827827596e-28	-0.404126	0.327	0.473	9.84376183456287e-24	State1	KLF4
KRT14.1	6.95763492745483e-28	-1.19841	0.384	0.533	1.55280496310937e-23	State1	KRT14
SRSF9.1	8.13973494586045e-28	0.255089819782765	0.913	0.71	1.81662604521714e-23	State1	SRSF9
C20orf27	9.32914215889011e-28	0.266843202260775	0.698	0.493	2.0820779470211e-23	State1	C20orf27
HSD17B10.1	9.92739590640765e-28	0.256699797466901	0.84	0.695	2.21559621839206e-23	State1	HSD17B10
ALDH9A1.1	1.30428102729184e-27	0.293132795756873	0.932	0.792	2.91089439670994e-23	State1	ALDH9A1
ABTB1	1.49565682265083e-27	0.289214658182533	0.713	0.509	3.33800689679212e-23	State1	ABTB1
PGF	2.40514398251687e-27	-0.338857	0.242	0.392	5.36780034018116e-23	State1	PGF
TGFA	3.11687791877126e-27	0.317099326836632	0.756	0.577	6.95624813911369e-23	State1	TGFA
ACER3	5.36778314480443e-27	0.278843730197684	0.619	0.418	1.19798184225745e-22	State1	ACER3
TMEM14A	7.45060985915752e-27	0.251101178113872	0.948	0.82	1.66282710836678e-22	State1	TMEM14A
TSPAN3.1	9.41578027124684e-27	0.255117150435633	0.912	0.795	2.10141384093687e-22	State1	TSPAN3
PPP1R1B.1	1.24688866718308e-26	0.301217695571389	0.626	0.43	2.78280612741921e-22	State1	PPP1R1B
NUCB1.1	1.25586119294872e-26	0.278100140408858	0.81	0.632	2.80283101042294e-22	State1	NUCB1
EMP1.1	1.28646666894948e-26	-0.339899	0.052	0.182	2.87113631176144e-22	State1	EMP1
TSTD1.1	1.39702066370327e-26	0.261454079669564	0.861	0.703	3.11787071725295e-22	State1	TSTD1
SF3A1.1	1.49824980564322e-26	-0.34178	0.614	0.721	3.34379391623455e-22	State1	SF3A1
CTSD	1.86631127741221e-26	0.263601392386052	0.957	0.849	4.16523350892856e-22	State1	CTSD
PTRF.1	2.01705584981062e-26	0.258943768297136	0.9	0.756	4.50166524560734e-22	State1	PTRF
YBX3	2.38153428074366e-26	-0.282865	0.995	0.989	5.3151082077637e-22	State1	YBX3
ECHS1	3.39015690489051e-26	0.264698067958734	0.871	0.741	7.56615218033463e-22	State1	ECHS1
SNHG12.1	4.92143174266243e-26	-0.363419	0.28	0.422	1.0983651363274e-21	State1	SNHG12
MOSPD3.1	7.25482765769282e-26	0.255401091375525	0.83	0.649	1.61913243664388e-21	State1	MOSPD3
CCT4	8.11618326792447e-26	-0.287007	0.975	0.975	1.81136978173538e-21	State1	CCT4
FBLN1.1	8.6405440058599e-26	0.306790263318963	0.883	0.735	1.92839661122781e-21	State1	FBLN1
DLX2	9.71670750865356e-26	-0.330992	0.274	0.42	2.1685747817813e-21	State1	DLX2
GTF2B	1.00427112438919e-25	-0.310486	0.259	0.41	2.24133229541179e-21	State1	GTF2B
DUSP6.1	1.09132686844722e-25	0.344974593103369	0.875	0.743	2.4356233050005e-21	State1	DUSP6
HLA-B.1	1.28523174642061e-25	0.295446558333697	0.978	0.903	2.86838021166152e-21	State1	HLA-B
HSPA8.2	1.32849498054559e-25	-0.419396	0.997	0.982	2.96493509758164e-21	State1	HSPA8
TIMM13.1	1.42183091097071e-25	0.252931678311646	0.828	0.672	3.17324222710443e-21	State1	TIMM13
CDK6.1	2.11487849613502e-25	0.256557297243585	0.933	0.843	4.71998582767413e-21	State1	CDK6
H2AFX.2	2.49628283993567e-25	-0.408352	0.556	0.654	5.57120404216842e-21	State1	H2AFX
ZC3H12A.1	2.92994158625559e-25	-0.310901	0.19	0.339	6.53904363220522e-21	State1	ZC3H12A
SLC39A4	3.10590122524705e-25	0.270895901089101	0.846	0.689	6.93175035450636e-21	State1	SLC39A4
HGSNAT.1	3.40157111075008e-25	0.254481849778323	0.813	0.626	7.59162640497202e-21	State1	HGSNAT
SPARC.1	5.47539942615842e-25	0.254106884803175	0.975	0.876	1.22199964393004e-20	State1	SPARC
MAGEA4	1.0460963820078e-24	0.258670092968737	0.893	0.772	2.33467790536502e-20	State1	MAGEA4
EIF1B.1	1.43313325099049e-24	-0.354483	0.713	0.736	3.19846678956058e-20	State1	EIF1B
BNIP3.2	1.6706277027721e-24	-0.674413	0.721	0.75	3.72850690704677e-20	State1	BNIP3
TMEM176A	3.12029087198601e-24	0.252153046008045	0.83	0.652	6.96386516809838e-20	State1	TMEM176A
SDF4.1	3.34860380797599e-24	0.266378623346351	0.813	0.647	7.47341397864081e-20	State1	SDF4
TP53TG1.1	3.45128632806846e-24	0.268804128691597	0.915	0.79	7.70258082698319e-20	State1	TP53TG1
FXR1.1	3.89104294103852e-24	-0.29329	0.843	0.856	8.68402963580977e-20	State1	FXR1
NEAT1.1	6.90319291555745e-24	-0.569327	0.811	0.851	1.54065459489411e-19	State1	NEAT1
C1R.1	8.20816356568892e-24	0.260628813468883	0.957	0.826	1.83189794459045e-19	State1	C1R
CIART	1.41544943229542e-23	-0.281687	0.16	0.298	3.15900004299692e-19	State1	CIART
CD24.1	1.74293066374304e-23	0.261111169699071	0.918	0.799	3.88987265534171e-19	State1	CD24
SAP18	1.91137477452608e-23	-0.290905	0.965	0.943	4.26580622178731e-19	State1	SAP18
PELI1.1	1.97836025352305e-23	-0.320419	0.497	0.599	4.41530441381274e-19	State1	PELI1
SERINC1.1	2.19387493951253e-23	-0.370899	0.766	0.794	4.89629009000406e-19	State1	SERINC1
STC1.1	2.66355719516606e-23	-0.287011	0.052	0.168	5.94452694817161e-19	State1	STC1
NFIB.1	3.78156462114623e-23	0.252601220691182	0.977	0.906	8.43969592147415e-19	State1	NFIB
PFKFB3.1	4.62245993833101e-23	-0.366393	0.189	0.322	1.03164060903672e-18	State1	PFKFB3
ZFP36L2.1	7.96853238831763e-23	-0.526736	0.9	0.911	1.77841705842473e-18	State1	ZFP36L2
SNAI2.1	1.02447092761869e-22	-0.386173	0.708	0.758	2.28641421625939e-18	State1	SNAI2
TPM1.1	1.18337818542223e-22	0.3257862206647	0.962	0.894	2.64106343422533e-18	State1	TPM1
SLBP	1.3857257410142e-22	-0.332934	0.696	0.749	3.0926627087955e-18	State1	SLBP
SNHG15.1	1.44274710666372e-22	-0.36108	0.683	0.735	3.21992299265208e-18	State1	SNHG15
NCK1.1	1.50145420645423e-22	-0.346854	0.646	0.69	3.35094549796455e-18	State1	NCK1
PDK1.1	1.75698144590428e-22	-0.280318	0.172	0.31	3.92123119096917e-18	State1	PDK1
TOMM20.1	1.91745502628221e-22	-0.321514	0.97	0.96	4.27937612765664e-18	State1	TOMM20
ZNF394	2.22069492291948e-22	-0.294634	0.472	0.576	4.95614692897169e-18	State1	ZNF394
DNAJB11.1	3.27350539104801e-22	0.250075746587185	0.866	0.725	7.30580933174094e-18	State1	DNAJB11
CYCS.2	3.40005403431454e-22	-0.392709	0.793	0.786	7.58824059378318e-18	State1	CYCS
DST.1	3.98299945171175e-22	-0.4509	0.399	0.515	8.88925817633028e-18	State1	DST
CHORDC1.1	5.20008421556363e-22	-0.335819	0.569	0.659	1.16055479522949e-17	State1	CHORDC1
MYC.1	6.84107408829254e-22	-0.393455	0.913	0.902	1.52679091502513e-17	State1	MYC
S100A10.1	8.59818395647023e-22	-0.496831	0.885	0.871	1.91894269540503e-17	State1	S100A10
SLC2A1.2	1.02205026658116e-21	-0.419392	0.27	0.396	2.28101178495583e-17	State1	SLC2A1
ARL13B	1.28701829839695e-21	-0.298376	0.457	0.563	2.87236743836232e-17	State1	ARL13B
SOX7	1.29348606203628e-21	-0.311296	0.17	0.304	2.88680219325256e-17	State1	SOX7
FHL2.1	1.63686376943536e-21	-0.347079	0.793	0.809	3.65315256062584e-17	State1	FHL2
MRPL18.1	1.65391755227129e-21	-0.425975	0.86	0.849	3.69121319315907e-17	State1	MRPL18
HCAR2.1	1.99461033292342e-21	-0.267749	0.072	0.193	4.45157134101849e-17	State1	HCAR2
RHOB.2	2.90070200070104e-21	-0.470418	0.815	0.833	6.47378672516458e-17	State1	RHOB
TFAP2A	2.93140361084033e-21	0.25612777763821	0.881	0.754	6.54230657867344e-17	State1	TFAP2A
HIST1H2AC.1	3.25043103150401e-21	-0.456625	0.304	0.435	7.25431197611065e-17	State1	HIST1H2AC
RND3	3.53908246055467e-21	-0.457729	0.644	0.695	7.89852423546591e-17	State1	RND3
CLK4.1	3.59200191141755e-21	-0.26684	0.262	0.393	8.0166298659017e-17	State1	CLK4
PLEKHF2	3.92713277950051e-21	-0.283501	0.371	0.498	8.76457493728923e-17	State1	PLEKHF2
FOSL1.1	4.19517862835462e-21	-0.250194	0.129	0.256	9.36279966276184e-17	State1	FOSL1
REL.1	5.66415986521529e-21	-0.3138	0.611	0.698	1.26412719871875e-16	State1	REL
H2AFJ.1	1.23639302440965e-20	-0.340182	0.94	0.925	2.75938195187745e-16	State1	H2AFJ
KLHL24.1	1.30438771748676e-20	-0.317018	0.766	0.816	2.91113250788694e-16	State1	KLHL24
DSC3.1	2.63512122580506e-20	-0.306732	0.289	0.413	5.88106355175173e-16	State1	DSC3
NEU1	4.28973938040795e-20	-0.318604	0.492	0.587	9.57384034919446e-16	State1	NEU1
SAT1.1	1.03659206932132e-19	-0.351468	0.975	0.968	2.31346618031131e-15	State1	SAT1
CD74.1	1.1185984011551e-19	0.309094142573755	0.481	0.318	2.49648791169796e-15	State1	CD74
MYLIP	1.18994056591122e-19	-0.292573	0.301	0.419	2.65570935500067e-15	State1	MYLIP
P4HA1.2	1.19651636562884e-19	-0.462827	0.701	0.71	2.67038522481045e-15	State1	P4HA1
MKRN1.1	1.20148036632224e-19	-0.297737	0.539	0.61	2.68146388155797e-15	State1	MKRN1
CPE	1.64290543876487e-19	0.251250804162171	0.788	0.625	3.66663635823543e-15	State1	CPE
B3GNT2	1.65079902318046e-19	-0.254419	0.372	0.494	3.68425325993414e-15	State1	B3GNT2
TSPYL2	1.9124013820906e-19	-0.305908	0.441	0.556	4.2680974045498e-15	State1	TSPYL2
PTHLH.1	2.14062980709261e-19	-0.30964	0.07	0.176	4.77745760346928e-15	State1	PTHLH
BUD31	2.41059128805844e-19	-0.264103	0.962	0.967	5.37995763668883e-15	State1	BUD31
CXCL1.2	4.15140192144037e-19	-0.694818	0.477	0.589	9.26509880827062e-15	State1	CXCL1
TRIB1.1	5.92270378072266e-19	-0.357084	0.452	0.547	1.32182902978168e-14	State1	TRIB1
GLYATL2.1	8.1298975007116e-19	-0.27295	0.107	0.225	1.81443052420881e-14	State1	GLYATL2
TNF.2	1.5959116760679e-18	-0.480202	0.349	0.472	3.56175567864834e-14	State1	TNF
STK17A	1.66497885266919e-18	-0.291751	0.212	0.333	3.7158998033871e-14	State1	STK17A
KRT15.2	1.89108551119498e-18	-0.74537	0.344	0.465	4.22052464388495e-14	State1	KRT15
PTTG1.1	2.13458775530569e-18	-0.296945	0.11	0.227	4.76397295229124e-14	State1	PTTG1
AFF4	2.42537623623421e-18	-0.257369	0.591	0.664	5.41295468402752e-14	State1	AFF4
TP53RK.1	2.42899282235413e-18	-0.264711	0.559	0.623	5.42102618092996e-14	State1	TP53RK
TCP1	2.51585659211861e-18	-0.251614	0.95	0.944	5.61488874229032e-14	State1	TCP1
ID2.1	2.84347437952506e-18	-0.345069	0.342	0.456	6.34606612022404e-14	State1	ID2
IER5.1	2.98837090978679e-18	-0.412475	0.409	0.514	6.66944619646217e-14	State1	IER5
GLTSCR2.1	3.80632463838668e-18	-0.321632	0.766	0.79	8.49495532795139e-14	State1	GLTSCR2
ADM.1	4.02858665148265e-18	-0.621932	0.285	0.413	8.99099968877898e-14	State1	ADM
MLF1	5.02452644030157e-18	-0.254583	0.696	0.745	1.12137381094651e-13	State1	MLF1
LAMB3	5.60898516155807e-18	-0.300153	0.619	0.681	1.25181330835653e-13	State1	LAMB3
SLC25A36.1	5.7442544926664e-18	-0.277778	0.845	0.855	1.28200271767329e-13	State1	SLC25A36
CXADR.1	6.13878645234975e-18	-0.297334	0.791	0.841	1.37005436043542e-13	State1	CXADR
UBB.1	2.58932792459834e-17	-0.285819	1	0.998	5.77886206211856e-13	State1	UBB
RSRP1	3.41934003973611e-17	-0.302986	0.651	0.71	7.63128310068305e-13	State1	RSRP1
PAPOLA.1	3.42837310590605e-17	-0.282661	0.84	0.836	7.65144309776111e-13	State1	PAPOLA
NUDT4	4.80947543101413e-17	-0.284328	0.624	0.668	1.07337872669373e-12	State1	NUDT4
KDM3A.1	4.86580792179979e-17	-0.254986	0.227	0.344	1.08595101198728e-12	State1	KDM3A
GLUL	6.41623351188574e-17	-0.293438	0.768	0.779	1.43197499518266e-12	State1	GLUL
PMEPA1.1	1.17549519538201e-16	-0.422214	0.412	0.505	2.62347017705357e-12	State1	PMEPA1
FAM133B.1	1.26734853801731e-16	-0.312041	0.875	0.875	2.82846846714703e-12	State1	FAM133B
DNAJB9	2.41536413488002e-16	-0.319518	0.386	0.486	5.39060967622523e-12	State1	DNAJB9
TNFAIP3.2	2.55777697957707e-16	-0.603171	0.73	0.756	5.70844666302011e-12	State1	TNFAIP3
RSL24D1.1	2.91825558785462e-16	-0.302865	0.861	0.852	6.51296282097394e-12	State1	RSL24D1
PARD6G-AS1.1	3.19926276254336e-16	-0.386331	0.185	0.297	7.14011463344427e-12	State1	PARD6G-AS1
MYL9.1	3.25147614344851e-16	0.288428531264084	0.987	0.919	7.2566444569484e-12	State1	MYL9
SPP1.1	4.73782671000919e-16	0.25023293198921	0.92	0.807	1.05738816513985e-11	State1	SPP1
FST.1	4.79050523751763e-16	-0.406224	0.265	0.373	1.06914495890918e-11	State1	FST
SOSTDC1.1	5.72308638695124e-16	-0.417782	0.975	0.954	1.27727841983978e-11	State1	SOSTDC1
AHSA1.1	7.27428821790949e-16	-0.27893	0.778	0.789	1.62347564447304e-11	State1	AHSA1
C6orf48.1	9.89535830132735e-16	-0.285839	0.898	0.886	2.20844606569024e-11	State1	C6orf48
PHTF2.1	1.09545545791515e-15	-0.268998	0.356	0.454	2.44483749097503e-11	State1	PHTF2
TBX3	1.53577162124312e-15	-0.287544	0.324	0.418	3.4275351042904e-11	State1	TBX3
HK2.1	1.74679803949121e-15	-0.324057	0.357	0.455	3.89850386453649e-11	State1	HK2
WDR33.1	2.07143802030811e-15	-0.263543	0.606	0.641	4.62303537372365e-11	State1	WDR33
SYF2.1	2.49805293302248e-15	-0.284675	0.558	0.618	5.57515453591957e-11	State1	SYF2
POLR1D.1	3.66217856524843e-15	-0.303866	0.748	0.772	8.17325012192145e-11	State1	POLR1D
ATAD2.1	5.78662055385356e-15	-0.25613	0.207	0.315	1.29145797520904e-10	State1	ATAD2
ID4.1	8.20611774996864e-15	-0.290256	0.376	0.474	1.831441359438e-10	State1	ID4
SERPINB5	1.19628396516619e-14	-0.288198	0.536	0.606	2.66986655345791e-10	State1	SERPINB5
ANXA1.1	1.44885080905554e-14	-0.480882	0.254	0.355	3.23354523565015e-10	State1	ANXA1
SELK	1.68540121965943e-14	-0.26437	0.693	0.723	3.76147844203592e-10	State1	SELK
EPC1	2.06896165217252e-14	-0.281988	0.693	0.718	4.61750861531863e-10	State1	EPC1
ELF3.1	2.48779304330899e-14	-0.443002	0.451	0.544	5.552256514057e-10	State1	ELF3
ERRFI1.1	2.63798447918421e-14	-0.348188	0.76	0.781	5.88745376064332e-10	State1	ERRFI1
MED30.1	3.836118702859e-14	-0.270153	0.753	0.768	8.56144972104071e-10	State1	MED30
PLPP3	8.57958761709303e-14	-0.340751	0.639	0.686	1.91479236438282e-09	State1	PLPP3
ATP6V1C1.1	1.54428999638614e-13	-0.258755	0.556	0.608	3.44654641393458e-09	State1	ATP6V1C1
TUBA1A.2	2.17042520325359e-13	-0.355702	0.798	0.792	4.84395496862137e-09	State1	TUBA1A
MTHFD2.1	3.0162614127343e-13	-0.355697	0.763	0.769	6.73169222094042e-09	State1	MTHFD2
MYLK.1	5.58328475951373e-13	-0.57354	0.896	0.883	1.24607749262827e-08	State1	MYLK
H2AFZ.2	6.50831977308809e-13	-0.377994	0.886	0.885	1.4525268069578e-08	State1	H2AFZ
KIAA0907	1.43156000138079e-12	-0.251341	0.26	0.352	3.19495561108165e-08	State1	KIAA0907
S100A2.1	2.35734415340241e-12	-0.4176	0.252	0.342	5.26112068156351e-08	State1	S100A2
ARPP19.1	5.0974508959815e-12	-0.259863	0.644	0.647	1.13764909096515e-07	State1	ARPP19
BNIP3L.1	7.28719177005307e-12	-0.296737	0.898	0.871	1.62635545924044e-07	State1	BNIP3L
MKL1	7.41916149971992e-12	-0.264492	0.329	0.417	1.65580846350749e-07	State1	MKL1
WTAP	2.06483921343955e-11	-0.251156	0.715	0.743	4.60830815655438e-07	State1	WTAP
ENO2.2	3.38405466131473e-11	-0.429445	0.494	0.527	7.55253319312221e-07	State1	ENO2
GOLT1B.1	3.59946321851793e-11	-0.306068	0.84	0.799	8.03328201108831e-07	State1	GOLT1B
RAD21.1	3.8606101273021e-11	-0.274147	0.973	0.971	8.61610968211282e-07	State1	RAD21
HMGB2.1	4.30921355194002e-11	-0.427715	0.631	0.638	9.61730280521973e-07	State1	HMGB2
GNAI1.1	4.94926174049724e-11	-0.309819	0.414	0.48	1.10457623524417e-06	State1	GNAI1
CEBPD.2	5.12756106125555e-11	-0.374052	0.558	0.615	1.14436907765101e-06	State1	CEBPD
AMOTL2	5.69908309595604e-11	-0.260575	0.252	0.331	1.27192136535547e-06	State1	AMOTL2
GABARAPL1.1	9.57608169569309e-11	-0.280292	0.868	0.85	2.13718991284478e-06	State1	GABARAPL1
SFN.1	1.10675921853004e-10	-0.310582	0.402	0.476	2.47006522391534e-06	State1	SFN
POLR2A	3.13691973801425e-10	-0.279496	0.544	0.579	7.00097747130021e-06	State1	POLR2A
MRPS17.1	3.31886233468058e-10	-0.285936	0.544	0.563	7.40703695854012e-06	State1	MRPS17
SLC38A2	5.44959170420306e-10	-0.299067	0.683	0.708	1.21623987654404e-05	State1	SLC38A2
MYH9	7.15482772416044e-10	-0.269823	0.866	0.845	1.59681445147813e-05	State1	MYH9
IGFBP5.2	1.4570950986509e-09	-0.379004	0.164	0.249	3.25194484116909e-05	State1	IGFBP5
KDM5B.1	3.42856994767035e-09	-0.251119	0.765	0.768	7.65188240921069e-05	State1	KDM5B
CD55	3.96824981039322e-09	-0.266236	0.584	0.593	8.85633992683558e-05	State1	CD55
SOCS3.2	1.07147820756184e-08	-0.486759	0.366	0.437	0.000239132506363651	State1	SOCS3
UBE2C.1	1.36140906194914e-08	-0.253453	0.052	0.107	0.000303839274445809	State1	UBE2C
TAGLN.1	1.38065720293077e-08	-0.448802	0.102	0.172	0.000308135074550089	State1	TAGLN
NRN1.1	3.38870221023936e-08	-0.27018	0.351	0.399	0.000756290559281221	State1	NRN1
CXCL2.2	7.02505871962385e-08	-0.25764	0.207	0.286	0.00156785260504565	State1	CXCL2
PTPRK.1	7.62003832052718e-08	-0.25587	0.496	0.514	0.00170064015237526	State1	PTPRK
TM4SF1	8.32020093779125e-08	-0.281682	0.922	0.886	0.00185690244529625	State1	TM4SF1
XBP1.1	9.14654235927677e-08	-0.264511	0.783	0.768	0.00204132532374339	State1	XBP1
SLC25A37	1.4334148942931e-07	-0.29366	0.529	0.553	0.00319909536108333	State1	SLC25A37
ALDH1A3.1	3.28694801152569e-07	0.279006368520261	0.598	0.506	0.00733581057212303	State1	ALDH1A3
TNFAIP6.2	3.47936501545464e-07	-0.294398	0.212	0.281	0.00776524684149166	State1	TNFAIP6
HSPA6.1	1.11656338292182e-06	-0.600324	0.608	0.647	0.0249194615800492	State1	HSPA6
KRT5.1	1.50696145043973e-06	-0.321895	0.865	0.842	0.0336323656509139	State1	KRT5
HIST1H4C.1	1.83263421612329e-06	-0.329864	0.706	0.697	0.0409007304354395	State1	HIST1H4C
SERPINH1.2	8.2959032078149e-06	-0.446021	0.978	0.943	0.185147967792013	State1	SERPINH1
ANXA2.1	0.000190153151192324	-0.366964	0.644	0.613	1	State1	ANXA2
S100A6.1	0.000463874685535161	-0.272824	0.609	0.607	1	State1	S100A6
TUBA1B.2	0.000487002294377757	-0.394091	0.865	0.83	1	State1	TUBA1B
CENPF.2	0.00289212660804465	-0.312275	0.098	0.128	1	State1	CENPF
