# Supplementary material for: 101 Machine Learning Algorithms for Mining Esophageal Squamous Cell Carcinoma Neoantigen Prognostic Models in Single-Cell Data
Source: Int J Mol Sci. 2025 Apr 4;26(7):3373. doi: 10.3390/ijms26073373 (PMC11989522; doi:10.3390/ijms26073373)
Supplement: Supplementary file 1 [file ijms-26-03373-s001.zip › Supplementary Data S2.txt]

Mut_genes：
PPIB
CFL1
RPN2
RPL30
P4HB
RPS15A
PDIA3
HNRNPA2B1
GPNMB
SERF2
FTH1
NPW
PDIA6
RPL34
LCN2
RCN2
RPS13
PFN1
NACA
EIF3E
CALR
EIF4A2
MARCKSL1
RPL39
BNIP3
PRR4
STMN1
SLC3A2
COX6C
VEGFA
TOMM20
RPS18
C9orf16
CYBA
LDHB
CRELD2
EIF1
PDIA4
PRDX2
RPS7
RPS3A
PPP1CA
EIF5A
PCSK1
HLA-C
MLEC
PIGT
P4HA1
CD99
BSG
TIMP1
CCND1
NDRG1
MFSD3
HLA-A
NCK1
RPS21
LGALS3BP
TSC22D1
EIF3H
COL9A3
H3F3A
LGR6
CPXM1
GNB2L1
PRSS21
VAPA
CALM1
RPL32
NPTX2
EFEMP2
HNRNPA1
RPL13
RPS5
RPL11
RPS19
GPAA1
HSPA8
PTRF
ATP5J2
MLF2
DDOST
APOD
GNAS
SOSTDC1
HSP90B1
ACTB
SLC2A1
FABP5
YBX1
SFRP1
RCN1
EIF4B
HNRNPM
THBD
RAN
NDUFS8
BNIP3L
MALAT1
RAMP1
PON2
RPLP1
NDUFA4
G6PC3
SSPN
TUBA1B
SERINC1
CALM2
PRDX4
PDCD11
STC1
HMGB1
EPCAM
CALML3
SOCS1
ETV4
EGFL7
LIMD2
PODXL2
RPL15
PRDX1
PFN2
RPL10
CTHRC1
PERP
SLC26A2
TCEA1
KRT8
BTG2
YWHAB
PEBP1
LRPAP1
RPN1
RPS24
LMAN2
EIF3L
EFNA1
FKBP10
EMC10
VIM
SFPQ
CKAP4
FTL
PDAP1
CDK2AP2
AHCY
GRN
ALDOA
KCNN4
SERPINH1
CNBP
SNAI2
HLA-B
FCGRT
PYCR1
PPIC
FAM132A
TAGLN2
SUMF2
RPL36
C6orf48
NME4
MMP11
SLC25A5
FKBP2
NOP10
RPL22
PDK1
RAD21
MYDGF
CHID1
PFKFB3
HYOU1
MAGED1
NUCB1
RBM39
HNRNPA3
CXCL16
SERPINE2
PSME2
PXMP2
EIF2A
ZFP36
LOXL4
TUSC3
SYNGR2
TAPBP
SMARCB1
EEF1D
GAL
KMT2E
COX7A2L
HGSNAT
B9D1
MFI2
DBI
COPE
HSP90AB1
PSMB1
TSPAN13
ENO2
PYCRL
OAZ1
POLD2
KRT6B
ELOVL5
TMEM106C
ST13
RPL18A
DBNL
HYAL2
FXYD3
OGFOD3
RPL37A
CERCAM
PLBD1
HMGN1
S100A11
ACTG1
CIRBP
SIGMAR1
TPM4
EID1
DNAJB11
C11orf31
MDH2
RALY
ITGAE
RPL4
NUPR1
LAMA4
MYLK
UBXN1
PIGS
CD74
SHFM1
TMED3
PDCD5
FUS
SLC2A3
PTGES2
DDX5
HSP90AA1
UXS1
CHPF
HMGB3
GTPBP10
FAM162A
EGR3
WSB1
NUCKS1
C1QB
DBN1
ARHGDIA
GPX7
FIBP
SLC25A39
TSPAN3
GNAI2
IDH2
GCSH
COX6A1
SF3A1
NRN1
APRT
UROS
DDIT4
TNFAIP3
AP2M1
PVRL2
HMGN3
RPL13A
TCTN1
TMEM134
SPP1
SNX22
LMNB1
H2AFY
CYB5R3
PARP1
RBM3
GAA
SDF4
DPP7
CSRP1
PPFIBP1
TMED2
PHF3
ARPP19
YIF1A
UQCC2
PRMT1
PLTP
FAM204A
C1R
TRAF4
COL9A1
WBP11
SRSF2
PSMB3
SBDS
CALU
SDHC
OXR1
GSN
KLK6
JUN
PPIL4
MMP2
CD151
PTHLH
CPXM2
CAMTA1
SEPT9
RANBP1
LYPLA1
MAGOHB
PHF1
OCIAD2
EI24
PLOD3
GTF2I
H3F3B
ATP5G3
LSM7
ARL8B
CALHM2
BCL11A
TMA7
SOD2
UTP23
YWHAQ
COMT
PFDN5
CD276
GOLT1B
CLDN7
NID1
DYNC1I1
ATP6V1C1
TMEM181
RABAC1
HDDC2
STRA13
NIT2
FLNB
H2AFV
C7orf73
SLC25A36
FGFR1
HIST1H2AC
KRT18
EGR1
CPQ
SRSF3
C1S
ID1
MCM5
PPP1R2
ARL2
GGCT
CCT5
SLC43A2
SUMO3
PRKDC
TXNL1
CMTM5
KDM5B
BTG1
CCDC59
NPC2
HK2
LAPTM4B
TIMM13
H2AFX
SLC12A2
BET1
COL4A1
H1FX
CYCS
DUSP6
MRPS17
CKS2
GUSB
DECR1
NCALD
LAMP2
H1F0
FAM60A
TCEB2
PHTF2
BMP7
TM7SF3
AEBP1
EIF3D
ALDH1A3
NCOA7
MOSPD3
ST3GAL4
FXR1
CXCL8
DKK3
ATP6V1H
TMEM87A
NASP
ZNF581
CCDC28A
MOB4
KDM3A
TOP1
SNRPB
DSC3
PDGFA
PMAIP1
FNTA
STIP1
TAF1D
SARS
RCOR3
MCL1
PSME1
YIPF4
KLHL24
ANP32B
CDK6
HNRNPC
TMEM68
SDC4
CXADR
FKBP4
BRD2
MPHOSPH8
ATP6V1D
HIST3H2A
WDR33
FOSB
SLC6A15
PAPOLA
DNAJA1
TREM2
H2AFZ
KRT17
TP63
TERF2IP
PIM3
GPRC5B
ANKRD37
IRF1
WBP2
RCHY1
PCOLCE
CENPF
RRN3
ZNF292
MCM3
MKRN1
FOPNL
MED21
RARRES1
IER3
GGH
ADM
JUNB
UBE2G1
TNFAIP6
TUBA1C
RNMT
LMBRD1
FOS
BAIAP2L1
RBM33
RIOK3
MUT
GNAI1
CHMP4C
KHDRBS3
CYR61
ATF4
LETMD1
MBNL2
ID3
IER2
GID8
DDX18
HMGXB4
IRF2BP2
RNF145
AMD1
RAB14
LYST
MYL9
B2M
COPS8
HBP1
CLK4
PIAS1
PMP22
TRPM7
RPIA
FAM133B
NUDT21
IGFBP5
DCK
SF3B2
RSRC2
DUSP1
GHITM
MXI1
EGR2
SLC16A1
PREPL
CDC73
ATP6V1E1
USP53
DHPS
DST
FGD4
RCAN1
SMC3
ENO1
DDX47
PYGB
NELFA
FBXO32
PTPN1
SAR1A
CHD6
BRIX1
COPS3
KLF5
FST
BRI3
CTGF
TVP23B
VTA1
GGNBP2
ID4
ARL4A
SOCS3
AIMP1
PGK1
DDX24
MAFB
DRG1
VEZF1
DNAJB1
DAZAP2
HNRNPLL
POLR2B
LRPPRC
PTPRK
PANK2
WDR45B
CEBPZ
PKM
SMNDC1
EGFR
TARS
ACTA2
YTHDC1
C1GALT1
ANKLE2
TMEM39A
SVIL
PPP1R15A
CDKN1A
GPI
BAG3
SH3RF1
MCM7
KRT15
CRYAB
MTHFD2
CCNL1
MAFF
KLF10
HSPA1A
PNRC1
LMNA
DUSP10
KPNA2
EIF5
HSPA1B
CSRNP1
TIPARP
HSPH1
TUBB2A
SKIL
TNFRSF12A
NR4A2
ZC3H12A
DEDD2
TOB1
NFKBIZ
DLX5
FOSL1
ARG2
ZFP36L2
CACYBP
MRPL18
JMJD6
ARL4D
ARC
GEM
BTG3
SQSTM1
UBB
YWHAG
ARL6IP1
TRIB1
HCAR2
EGR4
DUSP2
PRNP
REL
KLF4
FAM111B
FAM53C
MAPRE1
SPARCL1
CLK1
IER5
PTP4A1
TUBB2B
H2AFJ
HSPA2
CD69
XBP1
ALDH9A1
CCNI
ATAD2
MAP1LC3B
ETNK1
CHRNA5
HES1
PELI1
NAMPT
CITED2
TPX2
ATP1B1
EMP1
KDM6B
MYC
TOB2
UBE2C
ERRFI1
IBTK
BAMBI
GLYATL2
KRT14
SMC4
CHORDC1
RAP2B
PARD6G-AS1
CDC42EP3
CADM1
HERPUD1
TRAM1
TNFRSF11B
KRT5
SFN
NTRK2
SRSF7
SGK1
HIST1H4C
CCNB2
NFIB
S100A10
NEDD9
TGIF1
GFRA1
MEG3
C10orf10
ELF3
PLEC
UBE2T
ANXA1
HSPA6
ANXA2
PMEPA1
MGP
HMGB2
S100A6
COL4A2
PSAP
ERGIC3
PADI2
TPBG
CYTL1
NDUFB9
NIPSNAP1
AP1S1
ATP6AP2
CPVL
ARSA
PRCP
MKKS
B4GALT5
ZFP36L1
C20orf27
ABTB1
PGF
TGFA
TMEM14A
CTSD
YBX3
GTF2B
SLC39A4
MAGEA4
CIART
SAP18
SLBP
ZNF394
ARL13B
SOX7
TFAP2A
RND3
PLEKHF2
NEU1
MYLIP
CPE
B3GNT2
TSPYL2
STK17A
AFF4
TCP1
MLF1
LAMB3
GLUL
DNAJB9
TBX3
SERPINB5
SELK
EPC1
KIAA0907
MKL1
WTAP
AMOTL2
POLR2A
SLC38A2
MYH9
CD55
SLC25A37
