# Supplementary material for: 101 Machine Learning Algorithms for Mining Esophageal Squamous Cell Carcinoma Neoantigen Prognostic Models in Single-Cell Data
Source: Int J Mol Sci. 2025 Apr 4;26(7):3373. doi: 10.3390/ijms26073373 (PMC11989522; doi:10.3390/ijms26073373)
Supplement: Supplementary file 1 [file ijms-26-03373-s001.zip › Supplementary Data S3.xlsx]

## Sheet: Sheet1
Row.names	baseMean	log2FoldChange	lfcSE	stat	pvalue	padj	GSM1297076	GSM1297077	GSM1297078	GSM1297079	GSM1297080	GSM1297081	GSM1297082	GSM1297083	GSM1297084	GSM1297085	GSM1297086	GSM1297087	GSM1297088	GSM1297089	GSM1297090	GSM1297091	GSM1297092	GSM1297093	GSM1297094	GSM1297095	GSM1297096	GSM1297097	GSM1297098	GSM1297099	GSM1297100	GSM1297101	GSM1297102	GSM1297103	GSM1297104	GSM1297105	GSM1297106	GSM1297107	GSM1297108	GSM1297109	GSM1297110	GSM1297111	GSM1297112	GSM1297113	GSM1297114	GSM1297115	GSM1297116	GSM1297117	GSM1297118
MAL	76823	-4.35104	0.104799	-41.5182	0	0	29750.8	130143	2869.21	126641	3162.48	157090	13290.8	253821	2853.02	135567	7463.72	123482	2189.52	136264	1411.04	144628	2459.47	126112	5700.42	154108	4177.47	165557	4004.47	176541	4192.17	108160	4382.75	89756.4	2536.21	97045	3280.51	112004	26208.3	70753.9	2662.14	122931	3829.66	95308	2910.17	134996	2563.32	104073	2754.59
MFAP2	5866.03	3.65358	0.0902646	40.4763	0	0	13700.1	732.391	13150.4	2300.06	20480.8	595.832	10179.3	1172.7	18679	1161.09	16089.7	1150.92	8119.84	1055.52	8508.31	901.812	15455.1	1393.17	18324.8	1054.75	23090.9	978.295	11960.4	917.543	5970.31	1204.82	13908.5	1246.45	18379.2	846.863	27545.8	1225.65	4261.84	755.204	14326.4	1452.09	20790.4	849.677	9531.89	796.896	9528.51	1040.55	17487.2
CST2	8676.19	4.90868	0.122649	40.0221	0	0	4378.4	395.565	26581.7	942.647	29114	873.355	11931.5	521.098	19953.1	1056.43	29092	1255.17	16321.9	948.046	16414.5	682.095	33449.6	1137.18	35835.6	1615.17	21807.5	1220.02	9406.64	816.153	29616.8	1014.5	4883.92	573.677	32995.8	1209.93	3555.08	292.114	1013.64	117.671	25107.3	761.694	14701	500.62	16251.1	568.165	13067.5	695.814	1826.94
FSCN1	23968.3	2.25899	0.0582036	38.8119	0	0	43607.8	2722.14	55970.1	3651.19	41361.5	5804.04	39704.9	5113.33	62998.2	3591.51	26439.8	9620.98	41424.6	6451.08	33414.5	6487.4	40783.3	5415.97	40451.6	8716.85	51580.5	2959.41	34244.4	5814.46	42706.9	5502.43	49925.5	4673.06	43704	4761.93	31645.6	10101.7	36609.3	8296.71	39740.2	5914.86	52809.2	6471.32	27434	15582	41404.8	7107.44	42714
ELN	28963.5	-2.92087	0.0688939	-42.3966	0	0	9823.21	77471	3652.89	43409.3	4663.94	78673.8	8345.17	64676.4	3185.96	52132.7	2519.36	29100.2	3922.51	62287.1	2527.6	30724.3	2563.52	38768.3	3327.15	39524.6	2753.8	76370.9	2331.23	58453	4568.13	53497.5	9337.24	72972.5	5476.02	166726	5513.43	57871.9	19042.8	58278.9	3779.96	79499.6	3562.99	43771.7	2418.03	49516.4	4437.07	42807.5	5003.27
MGLL	34885.4	-2.84062	0.0687975	-41.2895	0	0	14554.1	71764.2	8210.22	69484.8	5424.09	76968.7	12489.2	78013.3	24736.1	51739.1	5550.82	59826	5707.94	83784.6	5498.68	94460.9	5790.93	72376.7	8715.55	64225.7	5324.74	96882.7	7525.66	82885.6	4774.99	66437.9	7294.16	46376.9	4387.58	66954.1	5586.29	60913.6	12236.4	60909	22193.7	55780.6	10216.7	51110.1	4516.62	61825.7	10732.5	71744	9000.22
SPINK5	89428.8	-3.98611	0.102776	-38.7846	0	0	33950.3	153176	3762.52	124721	4365.44	147981	16462.1	202718	3964.63	171369	11039.6	167796	4965.74	184091	4231.37	196008	3180.97	144089	6164.22	176421	5736.37	207333	4726.79	165900	6064.75	165567	5476.2	145201	4851.95	180344	5801.32	166320	45184.8	109093	16723.7	156789	11005.5	112532	3452.47	162097	5206.07	152535	5588.77
SPP1	20453	4.94258	0.115588	42.7603	0	0	50414.2	1018.74	55000.6	571.872	82627	394.561	35184.4	684.455	76260	1207.6	38998.2	2101.84	45902.1	688.535	63161.1	1321.83	68771.4	733.506	86512.8	893.595	56943.5	629.717	84570.2	553.878	52533.9	1124.11	47439.3	1560.11	62991.1	1051.65	21209.6	6665.82	22574.7	3623.22	60044.9	629.029	38817	706.38	42998	1027.46	43186.5	2205.97	70557.2
GPD1L	7325.8	-2.47358	0.0649344	-38.0935	0	0	2970.93	15656.5	2834.09	12278.6	1537.32	22782.6	4390.69	18687.4	1650.27	16258.8	2074.57	19920	5722.4	11950.6	3550.39	16118.8	1968.44	24958.9	3024.45	17086	1025.66	23712	2514.64	21557.7	3701.99	16362.8	2364.68	11658.1	1022.47	21570.4	3344.49	11591.3	3005.47	14656.2	2559.96	25593.5	571.18	13324.8	4020.76	11952.5	1693.23	14603	1045.66
COL10A1	9418.5	5.55541	0.0950586	58.4419	0	0	38770.2	433.194	20953.8	329.478	46267.4	547.953	8095.77	220.851	26131	472.308	25059.9	562.749	9026.57	209.706	19014	349.43	37788.1	595.666	27087	576.717	20155.9	477.324	22592.6	364.504	27291.8	498.753	28142.2	555.494	45994.5	810.199	16238.2	316.75	5343.66	326.67	40830.5	511.707	29963.7	415.193	40125.9	567.251	15856.5	314.881	31036
SIX1	3319.48	3.98391	0.103935	38.3309	0	0	6200.98	439.618	7618.39	909.43	7041.18	288.163	559.535	186.172	1875.84	178.904	4260.11	273.747	5501.82	638.73	8603.84	277.956	5989.58	492.286	5924.27	310.54	2788.66	262.747	14487.2	356.962	7374.3	459.669	2304.83	325.478	6913.37	304.048	24049.4	804.193	12690.1	951.909	6762.88	519.829	859.351	132.274	12974.1	724.617	4231.28	549.232	8799.87
COL1A1	25769.3	3.67459	0.0722548	50.856	0	0	57437.5	1674.95	56128.6	2382.65	75057.9	2020.69	41643	3696.97	44057.5	3236.38	35173.2	2776.46	21817.4	2200.17	24589.8	1571.55	29832.7	2545.12	69351.3	3027.54	41527.2	1450.36	60289.6	2208.81	42169	3362.12	68203.3	4997.63	69057.4	5111.59	29856.9	4189.02	18680.1	3647.81	52696.4	3086.49	57700.4	4543.24	44143.8	4539.83	21532.8	2239.45	52754.4
KRT4	155300	-4.12685	0.0942796	-43.7724	0	0	25757.5	289937	7817.09	212526	8920.03	280103	17689.8	288302	6879	248792	17682.7	267738	15424.3	276034	4745.83	278759	8019.93	188062	9999.27	251807	11010.1	276681	10070.7	264713	13853.7	268418	13711.1	287211	8309.07	248718	8719.31	244714	45301.1	277415	9313.06	285103	11444.2	290185	9054.6	216588	6847.85	285845	7967.36
CST1	9325.85	4.63147	0.115516	40.0936	0	0	3862.83	444.207	26305.1	1044.99	27715.6	1027.63	9937.26	535.7	41732.4	2269.4	37600	1628.92	19428.1	1156.88	31094.6	1342.13	34457.5	1266	31548.6	1511.05	20502.9	1288.34	8914.66	820.342	31149.4	1169.14	4875.88	624.59	34227.5	1376.26	3223.65	308.831	1028.19	162.457	25969.2	1141.64	13640.4	621.871	15782.2	817.939	28936.6	1987.91	4186.32
MMP1	16108.9	4.9914	0.107231	46.5482	0	0	46046.4	468.069	32839.2	2962.6	48344.4	366.189	39322	459.041	56146.3	559.076	30557.5	440.707	27951.2	768.049	31836.9	431.493	921.011	612.076	47213.5	756.885	50190.9	754.084	34227.9	381.262	27490.6	498.753	61441.6	1251	47411.9	861.172	39067.6	852.585	15042.8	1037.09	44908.1	619.102	56427.3	946.126	17793.5	437.332	40366.9	404.459	57448.4
EMP1	53138	-3.55535	0.0765634	-46.4367	0	0	12072.3	90783.4	4809.99	74884.8	4113.56	110543	8871.57	139182	6906.07	115613	8873.27	85614.2	7572.01	108550	3083.25	114499	1861.8	83538.5	6586.48	99157.4	5498.24	108032	5965.42	110466	4654.47	62181	6332.92	59637.9	4400.6	65788.9	5955.04	79867.6	16916.4	58850.6	8333.86	70808.7	4726	67223.7	3003.03	83809.4	8473.4	90551.7	6484.4
CRISP2	20087.2	-6.14986	0.143188	-42.9494	0	0	948.302	62372.5	161.018	25520.6	181.072	33348	373.637	38077.6	226.473	24990.3	580.249	21343.8	197.075	31134.4	132.34	22105.9	221.868	23020.1	429.037	40125.8	312.12	34869.2	204.265	24147.7	478.488	33996.8	565.487	29865.8	427.909	32196	1397.68	35534	2841.83	18080.1	159.053	24718.1	209.892	23575.1	209.859	29103.6	125.458	15444.5	154.608
CCDC50	78692.4	-2.11415	0.0536159	-39.4314	0	0	39972.3	147816	33251.1	88142	29790.8	107492	34873.4	79578.4	31509.5	119533	26209.1	93751.2	23514.3	150236	29212.9	127081	15970.2	101929	22778.8	118897	35790	96647.1	27542.8	109619	22478.2	81615.4	34547.4	109269	68343	49174.4	27638.2	124766	57342.1	41026	42673.4	59080	39573.2	67717.9	28980.1	85314.5	25561.9	129604	26076.7
CRNN	102289	-3.59183	0.0915298	-39.2422	0	0	41695.3	146579	6284.85	140004	7831.81	172775	16791.6	235582	12571.5	205034	15925.4	178559	12311.7	200279	13018.4	227784	9448.32	155095	13755.5	201110	10168.1	189732	9863.85	216307	13048.7	194753	10252.9	157949	5863.13	146572	9694.93	159652	46835.7	96176.1	5866.31	153618	8419.75	125684	7736.01	172947	11347.2	200991	12777.6
CTHRC1	10122.5	4.3183	0.107439	40.1928	0	0	31458.8	683.748	35096.8	1549.53	50568.3	576.326	22732.9	2527.92	20487.2	996.497	15566.2	840.734	9436.08	452.616	21820.3	777.394	27856.5	929.6	49878.5	1073.76	21953.8	872.32	33629.9	804.422	24420	1731.62	27018.3	2532	36409.6	1182.21	19734.6	1752.68	7759.13	1324.24	27710.8	1064.93	25959.5	1088.5	24467.2	1567.26	14557.7	867.732	28097.5
NUCB2	33086.9	-2.20448	0.0476145	-46.2985	0	0	10731	82804.2	10485	48866.8	12727.9	69021.7	11266.2	62706.1	12622.9	47401.6	16624.5	39735.7	13514.1	61065.5	15283.9	51426.2	13578.7	59486.2	14765.3	52844.3	7330.98	79379.4	10039.4	61712.5	13849.2	49068.2	12625.6	46773.3	14278.1	49388.1	12180.2	61557.7	14777.3	59069.3	12999.7	53566.8	6033.52	54120.3	8555.95	56075.5	13367.2	34593.5	9681.77
TMPRSS11B	32167.9	-4.33862	0.115729	-37.4893	1.37419e-307	8.42943e-305	6418.66	77771.1	1557.94	75378.5	1726.46	95977.7	5322.02	106159	1415.68	56997.1	2079.81	41005.3	1326.19	52196.7	841.366	49920	1455.04	67014.1	2429.23	79061	1583.56	83094.6	1654.12	92944.2	2450	56287.8	2052.91	39498.3	1451.24	51078.3	1159.55	29530.8	7737.31	51413.6	3207.72	57356.3	1784.94	47607.6	1561.87	62124.9	982.004	35060.3	1676.91
SASH1	10482.6	-2.95775	0.0790523	-37.4151	2.22001e-306	1.30257e-303	6961.56	25418	1563.08	26054.8	1569.59	25968.4	4404.49	25570.3	1096.27	12427.6	1949.6	9084.51	1361.44	8728.14	1557.4	13089.5	2295.22	23089	2995.63	22501	1346.28	33035.2	2103.5	35208.5	2936.59	22681.8	3645.74	16407.5	1675.18	24750.4	1383.47	8237.25	5372.75	14453.4	4299.77	14742.9	1157.84	14081.7	1166.3	18903.2	2107.52	9616.53	1321.03
CBX3	16660	1.19922	0.032167	37.2811	3.32028e-304	1.86696e-301	23362.9	9622.04	35388	8007.11	21962.6	13064	21320.3	11080.9	25476.8	6330.53	22482	9203.16	25619.7	8841.73	19355.8	8974.88	26403.2	6746.78	24323.7	9978.93	24473.7	8013.79	23079.4	6639.83	25645	10798.4	25490.7	11459	25584.3	10296.5	27251.7	11612.4	26625.6	10471	21322	10383	34571	9793.79	21101.1	9252.59	25264.9	9781.21	26653.9
COL5A2	9933.47	3.11887	0.0854384	36.5043	9.48116e-292	5.11793e-289	27453.2	1095.83	24874.8	2717.52	36437.6	923.895	16236.6	3179.52	18197.2	1509.95	13747.7	2091.67	5494.59	1508.14	8528.47	1223.01	14649.3	2617.32	37921.4	1773.61	24134.4	1710.48	21827.7	2072.22	19522.7	3191.34	33348.6	2695.65	43760.4	2596.03	6761.84	2449.53	7472.76	2926.86	32318.9	2843.72	27268.7	2992.7	20666.5	2929.57	7658.37	1388.01	19271.1
HPGD	6542.49	-3.80673	0.105531	-36.0723	6.17389e-285	3.20449e-282	1654.24	17316.7	686.041	14409.9	761.04	16986.5	1465.1	15000.5	138.049	6707.12	536.556	6996.23	1572.98	4951.69	262.927	8733.11	1051.72	13783.2	1063.27	12432.5	1117.51	22808.2	814.454	16920.5	957.876	17597.4	1058.61	14700.1	889.668	16009.9	648.639	5877.47	1387.28	9234.57	1767.36	11861.3	301.074	9422.68	871.938	7712.78	846.617	9926.89	128.993
SCEL	28912.9	-4.13674	0.115055	-35.9544	4.31862e-283	2.15851e-280	10204.8	58531.6	956.688	55068.5	1089.12	71348.2	6368.39	70553.6	572.949	67114.2	2660.06	62732.2	2231.1	79570.4	611.743	90618	630.346	62423.5	5118.76	62679.3	1136.22	84277.9	1730.61	84181.9	2068.65	50711.4	1489.21	36068	2953.7	46157.2	808.577	44968.8	11087.3	38315.2	2599.06	43055.6	1343.65	45053.1	621.221	50907.1	1838.55	47609.4	2515.82
UBL3	8059.28	-2.35405	0.0658627	-35.7417	8.88823e-280	4.28381e-277	4240.92	15268.2	1687.27	10616	2640.78	9308.99	2566.68	10146.4	1300.19	6657.93	2090.29	6634.34	1162.56	8770.96	1071.86	10029.4	2123.23	13328.6	3555.24	12946.7	2311.56	19176.2	2293.86	18114.6	3755.95	17973.8	2611.25	10317.1	2693.31	18876	1237.75	6280.44	4607.29	12581.2	2307.61	11766.6	1739.35	14231.4	1984.38	17880.3	1418.85	8363.34	1472.9
GYS2	990.163	-5.27624	0.148664	-35.491	6.77198e-276	3.15131e-273	370.155	1454.69	19.699	1778.46	8.06756	608.245	109.514	2293.38	15.3388	1662.02	55.9276	627.161	33.4485	2904.43	30.6748	1266.24	15.4792	1406.3	22.0454	1963.74	96.9527	3801.07	95.6136	1586.22	91.7403	2412.2	19.6536	1150.08	82.4571	2795.45	39.9846	2997.68	526.366	1256.62	17.7713	729.205	23.2257	1913.38	21.3574	1115.29	14.4412	1086.7	7.31874
WDR66	2122.19	4.23157	0.119303	35.4691	1.47056e-275	6.61506e-273	1230.32	146.845	1263.31	173.267	6827.84	204.817	6463.18	208.074	16248.3	313.083	9300.59	358.499	1383.14	232.424	6923.74	255.013	343.122	146.865	946.255	226.341	2046.21	179.544	5528.2	236.299	5245.38	166.534	14270.3	417.302	3622.9	165.438	351.864	235.803	16216.4	976.497	4215.36	148.007	681.287	90.9384	731.722	112.535	6471.48	219.874	11111.7
ECM1	63924.5	-3.41738	0.0968699	-35.2781	1.27354e-272	5.544e-270	28802.5	105279	5706.73	106481	22887.7	102239	17113.7	184044	7221.87	111917	13908.5	106763	5454.81	130619	4687.98	128565	2798.29	123456	14159.9	118440	17924.3	121051	7344.86	122818	3062.51	109816	14576.7	65915.6	4105.49	69135.2	4027.78	95018.8	30435.6	63414.3	5043.5	90488.2	5072.66	64841.8	2756.03	96181	5373.95	92921.5	8491.56
YOD1	18394.2	-2.87555	0.0816531	-35.2166	1.11252e-271	4.69171e-269	5944.51	38157.8	2805.83	24447.8	2967.96	23820	6228.5	34974.7	4979.7	33676.1	3909.69	30328.3	4096.08	60723.9	2995.61	62288.6	3511.19	32091.3	2073.96	31342.8	4099.23	67248.4	2425.11	70543.6	2333.98	33776.7	4119.21	24471.7	2056.22	47387.7	4058.88	27061	12896.4	20543.3	7160.95	12741.2	3999.12	30320.1	2096.74	28885.9	4621.2	53706.2	6232.82
SPRR3	101790	-3.60999	0.102883	-35.0884	1.01324e-269	4.14354e-267	43306.4	128768	3758.24	127304	4636.16	167604	21014.8	192273	5651.9	198701	11766.6	170917	9621.41	189289	2770.37	145974	2491.29	127952	7802.36	155668	4617.16	167787	10093.3	172709	6643.97	158412	7359.38	153265	4809.42	162264	6897.79	157792	41326.6	89410	26413.5	112913	7411.58	171258	5132.27	175277	10344.4	154017	10392.6
C4orf3	34102.7	-1.96767	0.0561626	-35.0353	6.52942e-269	2.59161e-266	26261.6	49566.7	14803.4	51354.5	13561.6	62098.7	19376.6	69137.3	15181.8	42906.6	11752.7	54517.2	10406.1	63098.8	8465.37	76167	13139.2	56854.1	15621.7	57489.8	18323.2	75914.6	16480.3	66208.9	11926.2	59218.2	16237.4	40750.2	10870.4	57474.9	7289.64	51317	23503.7	40615.9	19149.5	43259.5	16248.5	48778.8	10134.5	57266.7	8757.71	51566.2	10163.9
LAPTM4B	14709.8	1.85239	0.0529642	34.9745	5.49996e-268	2.12063e-265	20949.9	4592.59	18332.1	12226.6	14444.5	5655.09	18288.9	7203.2	21595.2	5711.52	25931.2	5799.54	29349.7	6076.23	23575.8	5344.69	32987	5968.97	23216.3	7188.6	21050.6	4832.79	37060.7	2905.97	25020.8	8279.14	30748.9	7622.36	36430.4	4070.67	33260.1	6873.47	35729.3	5892.35	23382.6	7285.73	31273	7497.36	22025.9	5067.74	16648	5116.81	18965.6
LEXM	3828.9	-3.33023	0.097132	-34.2856	1.2875e-257	4.82634e-255	3156.01	10787.6	448.796	4608.2	447.301	7660.7	1547.92	4563.95	493.548	8635.71	529.565	12416.1	418.558	11776.7	569.675	23415.4	190.05	3359.85	374.771	6814.68	295.11	9146.22	487.629	7400.68	347.174	7468.55	351.085	4786.7	375.831	9412.97	329.651	5561.6	3631.84	7508.14	415.849	1914.16	533.331	4535.9	231.217	8148.28	548.767	6518.39	383.319
C1QTNF6	4163.25	2.98847	0.0880725	33.932	2.24863e-252	8.20144e-250	9439.83	758.089	7746.01	2114.22	9902.48	752.77	7952.2	1192.78	19273.7	1620.87	5930.08	1250.08	3582.6	1079.11	7154.24	1000.64	3877.53	757.3	10993	726.103	21549.9	1187.62	7292.71	884.026	5329.93	859.861	12574.7	1047.35	10391.3	1015.88	7378.49	1090.15	2911.83	1089.78	10954.2	999.047	9174.15	1145.46	11919.3	1436.42	5597.78	1336.43	14436.2
PPL	74789.4	-2.53557	0.0750675	-33.7772	4.25734e-250	1.51192e-247	46240.3	92564.9	22719.9	108838	12442.9	155711	31509.7	170146	35078	134598	22278.4	128442	23336.2	154808	22933.3	158247	11000.5	147142	27172.6	136229	18131	130031	17479.9	144074	26669.4	135700	14602.6	134980	12805.1	133681	9734.92	148326	55677.5	82165.3	30685.7	101905	22029.1	118231	7471.37	168170	25150.3	123804	16993.2
COL5A1	13808.7	2.57773	0.0764548	33.7158	3.39365e-249	1.17429e-246	32356	1791.51	29977.7	3409.69	40310	1489.58	18661.6	4888.83	34824.5	3760.57	22816.7	4086.71	15248	4775.18	23523.2	3430.77	18209.5	3114.53	42418.7	2693.46	29675.2	2256.12	24283.2	2359.64	21769.4	4528.71	33680.9	7011.41	38578.6	2920.65	14434.4	5013.45	8440.04	3833.98	30157	3535.02	24553	3381.25	24382.7	3753.92	25207.2	4511.48	42337.1
ABLIM1	27410.9	-2.23598	0.0664985	-33.6245	7.34905e-248	2.47939e-245	12862.9	33309.1	4920.48	48349.7	3904.7	60481.4	10078.1	52988.7	7895.87	56902.3	11112.1	41279.9	6878.63	74693.8	12432.9	65715.8	2102.59	61232.2	5099.26	42802.9	10867.2	41137.4	5763.76	67772.5	9272.96	46148.7	6634.87	28480.2	8807.28	46949.5	11835.4	38102.4	9325.5	42826.2	21782.3	38663.2	3114.82	43823.1	4723.69	50053.5	9670.21	59462.7	9157.57
SLURP1	61315.5	-3.69877	0.11074	-33.4005	1.34623e-244	4.43106e-242	22750.4	120528	4451.98	99067.7	4425.5	130825	14050.9	158548	3575.74	147980	6102.23	135357	4351.01	160607	3055.21	153300	2619.42	122651	5022.95	117924	5378.32	146173	4261.76	132747	4289.31	121703	4177.28	77718.3	3935.37	101277	4209.05	125384	25860.1	74125.1	8180.14	108467	4725.14	117302	2464.45	104133	8293.78	111610	11274.5
KIF14	2288.35	2.52905	0.0757422	33.3902	1.90302e-244	6.11457e-242	2500.31	477.247	3606.64	563.793	2143.28	607.359	1881.99	701.794	4478.93	1029.59	4300.31	633.093	3155	634.361	6526.72	699.743	2990.92	543.156	2193.51	498.856	4994.76	564.03	3324.75	719.79	2230.55	588.818	5037.57	420.03	3582.98	690.368	4565.35	473.365	2554.56	674.415	1839.33	422.361	3866.65	416.112	6263.28	447.396	4843.23	713.006	5026.14
LAMC2	15433.5	3.32983	0.0998673	33.3426	9.32928e-244	2.92788e-241	32239.6	1017.82	47232.3	900.452	46834	658.785	30040	942.723	34809.1	1014.39	22881.4	1059.39	27172.8	2162.59	23469.7	971.522	7472.14	1540.86	10787.8	5677.54	46630	991.432	18983.6	1075.08	15961	1337.37	39800.3	1511.02	46844.3	1128.55	6639.22	5132.23	30932	1354.98	17310.2	1737.28	33489.7	2115.47	12206.2	3145.5	16979.3	1103.89	27203.7
CSTB	104420	-2.74782	0.0825646	-33.2809	7.30586e-243	2.24074e-240	62329.7	122077	14016.3	147145	12693.9	169862	37024.1	167744	20205.7	169091	19890.1	174683	21642.1	167394	10266.4	177953	10163.8	152970	26572.3	186607	20084.5	200748	17543.4	156225	13437.3	179012	21011.5	161076	9095.45	174257	9822	174200	61432.1	95296.2	36604.5	152139	21755.6	149253	8965.45	178283	18523.6	134337	19050.7
ENDOU	6738.8	-4.63322	0.139227	-33.2782	7.98996e-243	2.3961e-240	2681.86	12284.5	88.2175	7536.69	185.554	9833	725.186	7301.77	253.541	16415.4	1163.99	15424.8	247.699	18825.5	162.138	34729.5	147.912	15507	1046.31	23894.4	1637.14	19902.2	488.499	14658.1	171.788	13380.5	228.696	8442.42	718.678	25678.7	332.316	20567.6	3361.83	13382	848.581	9176.43	185.806	13440.5	234.931	10130	508.151	18171.7	259.815
GTSE1	2635.87	2.21664	0.0667232	33.2214	5.27899e-242	1.54869e-239	4305.25	805.814	4073.42	851.973	2686.5	903.501	1962.05	939.072	3447.62	1136.04	5761.42	1107.7	4547.18	1126.3	6376.85	1012.99	3225.69	840.168	5088.24	723.387	6020.42	867.941	6107.1	971.172	3078.7	796.136	3836.02	662.775	5498.58	1013.2	4821.25	560.471	4222.75	1258.38	2886.06	680.471	4242.56	810.178	4206.47	802.385	5481.35	1008.89	5542.11
TGM3	46530	-4.13489	0.124631	-33.1771	2.3015e-241	6.60824e-239	12842.6	71034.6	1152.82	73715	1046.99	84862.6	2887.86	67487.3	1883.06	109184	2302.64	95197.9	2775.32	117912	1728.31	120196	1104.18	82750.8	2845.55	94140.7	1652.45	111490	2066.99	94616.7	1923.85	71812.8	1650.01	43271.3	1368.79	67166.9	1758.43	66226.2	18002.8	60620.9	21544.2	51470.3	1636.98	59659.2	1091.08	70894.4	11200.1	78666.8	3338.26
PHACTR2	28338.3	-2.09146	0.0631231	-33.1331	9.92602e-241	2.79066e-238	6416.02	30463.1	5034.39	31962	6463.91	30822.8	7808.64	32673.1	6205.9	51206.9	7730.25	31372.4	7208.6	41637.1	6553.89	39616.2	4751.25	26028.8	8941.94	32682.8	7407.52	33157.8	3969.7	50541.1	9202.81	30945.6	6187.31	24339	5298.08	38355.7	7983.59	26708.2	9754.59	29556.6	15074.5	29267.5	3561.27	29669.8	7843.73	41614.2	8075.36	32563	7380.03
DLG2	610.11	-3.17564	0.0958848	-33.1193	1.56724e-240	4.3163e-238	180.671	872.812	126.759	942.647	239.338	1399.14	323.941	1155.36	48.7232	1161.09	129.333	1127.19	161.818	1356.1	108.676	1112.71	229.608	1596.65	502.804	713.427	49.3268	1113.17	67.7987	1225.91	151.102	1686.58	54.494	1098.26	100.684	1679.42	129.728	760.199	296.365	1341.8	65.7539	1067.64	14.6236	1060.95	336.146	952.432	62.2778	513.943	62.2093
SLC46A2	428.049	-3.37504	0.101978	-33.0959	3.39926e-240	9.17461e-238	147.181	569.026	47.9629	630.227	43.027	561.253	111.355	657.989	63.1598	1075.22	155.549	890.737	54.2408	1099.21	153.374	2196.29	69.6563	788.478	278.111	926.188	92.7004	1319.87	137.336	825.37	84.545	997.507	51.814	610.953	62.4938	1101.73	34.6533	701.249	240.91	944.883	54.2025	452.143	64.5158	517.155	78.0008	548.952	57.7649	741.056	76.8467
CHP1	19948.2	-1.35418	0.0410633	-32.978	1.6791e-238	4.44304e-236	13677.2	27195.8	10097	22259.9	8991.74	33739.9	10721.3	25076.6	11175.7	34039.2	13223.4	25418.6	9665.7	37200.1	9076.23	42269.6	8989.1	29949.9	8289.91	21054.3	12366.6	27723.3	6953.72	36054	9952.02	28706.8	13133.1	21816.1	13816.3	30845.7	6703.2	21626.1	13251.9	22875.7	19810.6	17716.6	10320	25901.8	10489.3	25860.2	13705.6	30980.5	11201.3
COL1A2	35598.3	2.95529	0.0900122	32.8321	2.04963e-236	5.31919e-234	89373.9	2504.63	77508	5314.73	92607.5	1469.19	69201	9027.5	30944.7	4187.26	45020.9	6239.4	20435.2	6660.79	28836.9	4279.64	60339.6	16125.6	95741.3	3173.3	65591.9	3992.88	67664	5242.15	63053.4	19417.4	108679	7424.17	83668.7	3678.09	35692.9	11978.4	39329.3	18507.8	72575.4	11198	84284.3	7852.85	64966.3	13102.6	32269.8	6968.09	54692.9
TOP2A	10895.6	2.14693	0.065857	32.5999	4.12109e-233	1.04932e-230	10776.8	2335.76	14100.2	2343.15	10449.3	3122.8	6950.01	2880.19	13200.4	3279.32	18770.7	2797.64	17349.8	3771.22	17301.5	2706.32	11414.2	2337.54	11316.9	2303.25	14463	2130	17072.2	2051.28	12754.6	3002.72	8109.79	1931.05	11530.1	2614.81	21173.2	2297.32	11470.1	4482.93	9347.72	3279.62	11513.9	2713.45	18270.8	2899.38	16769	3655.51	19310.5
FAM107A	2379.61	-2.92294	0.0903919	-32.3363	2.15894e-229	5.39536e-227	334.902	5556.26	525.879	3970.79	288.639	3927	1050.97	3768.15	247.225	3032.43	796.969	5413.07	660.833	3970.44	836.107	5687.95	462.655	3726.61	1143.82	12094.8	298.512	2884.09	481.545	7067.18	1199.82	7540.78	331.431	4222.12	328.96	3196.98	3826.08	8634.95	742.731	5116.95	608.668	12420.8	271.827	3556.7	960.153	6214.14	888.136	4638.16	592.818
TPX2	6532.52	2.34535	0.0728393	32.199	1.82418e-227	4.47587e-225	4755.61	1184.86	9549.75	1365.49	7070.77	1585.34	6217.46	1254.83	7783.99	2040.4	9651.88	2275.58	12619.1	2199.29	20668.7	1635.97	5680	1337.38	7736.23	1390.64	10975.2	1325.12	6926.77	1689.29	15984.4	1451.23	14958.2	1197.36	10512	1576.58	19552.5	1340.91	7910.04	2321.81	7655.89	1549.56	13522.5	1616.68	16617	1634.96	6812.65	1461.3	7251.95
KIF26B	920.021	2.52469	0.0784828	32.1687	4.83868e-227	1.16604e-224	1006.47	159.694	1129.7	260.35	1619.79	174.671	560.455	180.696	1304.7	223.63	949.896	183.911	1036.9	214.949	985.099	223.247	1212.54	147.686	1856.9	172.925	1893.98	165.531	972.651	149.153	627.791	193.724	1239.07	219.107	1955.53	186.9	1973.46	270.117	450.002	127.331	851.246	158.837	749.244	150.645	732.651	234.22	737.406	235.256	1847.07
NCCRP1	34567.1	-2.86068	0.0890738	-32.1158	2.65009e-226	6.27421e-224	14463.4	38440.4	3315.43	55586.5	3192.96	78565.6	10961.5	57902.2	15179.1	64979.9	4959.21	70494.5	6578.5	85457.9	2841.36	96431.3	2396.69	51930.4	6088.76	61414.5	3833.03	83981	3773.26	83054.9	4175.98	48068.1	5010.77	35125.2	3470.14	48993.8	5149.13	53665.3	13845.5	42878.9	8595.99	49335.9	6866.2	50730.7	3237.96	57168.8	9621.47	64952.3	9025.83
MINDY1	5140.36	-2.04268	0.0636382	-32.0984	4.64411e-226	1.08056e-223	5637.81	7704.79	1560.51	5778.87	1643.09	7649.17	2627.42	7476.07	1717.95	7312.72	1727.64	11468.6	2384.79	15080.5	2474.14	20676.4	2382.93	8382.81	2846.4	7925.56	1494.26	11256.1	1199.52	9754.45	1651.32	9657.29	2265.52	7906.02	1510.27	11645.9	2493.26	10095.5	4599.11	8524.15	1589.64	8308.24	1501.93	8005.33	3901.9	8799.7	2981.21	15828.2	1603.72
TRNP1	12905.6	-2.7289	0.0852158	-32.0234	5.15808e-225	1.1798e-222	7973.31	27093.9	2766.43	28546	4161.07	35334.1	5629.4	33346.6	5950.55	24031.3	2025.63	31459.7	4772.28	25047.6	1432.07	37389	2594.48	34510.9	2104.48	19476.2	1652.45	18486.9	1834.04	34622	4770.49	22454.1	3497.45	23542.6	1590.99	28578.7	2011.67	21937.6	8079.13	29569.8	1931.74	32753.8	2209.02	22349.7	4076.47	37397.4	1707.68	17579	2187.39
ABLIM3	4837.51	-2.40811	0.0756156	-31.8467	1.46086e-222	3.28572e-220	2302.01	9265.02	860.763	4394.53	2327.04	6232.3	1337.18	6476.77	1062.89	4834	717.446	4275.71	800.051	4981.39	906.221	9424.03	919.291	6304.54	2692.08	5662.15	2702.77	9218.04	844.007	4282.71	1224.1	6592.55	1385.58	5155.82	1761.11	9752.79	551.787	3979.61	2048.19	4698.07	1073.39	6254.2	625.373	3755.11	943.439	8383.41	739.211	6876.71	749.256
CAPN14	16068.3	-4.21073	0.13242	-31.7982	6.8476e-222	1.51489e-219	6969.49	47951.4	692.036	34003.5	1019.2	64028.9	6099.66	39970.3	662.275	33283.4	1370.23	48693.9	5781.16	22066.3	698.509	52928.1	863.394	69620.7	1067.5	53127.7	642.099	31181.1	684.072	67176.7	1171.04	27911.5	771.85	20716.9	585.879	32251.5	797.915	18232.5	4345.48	27039.8	692.193	38221	700.212	25356.2	508.863	36207.1	357.421	5661.52	1120.68
ARSF	593.813	-3.83984	0.120899	-31.7608	2.25267e-221	4.90319e-219	202.704	951.741	31.6898	1152.72	48.4053	1440.81	427.934	1258.48	46.9187	1769.36	205.359	2096.75	42.4886	1342.99	53.4618	2066.58	99.7547	2062.68	94.9647	1789	40.8222	918.739	73.8832	1266.13	69.2549	1685.74	29.4804	639.136	31.2469	1967.37	108.403	1344.43	334.547	1507.77	55.9797	695.813	18.9246	1404.49	117.93	1673.39	16.2464	474.131	29.2749
FLG	63695.2	-3.38586	0.107092	-31.6164	2.1943e-219	4.70034e-217	7047.93	107643	4463.97	107217	16439	86267.1	4781.81	93300.3	3130.02	124271	4197.19	25300	3926.13	172995	3524.1	112683	2254.8	115740	3056.68	135341	28461.6	111071	4798.93	60575.5	3973.61	97974	6776.02	42825.8	4726.09	93792.6	3064.6	71419.2	23224.7	71825.2	6028.03	33195.1	3756.54	47512.1	2867.46	89998.9	5432.61	116704	6488.98
UPK1A	8189.46	-4.06933	0.128843	-31.5837	6.17389e-219	1.30182e-216	1134.26	4869.76	352.013	7218.88	224.099	2092.51	484.991	8351.26	654.155	25470.6	1912.03	43602.1	524.327	9852.69	465.38	18478.3	994.967	6639.3	331.528	7774.37	497.52	13294.1	250.334	2279.19	1359.02	46550.6	376.098	7841.47	449.608	14020.2	752.599	9401.31	3160.92	14336.6	433.62	7624.16	290.751	5184.41	186.645	2008.25	796.976	11777.3	445.528
IL1RN	75158	-2.63082	0.0833426	-31.5663	1.07024e-218	2.22198e-216	63327.3	86466.2	11271.3	118905	12343.4	140465	31859.4	129409	26039.9	150798	14466	145721	22264	170266	11648.5	171946	5078.89	131038	32327	130389	19803	123547	17499.9	124406	12252.7	168222	19315	135908	10910.4	129598	7323.4	120996	55183.9	71724.2	22824.6	111709	22587.4	102391	6940.22	149958	16027.1	103793	13247.8
MYBL2	5191.42	1.89824	0.0601433	31.5619	1.23296e-218	2.52102e-216	5350.5	2041.15	6549.5	2104.35	4555.48	1912.51	4597.76	2220.37	9478.47	1386.51	9046.29	1793.34	11771.1	1722.21	17580.2	1353.6	5653.34	1046.93	6065.87	1544.55	8368.55	1050.99	8378.36	1240.15	12010.8	1153.85	8547.52	1109.17	9069.41	1150.02	12088.7	1469.37	6951.85	1876.59	4677.41	1579.34	7128.57	1099.53	8248.59	1746.58	9540.24	1781.61	6922.61
GCKR	147.115	-3.39251	0.10772	-31.4937	1.06052e-217	2.13607e-215	69.6244	200.077	8.5648	158.006	22.4099	93.0988	31.2898	134.153	75.7917	346.18	25.3422	155.943	23.5043	325.044	10.5171	289.427	27.5185	366.753	46.6344	436.386	55.28	419.519	6.95372	341.879	7.19532	384.898	28.587	213.652	19.9633	329.982	17.7709	207.647	65.4549	282.763	10.6628	127.25	10.3225	209.434	12.0716	145.472	18.9541	180.966	17.382
FAM3D	15680.8	-4.13273	0.13136	-31.4611	2.96135e-217	5.87697e-215	4032.93	68008.7	539.583	27241.6	618.513	34830.5	2187.52	22444.6	641.523	60851.6	1380.71	50628	1346.98	74367	908.85	83580.9	947.67	45718.6	1030.2	46151	594.473	43671.2	851.83	44560.8	1194.42	38955.4	1552.63	46960.6	794.192	31137.2	1591.39	51798.3	3339.11	28961.2	3660	20919.5	726.878	24591	414.147	29960	3156.31	52456.6	1055.73
KIF23	4389.75	1.81012	0.0575419	31.4573	3.33328e-217	6.51921e-215	6918.37	1623.56	10166.4	1843.1	7355.82	2370.92	5024.77	2013.21	5133.08	1544.84	12769.8	1888.26	5760.37	1693.38	7389.12	1333.31	8388.85	1969.14	5089.09	1851.47	11579.9	1361.03	9655.23	1964.13	10293.8	2011.16	12042.3	1761.03	9130.17	2410.03	12207.7	1917.22	11306.4	3257.04	8029.08	1894.31	12882.5	1958.39	21073.2	1970.74	5704.29	1453.16	4737.05
LOXL2	3911.26	2.68552	0.0853785	31.4543	3.66237e-217	7.06053e-215	12409.9	765.431	8130.57	2060.36	16567.2	591.399	4335.47	1721.18	7480.82	979.501	4206.81	986.507	3504.86	769.796	4633.65	657.388	5573.36	978.829	9936.53	940.674	13055.4	839.039	6320.93	1044.91	8375.35	881.952	10201.1	906.428	10418.2	955.069	3981.58	1221.25	3179.11	835.994	8175.7	1669.59	7584.48	596.152	6149.99	1197.63	3591.35	1008.89	8447.65
STK39	8009.09	-1.58997	0.0505848	-31.4319	7.42906e-217	1.41204e-214	5802.62	13184	6484.41	12762.5	2462.4	20026	4917.09	12540.1	5798.07	10290.6	3592.48	11760.1	3138.73	11313.6	4896.57	16094.1	4629.13	15383.9	3027	17605.7	7248.49	9303.87	5423.9	17569.1	5188.72	13263.3	2999.85	12687.3	1883.49	13492.6	7699.26	12593.4	6263.67	11426.4	3040.67	14045.3	1618.92	12916.9	6293.92	14964.4	4008.35	12087.6	2953.11
SLC16A6	3651.16	-2.5623	0.0816454	-31.3834	3.41407e-216	6.39901e-214	1675.39	5880.24	651.781	3854.08	415.031	7265.25	1359.26	4475.42	1048.45	3584.35	465.772	3811.27	631.905	3052.97	811.567	3786.38	450.616	6762.37	817.374	5502.81	635.295	10067.6	1051.75	6149.64	1380.6	6777.78	795.077	5015.81	781.172	10588	422.06	2734.61	1583.64	5608.71	1890.87	5035.85	1150.96	8298.36	1144.01	7148.27	833.079	4803.74	483.951
HSPB8	20113.7	-2.27855	0.0727201	-31.3331	1.65158e-215	3.05316e-213	10591.7	30553.9	4811.71	46623.3	9117.24	40074.1	8851.32	41272.6	10946.5	33581.2	4680.44	52956.9	10875.3	56259.8	4776.5	53949	3340.06	48265.4	9845.8	36950.7	1876.12	31022.5	5417.81	59035.3	5712.18	41032	4368.46	25627.3	2735.84	40628.9	4339.66	42024.8	12612.8	29914.9	5957.84	44738.7	5198.26	23325.2	1845.09	39386.4	8968.01	29467.6	3345.58
IQCF1	4376.44	-3.01548	0.0963043	-31.312	3.20525e-215	5.84524e-213	2036.73	8394.05	470.208	6308.55	581.761	8101.37	952.497	3551.86	415.952	6165.94	491.988	4361.31	546.024	6638.95	177.914	3200.46	312.163	4164.74	393.425	4016.2	460.1	5479.15	316.394	2360.47	553.14	7559.47	849.571	10068.9	663.996	13045.5	336.759	8400.03	5080.93	12734	1898.87	11016.6	784.513	14619.9	329.646	8677.1	617.363	7598.76	532.438
VSIG10L	24187	-2.32406	0.0742487	-31.301	4.51694e-215	8.12747e-213	13889.6	25368.4	4975.29	31339	4695.32	31935.5	7423.96	32560.9	3967.33	44603.5	3955.13	33976.8	5632.9	57100.4	3954.42	70387.2	3000.38	37659.1	6226.12	32786	3405.25	38337.4	5382.18	40994.5	5352.42	41286.9	3810.12	23528	4570.72	42663.3	5821.76	36750.9	13769.2	27837.2	9261.52	38831.1	5821.05	34776.1	7306.08	42744.2	9308.28	54494.3	7996.64
EHD3	6389.52	-2.67173	0.0855434	-31.2325	3.85601e-214	6.84696e-212	2413.94	5920.62	1104.86	7200.03	1210.13	4395.15	1860.82	6271.43	1587.11	7902.21	1198.95	6071.59	2448.07	9524.15	900.086	19587.5	1191.04	8112.05	1548.26	9965.35	1423.67	7111.69	1006.55	6580.34	1349.12	11555.4	1264.08	5854.96	1192.59	8549.12	1323.05	6053.44	2962.74	5478.74	1823.34	5534.02	439.568	4942.82	1433.73	5200.41	1182.38	4592.92	1852.56
EPS8L1	37585.8	-3.00589	0.096273	-31.2226	5.25688e-214	9.2132e-212	18201	65554.5	3304.3	62682.4	3197.44	95752.5	11731.8	89771.3	9027.33	105174	5755.3	89502.6	8137.92	101922	2353.19	135630	1847.18	80245.1	4824.54	72219.1	3245.36	80228.1	3763.7	92242	5151.85	64724.1	5196.59	48031.6	6790.12	64773.9	3161.45	62050.4	20488.3	50453.8	6969.91	51275.4	6217.61	48918.4	2221.17	67929.2	10331.8	87069.1	11037.6
LMO7	16321.7	-2.66717	0.0854863	-31.2	1.06464e-213	1.84196e-211	4545.86	18913.7	2329.63	20696.9	2108.32	26886	4667.7	17287.5	1275.83	27657.7	2625.1	25094	3648.6	29422.6	1482.03	36497.8	2085.39	25379	3277.98	26619.5	1157.48	32619.2	2084.38	39976.4	5910.05	24477.1	1995.73	19218.6	3333	29915.6	2755.38	18106.6	7960.95	20099.8	3378.33	15104.8	2433.54	22943.1	5047.77	32939.9	2376.49	19999.5	4037.2
FCHO2	7228.95	-1.71764	0.0550582	-31.1969	1.17547e-213	2.00797e-211	4295.56	9946.93	2913.75	13293.1	3203.72	15378.1	4938.26	10979.6	4305.69	12012.5	3332.06	10202.4	2692.15	10162	4184.92	13754	3098.42	16522.8	5902.22	12789.2	3890.01	12413	4798.06	17111.6	4569.03	11942	3806.54	9600.68	3026.61	11848.9	2875.34	8819.72	4825.48	10005.6	3587.14	10368.6	4172.02	11477.5	2589.81	14442.9	3371.13	11485	3558.74
FNDC4	7941.34	-2.76727	0.0887678	-31.1742	2.38174e-213	4.01771e-211	5718.01	14725.8	1998.17	10924.8	2806.61	9922.56	2505.02	12818.5	2010.28	12611	3642.29	11694	1269.23	23716.9	1750.22	26832.9	5831.35	9604.5	2905.75	16274.8	3106.74	24889.2	1615.87	21078.4	1374.31	19544	1667.88	9507.95	1465.13	16153	6041.23	12725.4	3965.47	13800	1819.78	9795.53	1794.4	9768.99	818.08	11001	2223.05	12185.3	2440.8
HOXD11	3193.94	4.16465	0.133985	31.0828	4.10753e-212	6.84335e-210	863.695	100.956	5665.62	592.521	3055.81	122.358	981.026	87.6102	10822.9	189.639	2398.77	115.262	4886.19	1647.07	7335.66	201.187	2394.97	137.84	3038.02	136.71	6074	983.55	3612.46	144.963	5184.22	158.038	5197.48	104.553	5247.74	243.238	3800.31	176.852	5621.85	394.287	739.287	66.7836	7354.8	128.6	4947.48	220.496	4723.19	353.788	4165.28
ZFP64	3266.93	1.66074	0.0535821	30.9944	6.41476e-211	1.0557e-208	3846.09	1367.5	3550.11	1774.87	7377.33	1274.12	2951.36	1367.08	5477.76	1477.75	4839.49	1217.03	7803.44	1613.86	7491.66	1080.06	2852.47	946.01	4080.09	1205.04	3456.28	1397.81	7199.7	1003.01	6994.75	1425.74	6429.4	1239.18	4664.47	1614.14	5290.41	1501.92	6134.57	1662.33	7078.32	1174.13	2394.83	1392.55	6212.21	1225.08	7967.95	1357.24	4461.69
ESM1	410.504	4.03109	0.130141	30.9747	1.18206e-210	1.92191e-208	1034.67	48.6425	1318.98	139.153	3247.64	51.426	731.628	45.6303	651.448	14.3123	309.35	61.021	88.5932	6.9902	629.271	17.648	3250.63	69.7405	851.29	86.0097	1965.42	152.393	505.883	69.549	912.006	68.8229	2498.69	74.5508	1622.23	101.946	302.106	82.7069	464.548	15.8066	1047.62	64.0762	1349.67	62.4627	1324.16	45.746	161.561	20.8111	152.779
STIL	5013.45	1.76145	0.0570715	30.8639	3.64812e-209	5.86088e-207	3383.39	1881.46	6055.32	1519.01	3810.58	1708.58	4173.5	1629.92	9869.16	2394.63	7489.06	2039.12	10976.5	2468.42	18772.1	1623.61	4523.36	1447.32	5266.3	1284.71	7770.67	1329.5	6275.73	1477.29	6892.21	2013.71	5146.56	1850.13	7580.84	2464.58	10523.9	1819.55	6533.67	2429.83	5010.62	1662.37	8131.58	2159.56	9148.38	2189.4	7318.1	2353.46	10586.6
PFN2	8110.59	2.41625	0.078324	30.8495	5.69449e-209	9.04083e-207	13140.5	1803.44	8275.31	2553.23	14955.5	1374.32	2640.3	2153.75	5153.84	1115.47	7567.71	1832.33	8328.67	1477.55	8211.2	1436.55	7868.58	1644.24	6412.66	2374.77	17135.1	2292.91	17246.1	1456.34	13923.8	2153.05	11446.4	2473.81	23492.5	1779.58	4241.03	1248.52	11558.2	1937.19	6054.69	3161.39	13563.8	2173.34	13200.7	2373.3	4949.73	1350.91	3935.65
ALDH9A1	30823.2	-1.68582	0.0547734	-30.778	5.15829e-208	8.09431e-206	20082.7	47441.1	10775.4	43219.9	11606.5	76534.3	16948	56070.5	13837.4	47865	10524.9	45103	10737.9	53080.1	13482	71193.8	54380.1	21917.4	12587.1	39587.1	10262.5	60574.6	14038.7	69437.5	10518.7	59977.8	16087.4	44451.3	7795.23	70905.8	14103.9	48030.7	18734.6	51374.1	17189.3	51314.2	6664.92	53534.2	25925.1	43468.8	10628.7	46455.8	8330.55
C18orf25	7095.12	-1.67238	0.0545466	-30.6597	1.96438e-206	3.04705e-204	4642.8	9835.88	3807.91	11404.2	4583.27	9475.68	4537.94	10640.1	2760.98	12714.7	3963.87	9668.44	3140.54	11628.2	3321.64	15931.7	3624.71	9574.96	3116.88	10217	2007.09	12450.7	3775	12146.8	4413.43	11292.9	2107.4	8917.91	4502.16	12508	3060.15	10148.3	5217.3	7179.71	4226.02	7613.33	4381.92	9687.23	3892.61	11007.4	3541.71	12934.5	3878.02
NELL2	4541.57	3.73226	0.12194	30.6073	9.78841e-206	1.50107e-203	13465.7	613.079	1437.17	1030.63	16676.5	487.66	10423.2	916.257	7025.17	530.451	14190.8	874.635	4746.97	475.334	7951.78	1389.78	2031.21	792.58	566.396	660.916	14762.3	847.797	7272.72	598.289	14655.1	813.129	7789.97	699.141	24440.3	840.604	17119.6	1165.82	14261.9	1035.33	15098.5	485.535	21876	586.047	10276.6	1454.72	13467.4	894.877	12725.5
LRRC15	1170.99	4.45617	0.145835	30.5563	4.66755e-205	7.07737e-203	2638.68	79.8471	2662.8	178.654	5926.97	85.1189	1108.95	109.513	4673.82	76.9289	1711.04	130.517	805.475	118.833	1662.57	207.364	950.249	127.994	7527.65	121.319	1933.1	126.994	3394.28	361.152	770.798	74.7705	3303.59	44.5486	2435.52	52.7613	519.8	91.5055	157.273	145.772	2377.8	153.422	3179.34	119.414	4245.47	286.37	304.169	73.2912	3800.25
ZNF185	41740.2	-2.64342	0.0866199	-30.5175	1.52642e-204	2.28879e-202	27679.7	63061.8	12353.9	71017.2	9570.81	103425	15267.6	105232	11866.8	86713.2	10830.7	76813.6	12846.9	91024.7	13388.2	66352	3183.55	93384.2	14786.5	86345.5	7723.04	103880	6093.19	110042	5692.39	69585.9	10923.8	47798.9	7566.09	63244.7	5418.36	69108.6	19971.9	67726.9	11854.4	78101.6	5704.06	66930.6	1910.09	79895.4	5159.13	64372.3	4432.41
ARHGEF10L	11968.5	-1.84835	0.0607959	-30.4026	5.07597e-203	7.52749e-201	7031.18	21058.5	4100.83	18225.4	4203.2	26757.5	6206.42	16843.1	8044.75	20153.6	3982.22	20164.9	6381.43	22283	4046.44	24036.6	4638.59	18807	7550.54	15096.1	3161.17	26949.1	4258.28	28415.4	4350.47	19642.6	3783.32	14792.9	2833.05	24661	3533.75	18111	5836.39	17911.5	4539.68	20851.8	4243.42	18630.4	3545.32	23310.3	3993	19571.5	4743.46
ANXA9	2214.4	-3.22635	0.10649	-30.2971	1.25154e-201	1.83582e-199	452.118	2442.22	271.504	4164.7	356.765	5825.32	971.823	3711.57	192.186	5233.85	415.962	5196.96	348.949	4154.8	275.197	4602.6	282.065	5283.05	299.308	8707.8	268.746	3441.11	191.227	2949.55	344.476	3486.18	300.164	3392.97	302.053	2173.94	214.14	2015.76	913.641	2796.89	1022.74	1100.12	128.171	1692	187.573	2779.53	373.667	1966.2	287.26
B4GALT3	45717	-2.77658	0.0918395	-30.2329	8.74349e-201	1.26875e-198	22323.9	73296	5740.13	78396.8	6499.76	105522	16140	127379	10092.9	24611	9055.9	32743.7	8974.13	22719.9	8606.47	25446.6	10497.5	88216.8	7591.24	83062.7	7716.24	102447	11360.6	102277	9541.89	171351	12831.1	169503	14811.9	282505	9409.71	97832.6	40478.4	83314.8	59770.3	161848	12523.8	204043	12727.1	209710	12064.8	29641.3	10302
CXCR2	5200.76	-2.52821	0.0837481	-30.1883	3.37164e-200	4.84046e-198	3553.49	7266.09	918.147	7815.89	1058.64	9841.87	3373.77	7016.12	2666.24	15956.5	1868.33	10778.7	2397.44	12644.4	1586.32	23936	572.73	13598.6	3576.44	7667.53	1134.52	10374.1	889.206	7319.4	1198.02	8883.25	1507.07	5013.99	1025.94	9127.7	609.543	8518.81	2863.65	9306.58	2102.35	5851.69	889.458	7248.43	504.22	7761.27	2160.77	11558.3	1314.63
MED16	8105.59	-2.10416	0.069997	-30.0607	1.58036e-198	2.24495e-196	5439.52	28041.9	2518.05	18381.6	2333.32	29196.7	4136.69	15033.4	3943.88	16685.5	2584.03	14021.3	3350.27	13260.4	2677.47	8636.04	2829.25	11343.1	2533.52	13329.7	3108.44	22801.2	1497.66	6879.48	3123.67	22667.4	2424.54	19236.8	2169.92	31727.4	2407.96	10390.3	4952.75	13290.7	2089.91	16962.1	2029.24	12370.4	1363.16	9112.61	3320.58	13326.3	3618.2
CRISP3	7355.61	-5.1428	0.171547	-29.9789	1.84807e-197	2.59788e-195	626.62	23361.3	167.014	10458.9	229.477	17086.7	343.267	15045.2	58.6483	2672.83	96.9995	1839.95	82.2652	3585.97	88.5187	4546.12	102.335	3003.77	189.929	6724.14	153.934	5670.08	91.2675	3719.61	316.594	8511.94	391.285	8955.18	271.674	5921.78	139.502	3964.65	1241.82	3655.72	119.068	2596.44	153.978	4666.33	116.073	3750.26	84.8423	4282.56	136.311
THSD4	3016.55	-3.68909	0.123195	-29.9451	5.09193e-197	7.08408e-195	2059.65	3974	105.347	3389.94	138.045	4576.91	1473.38	5559.6	127.222	4168.47	381.007	4193.5	1004.36	3954.71	120.07	2467.19	109.214	2848.69	791.937	3788.05	220.27	4483.34	247.726	6325.6	574.726	3368.07	239.416	2382.9	156.234	3477.77	184.818	1658.54	942.732	4187.87	199.039	2132.56	147.956	4867.5	101.215	2394.35	126.361	2146.26	82.3358
MCM4	13420.3	1.48228	0.0496539	29.8523	8.1939e-196	1.12833e-193	15529.8	5958.25	12496	8364.42	12753	9332.93	12012.5	7132.02	22320.7	7862.85	28946.9	6653.83	22906.8	7798.45	30033.2	6684.18	16119.8	7881.5	23155.3	7341.6	27970.8	4718.94	27136.9	5443.25	21451	7735.35	20294.1	5388.57	29106.5	5839.51	26853.7	6261.97	23992.8	7866.42	22707.3	6781.24	24048.1	7689.34	34516.3	7188.53	31532.4	6440.58	24601
BTBD19	16461.3	-2.32489	0.0779177	-29.8378	1.26489e-195	1.72421e-193	8137.24	23848.6	3230.64	18832.3	4280.29	36148.9	6226.66	16874.1	2795.27	18345.7	2012.52	15166.3	2324.22	13420.3	1571.43	13108.9	1707.87	15608.7	2218.95	18370.8	2024.1	23387.1	2258.22	13909.8	3327.83	27295.5	6989.53	40641.1	5966.42	80926.9	7012.41	72815.5	20082.8	47293.3	5104.81	78583.6	5770.3	52349.3	3437.61	50015.9	3614.82	19041.2	4664.78
CRCT1	80536.3	-3.28254	0.110149	-29.8009	3.80089e-195	5.12931e-193	43719.7	103941	7197.86	128591	8345.44	149471	25214	177832	34977.9	127473	12145	129254	11245.9	180096	4771.24	164515	3644.49	145365	8172.05	173446	28829	136583	9308.42	158396	5328.13	143236	19410.6	107237	8692.71	105143	4507.6	136238	48482.1	58081.4	10982.7	109790	12485.1	90861.2	2826.6	146122	11820.2	131833	12527.8
HIGD1A	17972.9	-1.21776	0.0408756	-29.7919	4.97141e-195	6.64249e-193	16032.1	19619.5	14532.8	24949.6	7547.65	34189.4	14172.4	22687.4	15625.7	19358.3	11229.2	28801.1	12345.2	27371.9	13868.5	32633.8	6730.86	30786.7	9761.86	28234.7	14877.1	38835.8	11451	30518.6	10222.7	25603.8	11084.6	19582.3	7249.28	29988.1	9451.47	29701.5	17461.9	21211.6	12048.1	29621.2	14620.1	21680.1	6417.43	28119.2	8262.19	20956.8	7892.34
SULF1	10313.8	2.437	0.0818056	29.7901	5.25112e-195	6.94743e-193	26299.5	1993.43	25339.8	4950.24	35264.2	1673.12	13907.4	3965.28	15559.9	2092.29	15047.2	4174.01	7967.06	2339.1	13846.6	2792.79	22711.4	3514.1	35434.5	1615.17	19284.2	2028.41	18904.5	2502.09	26185.6	4115.78	23068	3060.22	32444.7	2715.86	11702.2	2637.82	6810.94	4055.27	16544.2	6875.1	13924.2	4309.01	22730.7	3504.14	13305.8	4820.93	35208.6
EPS8L2	13874.2	-2.29819	0.077213	-29.7643	1.13381e-194	1.48551e-192	9711.28	27083.8	3255.48	21300.2	3540.76	29186	4932.74	20415.9	5676.26	23466	3673.75	22782.9	4887.09	22248.1	2954.42	31026	3321.14	20884.4	4548.98	22034.8	2764	30072.3	3278.68	27526.3	3067.9	23983.5	5439.58	16705.7	2919.85	27701.5	2424.84	16734.9	6438.21	19748.6	5605.96	16136.4	6156.53	19374.5	2038.24	22771.4	3295.31	18836.7	4081.11
SNX10	3725.18	2.10394	0.0710129	29.6276	6.59674e-193	8.5599e-191	4359.02	1831.9	8002.09	2296.47	5667.91	1299.84	6267.16	2794.4	7482.63	896.311	7496.05	1472.98	10140.3	1461.83	7436.45	1725.09	8396.59	1688.54	12107.1	1327.26	10252.3	1504.66	9250.18	1824.19	5991.9	1599.07	7626.49	2036.51	6130.47	1687.47	8953	2089.67	5280.03	2255.95	4731.61	1322.14	5607.72	1561.57	10472.5	3099.75	4452.41	1496.59	11033.9
KIF4A	1483.93	2.12948	0.0719294	29.6051	1.28406e-192	1.65033e-190	958.878	311.129	1405.48	483.892	1447.68	425.594	895.44	372.343	1695.39	520.612	2189.04	532.239	2637.91	584.556	3928.13	487.084	1102.46	442.237	1580.48	465.358	2661.1	490.461	2190.42	536.281	2214.36	509.799	2135.09	275.474	2136.94	516.882	2842.46	387.139	2109.1	610.31	1562.99	381.75	2275.26	306.802	2191.45	390.671	2648.16	415.317	2406.95
RAB10	31331.2	-1.36001	0.0461032	-29.4992	2.94937e-191	3.75489e-189	24060.1	25434.5	18998.4	33451.4	13770.4	50870.1	20089	40773.4	10984.4	38593.2	11970.3	30238.5	12744.8	38000.5	8062.21	52418.9	11644.6	41877.9	17795.7	39144.4	16749.8	51238.3	15679.8	53035.7	17403.7	37940.1	13586	37564.5	15636.5	45347.9	12560.5	35080	19757.4	39056.4	21450.9	34667	20766.4	47992.5	14311.3	46240.1	11366.2	40943.5	14229.5
CENPF	8456.93	1.81818	0.0616848	29.4753	5.9767e-191	7.53791e-189	13301.8	3313.2	14544.7	3278.62	10412.5	4169.05	9648.29	4314.8	10384.4	3730.16	21410.7	2861.21	15439.6	4991.01	12477.6	2210.41	18254.2	2765.83	10997.2	3768.13	14275	2626.59	16585.5	3443.09	12941.7	4371.53	15997.1	3311.15	24541	3475.99	21814.7	2900.02	12599.2	4764.81	12425.7	3994.38	16891.1	3958.12	27015.2	2891.15	11000.6	2711.77	17576.9
KIF2C	3116.55	2.14766	0.0728747	29.4706	6.85354e-191	8.56375e-189	3445.09	1272.97	6843.28	1132.97	4467.63	1513.52	3568.87	1465.65	4810.97	1061.8	5946.68	1452.64	5457.52	846.688	7869.4	829.455	5226.8	1519.52	4989.04	1185.12	8686.62	1289.21	5975.85	1443.77	4881.12	1318.68	5385.08	958.25	8543.42	1353.01	4929.66	438.171	5646.39	1825.66	2866.51	951.215	7686.85	1060.03	7848.37	1237.89	3374.74	870.446	7464.2
COL3A1	18728.2	2.82369	0.0959257	29.4362	1.88835e-190	2.33792e-188	37088.6	1067.38	33137.2	2678.02	52564.6	1061.33	25092.6	5429.1	43046.1	4819.68	23394.3	3640.07	15471.3	4461.5	28929	3572.84	25689.4	4205.76	59908.3	2027.11	30357.2	2038.04	30916.2	2554.04	31748.4	6464.25	49633.4	3603.89	52812.4	2379.62	23893.9	6350.83	12672.8	7043.6	40027.2	1997.19	44317.2	3399.63	29618	4843.59	30839.3	4063.59	59164.7
SLC5A12	557.386	3.3267	0.113129	29.4062	4.58033e-190	5.61923e-188	170.095	69.7515	649.212	144.539	356.765	80.6856	764.759	99.4741	859.875	89.4522	466.646	54.2409	783.779	72.5234	662.575	78.5335	440.297	31.9986	378.163	153.007	219.419	68.3142	279.018	66.1972	681.756	74.7705	953.199	74.5508	716.942	88.5317	670.853	81.827	355.456	106.255	628.216	73.101	475.697	65.2184	433.647	67.7041	935.973	74.196	261.645
AHNAK	33089.6	-1.52459	0.0518518	-29.4028	5.05078e-190	6.14056e-188	22137.9	31630.5	14847.9	30751.8	15674.4	44325.7	12937.4	50924.4	24956.2	52491.4	9250.78	50794.9	15018.4	58938.8	10877.3	56180.6	4261.93	47923.2	13053.4	41847.8	23852.9	25276.3	12254.2	50056	12389.4	39743.1	16304.4	28703.9	9683.06	40129	6655.21	49205.3	14033.7	43619.2	10906.3	47413.7	14153.1	44221.8	6760.07	47546.6	10091.7	55782.8	14197.4
MCM7	19766.8	1.62159	0.055162	29.3969	6.01052e-190	7.24214e-188	25523.9	8582.19	63009.5	3626.95	18708.7	14504.8	20620.9	10229.4	27711.8	12270.2	36912.2	8609.9	38752.3	9189.5	46077.9	8037.78	35977	11197	44209.4	10570.1	45355.1	6192.07	39513.6	7264.93	44249.4	8083.71	28016.2	8809.72	35900.9	8910.4	39380.4	7931.06	31344.7	14313.8	39677.1	11130.3	40236.4	10472.6	51742.4	10699.1	37699.8	9218.41	35413.5
SPARC	30995.8	2.34975	0.0805675	29.165	5.38988e-187	6.43685e-185	61592.9	2815.76	65835.9	7180.28	92055.3	2159	35269.1	10827.2	67769.5	9414.84	45716.5	10156.6	29982.5	13484.1	41713.3	6115.91	51540.5	7528.69	75018.7	2941.53	55331.9	3332.51	43878.8	5558.89	43167.4	13097.6	60425.9	6278.63	65680.1	3475.09	35990.6	13585	22003.7	11698.6	55427.9	12383.8	53885.3	7616.78	40493.6	10668.9	48574	16315	96172.8
CAPN5	3772.14	-2.60316	0.0892632	-29.1627	5.75906e-187	6.81741e-185	2048.19	7276.19	666.342	4666.55	1037.13	8143.93	1401.6	4502.8	1021.38	11235.2	1261.87	10254.1	861.524	11195.7	1389.13	23134.7	2082.81	9617.63	1404.12	6429.9	754.36	5130.57	1174.31	7429.17	805.875	6084.45	828.131	6853.22	774.228	5543.51	951.634	5903.86	1798.19	6247.12	993.417	3362.65	678.707	4586.42	606.364	5075.06	1806.06	8943.34	1686.05
HSP90B1	40173.9	1.10787	0.0380425	29.1218	1.90229e-186	2.2323e-184	50191.3	33805.6	69272.1	18888	64156.8	15128.1	52957.9	23864.7	76365.6	21890.7	61203.2	21319.2	61550.6	27198.9	65340.8	20236.1	57170.6	20004	54026.4	28067.2	47627.6	17261.6	62085.4	23349.2	51756.8	21476.1	57416.2	36299.9	62367.9	21124.2	54239.6	28254.1	60924.8	30128.3	46549.3	20328.4	57088.8	27549.7	48578.7	25518	45005.2	26121.5	53900.7
DPCR1	7914.52	-3.35679	0.115277	-29.1194	2.03703e-186	2.36981e-184	1624.28	59608.2	811.943	2012.78	1201.17	3001.33	865.07	4783.88	637.011	5341.19	361.782	2729	614.729	11507.6	439.088	9423.14	526.292	5043.47	684.254	7115.26	697.379	10816.4	381.585	3538.62	1011.84	19593.3	1906.4	40313.8	835.854	16257.6	1571.84	14467.5	2196.37	7458.08	723.293	4120.73	775.05	3361.96	680.65	9809.77	725.672	4896.94	873.674
HSP90AA1	34446.8	1.36981	0.0470745	29.0988	3.71599e-186	4.28609e-184	42273.5	14716.7	41159	10077.3	47998.4	10794.1	34145.4	13779.4	46452.2	21725.3	36350.3	26827.2	53392.8	11083.8	42430.2	17791.8	40633.7	14929.4	52586.7	9091.67	47768.7	8146.03	39399.8	9984.05	35483.7	18409.7	36184.9	21753.4	39457	11096.9	46649.6	6660.54	37892.9	8409.99	29027.7	16482	39171.4	22835.6	26958.6	12082.4	44743.5	20279.9	51680.3
KRTAP3-2	3280.39	-5.02909	0.173628	-28.9647	1.83339e-184	2.09674e-182	495.303	12746.2	243.24	8281.83	82.4684	2038.42	149.087	2419.32	225.571	10752.2	156.423	3390.06	121.138	8098.15	333.041	37014.9	82.5556	2629.63	154.318	4742.3	368.25	13143.5	109.521	3102.89	394.843	13864	125.068	2433.81	341.98	12683.3	138.613	6963.22	1511.83	548.84	19.5485	184.106	66.2363	2962.39	60.3578	2193.98	310.487	20090.8	97.8881
ASPA	919.343	-3.0925	0.106815	-28.9518	2.66158e-184	3.01832e-182	91.6574	1424.4	238.102	1155.42	172.108	1137.58	453.702	1405.41	186.772	1832.88	191.377	1727.23	85.8812	865.912	252.41	1755.97	264.006	2317.85	537.568	1429.57	151.382	1575.61	192.096	1763.86	215.859	2141.16	463.646	1643.75	157.102	1243.02	159.938	1467.61	220.91	1506.02	158.165	2793.18	106.666	1451.34	155.073	1810.63	241.891	1748.13	136.311
CMSS1	7789.15	1.55383	0.0537854	28.8895	1.6199e-183	1.82171e-181	12097.9	3880.39	15262.5	5362.31	13781.2	3318.75	9916.1	4330.32	16642.6	3290.05	13969.7	3080.71	8429.92	3377.14	10175.3	2142.47	8701.02	5092.7	8022.82	5644.04	13675.4	4717.19	16933.2	3478.29	14456.3	5697.85	13050	4952.17	15205.9	4453.41	14868.9	3780.76	18712.8	5119.58	20258.4	4407.72	24727.6	4835.35	23787.5	3885.67	9515.87	3363.25	8161.31
FAM46B	6333.58	-2.59253	0.089789	-28.8736	2.564e-183	2.8596e-181	3527.05	7899.36	1116.85	5602.02	1184.14	10255.1	3290.03	9812.35	3543.26	8535.53	1229.53	13423.8	3360.22	14336	608.237	21663.8	583.909	12472.9	1446.52	11426.6	1178.74	15051	963.09	18930.7	758.206	10993.8	2280.71	6294.99	1133.57	12719.9	871.664	9721.58	2843.65	9705.25	1816.23	10594.2	624.513	11194.6	1037.23	9730.18	844.812	7759.82	640.389
C2orf40	5357.6	-4.15063	0.143962	-28.8314	8.66168e-183	9.5811e-181	253.821	10549.9	751.133	9768.52	248.301	11530.9	999.432	7131.11	205.72	12716.5	550.537	29941.8	1527.78	11644.8	851.883	24415.1	1531.58	23761.8	1650.86	15206.5	389.512	17158.3	274.672	10592.4	782.491	17289.8	288.55	9984.35	278.618	10387.7	884.104	11767.3	390.911	10438.5	560.685	39680.3	314.837	10142.8	404.861	8358.71	927.849	24349	329.343
SCNN1B	3055.23	-3.29687	0.114382	-28.8232	1.09698e-182	1.20356e-180	2079.04	4824.79	127.616	3587.44	243.82	2394.86	685.614	3985.35	332.04	3370.56	193.999	2150.14	474.607	4710.52	309.377	4922.02	224.448	2680.5	480.759	4429.04	256.84	4950.15	352.901	2710.73	321.091	4885.57	162.589	3142.95	310.733	5588.23	176.821	3193.01	1355.46	4109.72	328.769	3021.51	228.816	4215.31	113.287	3649.62	362.836	5116.81	134.482
KIF20A	7307.65	2.14887	0.0745732	28.8155	1.37075e-182	1.4918e-180	6700.69	1968.64	13563.2	1678.81	7430.22	2071.23	5627.56	1877.23	8684.47	2806.11	10448	2678.99	10943.1	2894.82	15943	2052.46	6641.43	2167.7	10814.1	1172.45	9314.26	1996.88	16777.6	1690.12	11924.4	1804.69	7099.41	1662.85	17082.5	2031.76	11988.3	1420.97	8070.04	3076.14	4794.7	1466.53	11591.3	1723.24	20217.1	1499.55	8112.36	1991.53	7642.59
DUSP5	13547.3	-2.633	0.0914723	-28.7847	3.33476e-182	3.60021e-180	6968.61	23908.3	2545.46	20036.2	1540.9	18691.6	5183.06	20924.2	4378.78	10491	1642	13787.4	3489.49	22159.8	3335.66	27899.7	2092.27	19273.8	3241.52	45703.7	8431.48	18206.6	3482.07	50903.1	2240.44	20643.5	2171.72	14213.7	2235.02	29213.7	2501.26	15834	9270.04	13195	2854.96	5014.19	1810.74	13835.5	1478.3	15534.4	4171.71	13848.4	2401.46
PDK4	9302.3	-3.1526	0.109532	-28.7823	3.5682e-182	3.82166e-180	2166.29	46242.5	1973.33	17130.1	1434.23	16196.5	3964.6	11431.3	571.145	8190.24	2026.5	31892	881.412	5396.44	1153.37	12118.9	1669.17	22611.5	4716.86	19611.1	1002.69	19572.9	1134.32	41539.2	6421.82	25177.3	1316.79	15002	1008.58	8213.77	2614.99	6652.63	1892.74	14848.5	1521.23	33595.8	804.297	5313.01	1209.94	14926	1498.28	16742.1	1375.01
TGFBI	19085.5	2.27261	0.0792328	28.6827	6.27721e-181	6.67016e-179	34471.1	3225.09	55146.2	1710.23	51617.1	2215.75	37185.1	3622.14	29828.5	4434.14	21547	4746.08	20703.7	6236.14	26829	3928.44	18008.3	10225.6	34640.1	3824.26	35923.5	1605.38	29112.6	3546.16	21399.8	9605.46	45066.6	3425.7	41554	2689.04	23367	6364.03	26655.6	5325.95	25123.3	6755.07	19114.8	7255.78	12391.9	10985.4	22443.5	10135.9	37318.2
GMDS	5322.31	-1.99059	0.0694237	-28.6731	8.26595e-181	8.71477e-179	2728.57	16328.3	2116.36	5332.69	1194	8818.67	2357.78	5928.29	1484.25	7830.64	2666.17	10434.6	2764.47	10923.9	1714.28	11410.3	3079.5	11108.4	1782.28	10677.9	1649.05	7875.4	1852.3	8107.06	1844.7	9927.49	1707.18	12369.1	1844.43	7431.29	2670.08	9160.23	2492.74	7719.77	1237.77	5758.73	1155.26	4669.09	1285.16	6283.67	1799.74	6342.86	1823.28
FOXM1	2500.38	2.03266	0.0709141	28.6637	1.08212e-180	1.13203e-178	3691.86	973.768	6428.74	922.896	2433.71	1063.1	2666.99	1042.2	1964.27	848.007	4008.44	1214.49	3820.36	984.745	9853.62	874.458	3835.4	768.787	2630.18	761.412	3124.6	820.647	9698.69	898.271	2673.96	886.201	2641.62	627.317	4874.51	883.528	2974.85	766.359	3400.02	1039.72	2339.59	718.375	2256.33	714.647	19035	1118.95	2072.32	523.896	2131.58
CAST	24577.8	-1.41789	0.0497592	-28.4951	1.34891e-178	1.40027e-176	17590.3	24927	11136.8	31757.3	12551.3	44584.6	13419.6	45655.9	7894.97	49008.2	15825.8	32617.4	8624.28	60839.2	14479.4	37510.8	12162.3	43725.7	22371	31240.5	12819.9	43925.2	9563.97	49136.8	13354.5	39182.3	11179.3	31242.2	13574.2	34448.6	10395.1	36581.1	11080.1	42642.7	12519	54221.1	20358.6	35944.5	11609.1	45445.9	5970.55	35244.9	11210.5
EPYC	401.555	5.33789	0.18738	28.487	1.69698e-178	1.74815e-176	1529.09	11.9312	180.717	17.0574	7651.63	70.0457	22.0869	12.7765	138.049	5.36713	119.72	7.62763	305.556	9.61153	809.814	15.0008	3285.89	94.3548	930.145	14.4858	65.4856	16.6406	1806.23	37.7073	760.005	41.6336	427.912	20.9106	370.623	5.36555	63.0868	18.4771	370.911	17.5629	1004.97	14.4397	184.945	5.51142	2196.09	12.8089	35.2005	6.33381	232.37
CCNA1	1745.16	5.27639	0.185261	28.4809	2.01771e-178	2.0628e-176	158.638	55.9848	7958.41	184.938	14847.9	78.0256	128.84	53.8438	820.175	66.1946	1524.03	109.329	452.006	211.454	3211.21	79.4159	405.038	76.3043	20737.9	203.707	239.83	128.746	2481.61	79.6042	87.2432	31.4376	3007.89	77.2782	15626.9	132.35	755.265	80.9472	1377.28	48.2979	2099.68	70.3935	14038.6	93.6941	41.7862	22.873	3595.87	52.4801	147.29
HTR3B	309.229	-2.9422	0.103479	-28.4327	7.97195e-178	8.08883e-176	56.4046	331.32	34.2592	284.59	38.545	540.86	45.0941	221.763	37.8959	466.94	39.3241	605.973	57.8568	398.442	31.5512	974.169	50.7373	837.707	34.7638	881.825	62.9342	621.835	39.1146	249.706	33.2783	648.294	52.7074	380.027	30.3789	659.069	23.1022	569.27	102.728	460.148	161.719	201.253	23.2257	169.017	34.3575	234.22	228.352	237.97	31.1046
RAB5A	20186	-1.11427	0.0391946	-28.4292	8.81693e-178	8.87944e-176	14451	22526.1	11266.1	27062	9937.44	31138.4	12575.7	26597	24965.2	25007.3	12498.9	28018	15967.6	37838.8	14892.2	36628.4	14003.5	23481.2	13008.5	23286	12571.5	32894.2	11283.3	27986.3	12428.1	21940	12866	20877.9	8028.71	32182.6	11905.6	34613.7	12091	23360.4	12123.6	25924.7	11527.7	26780.9	12185.8	24131	11981.7	43967.5	14959.5
KNSTRN	4817.45	1.82896	0.0643435	28.4249	9.94639e-178	9.9427e-176	6806.45	1799.77	9702.21	1952.63	8258.49	2048.17	5112.2	1831.6	7996.93	3095.94	9287.48	2189.98	7643.43	2618.71	10122.7	2244.82	5927.66	2093.04	5499.47	2060.61	11175.9	1899.66	7359.64	1948.21	5765.25	2141.16	9766.94	1886.5	11761	1919.08	9101.38	1889.94	10363.7	2320.06	8268.11	1437.65	8855.01	1818.77	15907.5	1446.49	12158.6	2158.92	9652.5
GBP6	25330.3	-2.52825	0.0890078	-28.4048	1.76473e-177	1.75111e-175	14007.7	23985.3	5040.39	29339.7	4850.39	50160.7	9663.94	42736.5	5709.64	53742.9	5616.36	47603.2	11330.9	45071.1	5566.16	76599.3	2722.62	45246.8	5123.85	39608.8	3496.25	63561.1	8945.95	55167.4	6304.9	36657.9	5036.68	24262.6	3601.2	41525.8	3321.39	38536.1	12634.6	32108.5	9146.9	33100.3	5337.61	39460.8	2643.67	49201.7	7945.39	43858	10799.7
PLXNA1	7225.93	1.85561	0.0654511	28.351	8.12979e-177	8.00814e-175	8592	2114.57	12897.7	2941.96	13942.5	2455.15	5076.3	2926.73	16119.3	4248.08	13033.8	2672.21	9126.91	5639.35	11536.4	3297.53	13097.1	2447.48	7071.48	2492.47	15355.1	2056.43	10255.9	2273.33	9865.68	3059.64	11376.7	2996.58	11043.2	3125.44	10790.5	4636.86	7469.13	3329.92	21372.7	2600.95	15916.5	3317.87	14960.4	3484.02	10858.9	7104.72	12562.6
SERPINB6	21345.8	-1.7025	0.0600647	-28.3445	9.78519e-177	9.56892e-175	16628.8	40152.1	9585.73	28071.1	8868.04	35510.5	10340.3	37594.8	15502.1	43595.4	13478.6	42315.5	11288.4	56990.3	9004.37	34353.6	6495.23	42779.7	13035.6	33149	4929.28	38905	16436	32547.2	8083.94	44301.5	10079.6	33638.8	13701.8	38706.2	10050.4	42077.6	14552.8	30277.5	7784.73	50799.8	10573.7	34484	8924.6	35467.8	7995.93	30620.3	23258
S100A14	59034.2	-2.46289	0.0869064	-28.3396	1.12418e-176	1.09143e-174	41174.5	62772.7	22061.2	70044.1	13481.8	128496	26615.6	131432	19668.9	84729.1	10559	100236	19793.4	87269.2	5709.89	113575	3718.44	92644.9	15670.9	103307	28484.5	93961.8	6286.16	131727	7545.19	85512	18352	60818.9	9882.7	74777.9	7290.53	102074	34856.5	58956.9	10150.1	86070.5	21174.1	69284.9	6004.21	92276.1	7864.16	79934.5	8438.5
SORT1	8983.61	-1.76936	0.0626053	-28.2622	1.00868e-175	9.72296e-174	4820.83	11343.8	2884.63	12482.4	2718.77	16717.9	3376.53	11980.7	1684.56	10796	4450.62	10475.3	2119.91	9617.65	5515.33	13731	6625.09	17478.6	5444.36	12917.7	4411.35	13411.5	2070.47	16140.4	3106.58	18456.4	2373.62	14030.1	3430.21	17158.1	5122.47	7023.93	4853.66	17145.8	4369.97	21359	5204.28	12286.8	4530.55	17528	1883.68	12531	2486.54
STC2	2956.44	2.70887	0.0959411	28.2347	2.19485e-175	2.10068e-173	4387.22	943.481	7564.43	1238.01	13055.1	618.885	3775.94	709.095	3705.67	1020.65	5417.99	616.99	3092.63	664.943	6641.53	1012.99	4683.31	850.014	5433.34	894.5	5683.64	807.509	12169	950.223	9762.24	1479.27	12999.1	782.783	12500.5	1148.23	6342.45	1851.23	5899.12	1370.78	6343.47	2147	4325.14	845.084	17515.8	750.235	1534.38	922.926	2975.07
CTTNBP2	4048.56	-2.99933	0.106329	-28.208	4.6692e-175	4.43738e-173	1839.32	8666.63	446.226	5473.64	1003.07	11715.4	1113.55	8089.34	358.206	8599.04	613.456	5701.23	428.502	5171.88	418.93	14993.7	898.652	9437.12	785.154	4867.24	437.137	16427.8	888.337	11071.7	1207.01	8935.93	848.678	6217.72	591.955	11054.8	954.299	4942.18	1650.01	10108.3	2882.51	6732.51	319.999	9348.28	1898.95	6217.8	1697.75	6740.08	339.406
NCR1	5643.44	-2.76259	0.0981262	-28.1535	2.17339e-174	2.05104e-172	2864.29	8595.04	732.291	6007.8	918.805	7634.99	1516.63	4689.89	904.989	7361.02	588.114	3968.06	646.369	5174.5	382.997	3581.66	454.916	3729.07	483.302	3785.33	511.128	4870.45	545.867	2952.06	912.906	12987.1	2579.09	17734.9	1851.38	44247.9	875.218	14527.4	8841.86	25664.7	4143.38	24207.3	2188.38	31318.6	635.15	19253.6	1146.27	8681.84	1188.38
SORBS2	2628.69	-2.95528	0.105	-28.1455	2.72022e-174	2.54926e-172	611.637	4999.17	272.361	2459.86	340.63	5209.1	1083.18	2123.64	114.59	1883.86	267.404	4521.49	385.109	2645.79	151.621	2140.7	513.393	5548.88	540.112	4485.18	289.157	3304.48	225.996	3141.43	1039.72	4261.92	561.914	4465.77	433.985	3839.95	696.621	4353.55	296.365	3407.2	395.412	8006.81	329.461	3710.1	1758.73	5913.13	352.908	3751.42	203.095
PADI1	10721.1	-4.0387	0.143783	-28.0888	1.34321e-173	1.25011e-171	3638.98	13283.1	328.032	11318.9	374.693	14686.6	1340.86	11420.4	849.048	32320	1267.98	26939.1	3229.13	34258.1	567.045	40362.7	348.281	20517.7	812.287	20848.7	535.791	13856.4	570.205	13011.5	738.419	19138.7	511.887	10959.9	416.625	15611.1	310.991	15988.8	3672.74	14223.3	498.486	16223	428.385	12572.5	373.29	19461.3	323.123	20612.9	542.501
IL34	2370.49	-2.67454	0.0952706	-28.0731	2.08902e-173	1.93091e-171	621.332	3659.2	485.624	2749.84	533.355	3802.86	959.86	4202.55	1197.33	5878.8	1066.12	4080.78	957.349	5565.95	799.297	7827.77	692.263	4721.84	653.73	5596.97	294.26	3896.54	425.915	5067.02	599.01	5609.49	357.338	3266.6	484.327	5010.53	940.082	4746.85	923.641	5241.64	783.715	3593.68	521.288	3679.79	1031.65	4463.9	1163.42	4372.14	422.657
FCER1A	3408.34	-3.26059	0.116469	-27.9954	1.84658e-172	1.69521e-170	590.485	5746.24	1503.12	6127.21	896.395	12575.4	2239.98	7345.57	464.675	10518.7	1885.81	10342.2	285.668	7778.35	890.445	10667.3	798.898	15123	1398.19	7159.63	359.745	8721.45	445.907	18925.7	659.271	7000.39	995.186	11020.8	714.339	12283.5	446.05	6372.83	1865.46	15520.3	726.847	8079.91	358.708	6439.17	186.645	8056.79	398.037	4394.76	196.691
FST	4907.7	2.69829	0.0965094	27.9589	5.14243e-172	4.68899e-170	8495.06	836.101	9321.93	1480.4	10023.5	1017.88	3741.89	458.129	5663.63	1111	9912.3	2492.54	5410.52	422.907	3722.17	877.105	1896.2	1377.58	5426.55	2351.23	5849.48	1402.19	8280.14	1562.76	11928.9	1119.86	6587.53	1478.29	10278.5	1151.81	4314.78	1235.32	10490.1	1677.26	10422.9	992.729	11571.6	1169.34	567.363	649.593	13972.8	1055.94	9624.14
PAQR8	1687.86	-2.21428	0.0792216	-27.9505	6.49969e-172	5.8868e-170	797.596	1825.47	467.638	1152.72	661.54	2170.53	554.933	1441.01	690.246	2933.14	1024.17	2391.69	984.47	3919.76	1297.98	6868.6	886.613	2792.08	675.775	2245.3	766.266	2637.98	553.69	1845.14	878.728	4043.56	946.946	4042.11	778.568	4979.23	753.488	2884.18	965.459	2634.43	502.928	2694.81	609.89	3239.79	622.15	2496.82	784.34	2975.99	1070.37
DCLK1	2677.83	-2.23879	0.0801213	-27.9425	8.13266e-172	7.31668e-170	1841.08	6890.72	662.916	4651.29	797.792	7139.35	844.824	2658.42	671.298	5241.9	543.547	3674.82	640.041	5692.65	468.01	3594.9	1005.29	3695.43	592.681	4081.38	454.997	3476.14	642.349	2420.81	792.384	6910.33	657.502	4836.71	607.578	8810.24	777.478	4896.42	2098.19	4954.49	548.245	6060.16	653.76	4080.29	1656.59	4577.35	1108.36	4513.29	1257.91
TRIP13	3768.68	2.22701	0.0798007	27.9071	2.18922e-171	1.95652e-169	3422.17	632.353	5717.86	934.567	4469.43	639.278	2534.47	619.66	5088.87	762.133	6916.67	1262.8	4896.13	1709.98	8794.9	854.163	2123.23	872.987	2866.75	1406.94	7951.82	706.79	4496.45	1076.75	3542.79	903.194	3648.42	550.948	4369.36	841.498	6169.18	900.977	7905.49	1245.21	3380.11	859.162	5353.09	655.859	4503.62	828.918	7073.5	706.672	5480.82
GPRIN1	2128.48	1.84488	0.0661225	27.901	2.59567e-171	2.30451e-169	1267.34	668.146	1568.22	838.507	1660.12	562.139	3540.35	1164.49	2589.55	644.056	2860.17	604.278	1991.54	893.872	5471.51	480.025	709.462	342.959	1339.68	576.717	5051.74	556.148	2437.28	406.401	1576.67	401.892	2039.51	431.849	1659.56	512.41	1028.05	726.765	1445.46	538.303	1399.49	436.801	2393.97	566.757	1801.45	661.487	3029.05	685.861	2768.31
HNRNPU	32762.3	0.780045	0.0279898	27.8689	6.3616e-171	5.6111e-169	39017	24291	41690.9	17970.4	39842.1	29091.2	36802.3	21892.5	49006.6	19575.7	40752	25176.3	46478	18946.1	43391.7	19302.5	48753.4	20688.3	38697.3	25351.1	46224.3	16132.7	40435.9	15266.4	41500.8	23218.8	46362.8	24661.8	49207.8	17389.8	42751.5	21957.8	48514.8	22488.4	35023.7	22123.4	45445.8	29161.8	38094.1	18670.8	43210.9	21862.5	45646
C1orf116	11137	-2.68196	0.096438	-27.8102	3.26211e-170	2.85858e-168	4629.58	16923.9	2305.64	15182.9	1862.71	21762.1	3789.74	18583.4	1317.33	9961.39	1797.55	23058.3	2159.69	21445.9	1187.55	23089.7	951.109	23411.5	2450.43	17633.8	3871.3	22917.7	2120.88	25060.2	1968.82	20437	4900.89	13916.4	2829.58	21833.3	559.784	11569.3	6573.67	12771.7	3366.78	11512.1	2836.98	12786.5	429.933	15991.9	1319.57	6394.43	1722.65
DOCK9	7629.8	-1.60826	0.0578759	-27.7882	6.03004e-170	5.25003e-168	7770.61	9842.31	3865.3	10820.7	2899.84	9925.22	4209.39	8965.45	2363.98	12434.7	4281.08	17973.2	3381.91	17014.2	4525.85	13191	5569.06	14293.5	7459.81	12558.3	6122.48	12043.4	3223.05	18756.4	3080.49	13364.4	4591.79	9478.86	3463.2	16106.5	1452.77	8327.88	4800.02	11077.8	4433.06	10383	3056.33	10560.8	1345.51	14014.7	2316.01	9634.63	4339.1
RYR1	11692.8	-2.12826	0.0766517	-27.7653	1.13825e-169	9.84661e-168	4397.79	13397.8	3003.68	9615.9	2350.35	15529.8	3746.49	14335.2	3851.84	11869.4	2404.01	13640.7	2689.44	12876	1981.59	14789.9	1294.23	11393.1	2345.29	9860.33	2438.27	18005.2	1630.65	13835.2	3061.61	12414.5	2795.28	10175.3	2506.69	15830.2	2674.53	11184.8	5090.02	10372.6	2766.99	8545.6	3502.78	13243	1640.8	15356.9	3497.49	13950.7	2917.43
DLX2	249.751	4.47742	0.161446	27.7332	2.78062e-169	2.39009e-167	263.515	10.0956	20.5555	11.6709	82.4684	6.20659	202.463	7.30085	366.327	13.4178	8966.77	249.169	250.412	5.24265	1416.3	16.7656	1918.56	82.8681	161.949	6.33755	494.969	44.667	236.426	5.86557	178.983	6.79732	584.248	7.27325	361.075	5.36555	4787.49	113.502	120.91	17.5629	202.593	5.41489	71.3975	5.51142	21.3574	32.9371	717.549	5.42898	360.448
BUB1B	3221.91	1.74632	0.0629853	27.7259	3.40224e-169	2.9059e-167	4377.52	1304.17	6117.84	1396.91	4084.87	1760.9	3188.8	1685.58	2359.47	1158.41	10638.5	2084.04	6442.9	1849.78	11075.4	2125.7	4267.09	1455.53	4905.09	1224.96	10140.9	1206.01	6892	1606.33	4454.8	1361.16	5394.91	1036.44	7021.87	1515.77	6625	1230.92	6600.03	1867.81	4109.62	1118.17	5699.76	1207	9274.67	1066.8	4601.34	1245.05	8540.97
CHRNA1	293.164	3.18926	0.115033	27.7248	3.50717e-169	2.97668e-167	686.549	47.7247	130.185	58.3543	668.711	48.766	230.072	59.3194	592.799	26.8357	339.061	32.2055	135.602	25.3395	326.906	51.1792	232.188	5.74334	158.557	17.2019	143.728	24.5231	611.058	74.5766	327.387	33.9866	829.917	34.5479	525.989	29.5106	2858.45	58.9507	164.546	24.588	328.769	25.2695	968.598	102.88	750.294	87.8323	200.372	66.0526	132.652
COL11A1	137.162	4.15104	0.149731	27.7232	3.66347e-169	3.08991e-167	698.888	11.9312	602.962	10.7731	3008.3	47.8794	155.529	7.30085	449.337	16.1014	149.432	6.78011	16.2722	13.9804	191.06	17.648	103.195	8.20477	417.166	15.3912	380.156	6.13076	363.332	6.70351	143.906	9.34631	473.473	6.36409	628.41	5.36555	8.88547	9.67847	18.1819	24.588	188.376	6.31737	135.913	6.42999	338.932	7.31936	7.22062	9.0483	762.978
SPINK8	1107.68	-3.66775	0.132402	-27.7016	6.68664e-169	5.60474e-167	885.728	3020.42	93.3563	1415.77	55.5765	1050.69	438.057	2078.92	127.222	2328.44	142.441	1416.2	96.7294	1838.42	162.138	2689.55	156.512	1627.01	128.881	1492.95	341.886	4109.36	99.9597	769.228	173.587	3283.11	194.749	2235.61	256.051	3804.18	79.0807	2335.15	662.73	1656.18	59.5339	881.724	98.9243	2025.45	38.0718	691.68	99.2835	2549.81	119.844
TNXB	7576.88	-2.51627	0.0908475	-27.6978	7.42794e-169	6.18766e-167	1307	5466.32	1115.14	5971.89	1081.05	7471.84	1334.42	3594.76	1041.23	13014.4	1320.42	15994.3	1782.71	14282.7	1689.74	11585.9	1105.9	15490.6	1839.09	9569.71	966.125	6430.3	929.19	10268.1	1665.72	11532.5	955.879	4923.99	1051.11	7816.72	1870.39	6962.34	1615.46	8244.9	1454.58	41304.8	1181.07	8993.71	1190.44	10587.5	3178.88	14143.4	1525.04
FXYD1	3343.87	-2.70776	0.0977817	-27.6919	8.74764e-169	7.2423e-167	648.653	5211.17	900.161	4257.17	856.954	6939.85	1433.81	4158.75	381.665	5953.04	931.544	14196.7	628.289	3260.06	991.234	14462.5	1362.17	13341.8	2691.23	8733.15	551.099	8170.56	651.911	8606.47	1434.57	12597.1	812.051	6793.21	755.133	6782.06	1500.76	9023.85	679.094	9072.11	987.197	30808.9	634.836	6943.47	700.15	7355.96	1146.27	11014.5	1235.95
EPB41L3	10748.7	-2.2083	0.0797802	-27.6798	1.22164e-168	1.00525e-166	6634.59	16768.8	2840.09	18124	3147.24	12143.6	5623.88	12700.7	3345.66	22134.9	7970.56	16827.4	1968.94	21985.9	3047.32	34225.6	1891.04	20999.3	6069.26	16650.6	2318.36	31384.3	3295.19	25602.4	5559.28	21953.6	3885.16	11962.7	2911.17	22206.2	8202.17	15985.3	7697.31	13395.2	3039.78	20948.4	1920.85	17495.1	2760.67	24139.3	3895.52	26398.4	6263.01
DTL	2616.24	2.06491	0.0746342	27.6671	1.73887e-168	1.42218e-166	2943.61	955.412	4108.54	873.52	2405.03	1744.05	2030.15	958.237	2337.81	902.572	5309.63	1081.43	3198.4	984.745	8418.04	965.345	6453.96	1076.47	3600.18	870.056	5744.87	1019.46	6772.92	995.472	4851.44	1331.42	4035.24	984.616	5671.31	1211.72	5642.27	628.22	3548.2	1503.38	2932.27	880.822	3521.7	1080.24	10465.1	1074.12	2246.51	543.803	2477.39
LRRFIP2	12335	-1.40745	0.0508955	-27.6537	2.52105e-168	2.0495e-166	6245.04	13015.1	4300.39	10307.2	3218.06	12780.2	4448.67	10613.6	14238	15350.9	5182.04	22057.4	8047.52	21308.8	7596.83	25599.3	3567.95	14441.2	5503.71	16289.3	9847.5	26936.8	4773.73	18375.2	5313.74	14005	5360.07	9897.07	4167.99	16745	4226.82	21070.9	7703.67	13546.3	5028.4	12450.6	5360.84	12732.3	7494.58	12301.1	5875.78	24567	6198.97
GDPD3	7990.89	-3.42594	0.123964	-27.6366	4.04689e-168	3.27023e-166	3895.44	18477.7	1053.47	13672.9	484.95	17304.8	3205.36	14318.8	412.343	4524.49	1046.02	17734.2	809.091	16354.5	234.881	16045.6	497.054	26720.5	2168.93	23926.1	1817.44	19431.9	688.418	18257	645.78	24136.4	1355.2	14017.4	760.341	21358.5	130.616	4844.51	5990.03	24336	1271.54	16738.3	1285.16	11733.8	202.431	14010.2	1004.57	3888.05	386.978
GALNT12	4144.43	-2.24242	0.0812514	-27.5986	1.15659e-167	9.29059e-166	1286.73	8935.54	714.305	2785.75	809.445	5121.32	974.584	4191.6	1114.32	8338.73	1602.68	7030.13	2100.93	9851.82	1053.46	4190.51	888.333	7316.19	2213.02	6673.44	311.269	6909.37	1907.06	4521.52	3243.29	4522.77	376.992	9259.75	453.948	5302.96	614.874	5273	2663.65	6509.68	746.396	6400.4	646.019	6348.23	2015.95	5188.51	1441.42	6049.69	1662.27
ACSM1	552.662	-2.49336	0.0905902	-27.5236	9.17526e-167	7.32664e-165	267.04	890.25	148.171	501.847	102.189	422.048	299.093	1181.83	163.313	1896.39	78.6482	422.91	141.026	752.321	106.047	1354.48	619.167	469.313	150.926	2195.51	62.9342	369.598	126.905	749.956	173.587	842.868	136.682	1811.04	67.7016	372.012	151.053	1592.55	119.091	441.707	107.517	214.791	258.063	430.809	325.932	1408.98	222.937	2429.47	106.122
C1QL4	105.971	3.64976	0.132608	27.5229	9.35217e-167	7.42397e-165	29.9649	10.0956	43.6805	8.07983	73.5044	6.20659	18.4057	5.47564	207.525	8.0507	488.493	11.8652	111.194	19.2231	290.096	7.0592	350.001	4.92286	86.4857	27.1609	233.027	26.2747	113.867	5.86557	303.103	6.79732	123.282	5.45493	72.0414	6.25981	1394.13	28.1555	154.546	70.2516	78.1938	10.8298	147.956	5.51142	684.364	10.0641	153.438	7.23864	85.9952
DHRS1	13974	-2.11299	0.0767735	-27.5223	9.49051e-167	7.48973e-165	10434.8	24826	7569.57	20433.9	2600.44	13866.4	8846.72	25942.7	3803.12	23452.6	5603.25	42754.6	9003.97	50386.3	3841.36	25646.1	3807.02	28276.9	15774.3	19316	4953.09	32909.1	2678.05	24029.6	3218.1	20401.3	6286.47	19738.7	3322.59	33980.1	2272.01	22966.1	12703.7	23405.2	5907.19	22364.4	4166	30402.8	2727.24	29114.6	2228.46	22344.8	4746.2
KIAA1211L	3548.39	-2.46099	0.0894489	-27.5128	1.23424e-166	9.68377e-165	910.405	4650.41	650.068	3368.39	659.747	5245.45	866.911	3204.16	365.424	2459.04	1377.22	4904.57	565.912	4529.65	1254.16	4439.35	655.285	5203.46	1464.32	3803.44	436.287	3987.62	695.372	5552.19	1579.37	5631.58	419.872	4336.67	658.789	5632.94	958.742	3728.85	1100.91	6751.17	1375.5	6347.15	351.826	4207.97	2422.67	5546.25	249.111	2701.82	683.387
CDCA5	2977.28	2.43146	0.088439	27.4931	2.12299e-166	1.65605e-164	3688.33	1034.34	6674.55	1021.65	4659.46	1340.62	2759.02	1055.89	2990.16	781.812	5960.66	1228.05	5718.78	780.282	6050.82	597.384	17648.8	724.481	4337.85	915.324	7505.33	1050.11	7463.08	1075.08	5931.64	1028.09	4591.79	732.779	5960.34	946.126	5796.88	633.5	5870.03	1530.61	3684.88	684.983	4141.06	753.227	5122.05	887.473	3978.56	544.708	2868.94
LHX2	1353.06	4.19127	0.15245	27.4928	2.13859e-166	1.65863e-164	117.216	44.0536	538.726	312.42	487.639	50.5393	1766.95	93.0859	805.738	154.752	6817.93	147.467	762.987	126.697	11845.7	145.596	1698.41	49.2286	946.255	58.8487	5455.71	151.517	6307.02	154.181	4102.23	137.646	2568.37	40.0029	4349.39	109.994	5897.28	110.862	2847.29	266.078	6284.83	111.005	1052.04	78.0784	659.293	97.8965	3089.52	52.4801	425.402
CRTAC1	1361.06	-2.95373	0.107664	-27.4349	1.05304e-165	8.12044e-164	245.889	4113.5	699.744	1453.47	440.13	852.962	193.26	410.673	547.685	2694.3	525.195	3233.27	292.9	9396.58	235.758	4341.41	592.509	2541.02	1028.5	2320.45	296.811	5334.64	203.396	941.844	400.239	2326.38	113.455	1914.68	217.86	4013.43	1519.41	6082.48	187.274	938.736	151.056	2122.64	221.074	3519.04	162.502	1351.34	237.378	6430.63	483.037
KAT2B	2944.92	-2.5296	0.0922056	-27.4344	1.06768e-165	8.18655e-164	1879.86	6487.81	1059.47	4492.39	778.071	6567.45	1772.47	5679.15	611.747	2561.91	430.817	1500.95	453.814	2152.98	366.345	2272.18	1595.22	4905.63	1380.38	5730.96	1249.33	11074.8	1105.64	6690.11	808.574	5763.28	1096.13	4379.4	993.825	5974.55	216.805	2241	1290.92	3219.28	947.212	4118.92	726.878	4718.69	795.794	4181.19	526.203	3898.01	346.725
BID	5093.86	1.75357	0.0639348	27.4274	1.29211e-165	9.85143e-164	8458.04	3269.14	7151.61	3986.95	6857.42	2027.78	6554.29	3181.35	10727.2	2512.71	15658	3248.52	11290.2	2493.76	7878.16	2010.99	6796.22	2937.31	7704.01	3737.35	9466.49	2315.68	9690	2585.88	9646.22	2209.98	10101.1	3781.18	9729.07	2012.08	7844.09	3685.74	6658.21	2693.27	13558.6	2121.73	11575	2450.74	7455.58	2803.32	13285.9	2884.6	12586.4
DLX1	823.361	3.77651	0.137802	27.4053	2.37239e-165	1.79862e-163	1097.25	53.2314	114.768	122.095	455.369	48.766	1360.18	36.5043	482.721	91.2412	6370.51	101.702	1133.63	200.095	3036.8	70.592	2023.47	102.56	702.908	43.4575	2092.99	113.857	2766.71	94.6871	916.503	58.6269	3056.13	83.6423	1972.03	86.7431	13954.6	190.93	1573.64	125.575	1168.46	57.7588	239.999	47.7656	76.1437	158.281	1597.56	81.4347	2157.2
ANGPTL1	4346.48	-2.98617	0.109104	-27.3698	6.27579e-165	4.73138e-163	239.719	5211.17	984.096	4133.28	527.977	8159	812.614	4609.58	364.522	7416.48	609.087	22294.7	919.381	5583.43	580.192	12972.2	1338.95	16704.1	4493.02	8235.2	777.322	8667.15	704.933	12569.9	1960.72	14583.6	605.688	8244.22	507.762	8007.2	1025.38	6214.45	517.275	8647.09	400.743	19618.1	320.859	5401.19	1306.51	14819	826.761	13285.6	3124.19
TREM2	2144.56	3.25215	0.11896	27.3383	1.48846e-164	1.11593e-162	1025.86	595.641	3492.73	713.718	5368.51	273.976	7171.8	426.187	5672.65	459.784	3491.98	570.377	2982.34	1134.16	5914.98	597.384	46146.9	629.306	7282.6	267.083	4044.8	1168.35	6497.38	1161.38	2339.38	313.526	13827.2	511.855	3772.19	470.38	1283.06	373.061	1560.92	329.304	1879.32	129.055	1947.52	204.841	2107.88	267.157	3499.29	499.466	10570.1
DEGS2	11565	-2.61137	0.0956365	-27.3051	3.68514e-164	2.74757e-162	7403.98	22453.6	1447.45	18461.5	1903.94	27651.2	3226.53	25429.8	2828.65	17984.4	1244.39	23129.5	3038.39	32495.7	2316.38	25663.7	730.961	21402.1	1584.72	17012.7	3484.34	36662	1906.19	26592.8	4669.76	50225.4	3422.4	36487.1	3916.28	80198.9	2968.63	57145.2	18752.8	39446.2	10286.9	34390.9	2769.88	37601.6	2215.6	53239.2	2361.14	17136.6	2220.32
MTHFD1L	2165.18	2.25958	0.0827896	27.2931	5.12793e-164	3.80227e-162	1461.23	404.742	7934.43	1960.71	4914.94	908.821	3967.36	1241.14	2118.56	438.316	7130.77	1060.24	3821.26	580.187	5758.1	929.167	1790.42	1251.23	3751.95	1385.21	10621.4	704.162	6297.46	957.764	3115.57	788.489	5511.94	980.07	8442.73	675.166	2559.9	593.906	5780.03	953.665	3104.65	532.464	9414.15	727.507	5705.2	1322.06	3362.1	458.749	4131.43
ADIRF	45891.8	-2.41943	0.0887005	-27.2764	8.09275e-164	5.96785e-162	34572.5	81796.5	15330.1	83161.2	8158.09	93434.8	13522.7	124868	19356.7	95330.1	16128.1	82156.3	22627.4	107779	27241.8	94667.3	6856.42	90319.7	14331.2	96241.2	25453.5	108409	8194.08	120678	12922.8	73757.7	11869.9	53870.2	15653.8	69530.4	7313.63	97329.3	41632.9	42771.8	15154.5	88265.4	21568.9	59301	6333.85	77229.3	7755.85	125703	12072.3
RBFOX3	844.408	-3.58348	0.131508	-27.2491	1.70115e-163	1.24766e-161	28.2023	264.322	41.9675	639.204	87.8467	1672.23	92.949	912.607	66.7689	2420.58	138.945	3183.26	51.5287	1455.71	169.15	3596.66	523.712	2856.08	477.367	1540.03	122.467	1304.1	131.251	1761.35	277.919	2261.81	38.4138	467.306	69.4375	1104.41	3286.73	637.899	70.9094	956.299	81.7481	1163.3	56.7739	729.344	82.6437	1537.07	121.848	2619.48	30.1898
KANK1	12497.9	-1.77711	0.0653992	-27.1733	1.34493e-162	9.81069e-161	7420.73	20337.2	3120.16	17029.6	5102.28	22916.5	5566.82	24078.2	11906.5	18128.4	3330.31	19936.1	4986.53	20833.4	5368.96	33180	5078.03	22262.8	4321.74	17782.3	8603.27	20844.6	4434.73	31046.5	9317.93	19200.7	11514.3	13421	2108.3	29317.4	2751.83	21457.2	4557.29	22739.6	14718.2	16432.4	5482.13	20690.8	3889.83	23027.6	4823.37	26380.3	4878.85
ECT2	1987.28	2.01867	0.0743899	27.1364	3.66461e-162	2.65881e-160	2322.28	868.223	5908	1203.89	2085.02	954.927	2560.24	858.763	2277.36	382.855	3887.84	556.817	2946.18	906.105	4448.72	352.96	1193.62	845.091	2008.67	1091.87	5270.31	961.654	4933.66	1103.57	2666.76	737.509	2540.67	919.156	7461.93	803.939	4360.99	1028.56	2460.01	533.912	3166.85	509.902	4588.37	634.731	3224.96	611.167	2238.39	563.709	1789.43
XPR1	7109.18	1.49859	0.0552308	27.1332	3.9991e-162	2.88598e-160	9347.29	2611.09	7178.16	4197.92	9780.57	2505.69	8478.61	3046.28	30085.7	3468.96	6706.07	3926.53	10115	3704.81	9447.84	3691.08	7445.48	3017.71	6817.11	3354.38	15358.5	2455.81	13348.5	3130.54	5513.41	3446.24	13269.7	3318.42	10011.2	3358.84	9215.12	4332.43	9911.87	3022.57	8675.07	4079.22	7935.45	3992.1	10938.7	4653.28	8430.07	5295.97	12708.1
FAM25A	65482.7	-3.08146	0.113811	-27.0751	1.93312e-161	1.38763e-159	23489.9	127503	6100.71	116492	11081.2	117937	14209.2	137319	9264.63	131986	9477.98	122057	8677.62	140729	5439.95	136632	2511.07	124345	8773.21	147107	9496.26	147645	3920.16	130675	5062.8	134605	16536.7	69885	12957.9	95528.3	4555.58	126028	42822.9	57080.3	14359.2	69681.5	15413.3	78850	2534.1	110919	13642.5	126950	12607.4
ZNF365	5827.64	-2.98001	0.110177	-27.0475	4.08546e-161	2.91711e-159	6061.73	11453	883.031	5370.39	1916.49	2853.26	1420.92	6281.47	498.962	2949.24	936.788	5326.63	859.716	13049.8	724.801	9861.7	931.331	4807.99	1937.45	6620.93	8118.51	9773.31	865.738	3580.51	681.756	15728.1	929.079	6538.65	1356.64	15539.5	408.731	3907.46	6754.58	8601.43	755.281	3379.79	514.406	7974.1	274.86	4573.69	417.893	8653.79	681.557
C2orf54	9943.97	-3.51238	0.130067	-27.0045	1.30836e-160	9.29277e-159	5775.3	18230.8	639.791	11809.1	564.729	19945.3	3620.41	12789.3	1375.08	26300.7	1071.36	19708.9	3647.69	16627.1	331.288	31726.7	393.859	16066.6	1259.13	15137.7	966.125	17301	1064.79	21739.5	835.556	20081.8	514.567	9807.97	751.661	19406.3	350.976	13997.7	4954.57	11917.3	1364.84	10072.6	790.534	14594.2	596.149	14937	467.535	17160.1	400.701
NFIA	9813.63	-1.62925	0.060435	-26.9588	4.50189e-160	3.18079e-158	4225.05	15781.3	5836.91	12326.2	3922.63	18639.3	5795.05	13990.3	7668.5	14552.1	1378.09	16001.1	5429.5	11385.3	1539	14826.1	8051.75	16074	6863.74	13101.5	4266.77	19122.7	2984.01	24327.1	8348.36	15380.6	3796.72	14946.5	2894.68	17916.5	6767.17	11972.3	4105.47	14915.3	2003.72	26543.8	2640.85	15522	6586.43	17920.5	2780.84	15507.9	2057.48
RFC4	9576.58	1.91343	0.0710547	26.929	1.00497e-159	7.06358e-158	13471	5458.06	19037	5301.27	16901.5	5939.7	14756.8	5055.84	11910.1	5224.01	26198.6	4357.92	20032	6380.31	32472.3	2848.39	13363.7	4626.67	13654.6	4792.1	17788.3	4242.49	23729.6	2729.17	23386.6	4449.7	18230.5	4120.29	37932	3061.94	28782.7	4137.1	20499.2	5646.47	20253.1	4098.17	19891.5	4461.49	22321.2	3913.11	18657.2	4449.05	13209.4
HIST1H2BL	53139.5	1.61038	0.0598023	26.9284	1.02054e-159	7.13588e-158	77414.4	17178.1	72995.2	10516.3	71685.6	29719.8	68463.9	20357.5	91698	30222.3	89914.1	25308.5	75593.5	16404.3	83447.7	25286.9	70901.5	26803.3	72983.7	23765.8	73716.3	15574.8	64869.5	9001.98	71148.2	33263.5	71441.7	33128.7	78309.9	18257.2	74605	18371.5	68134.9	20714.5	64302	19230.1	76557.9	27912.6	72689.3	21260	78109.9	21385.7	80941.6
CEP55	6470.52	2.06497	0.076692	26.9254	1.1065e-159	7.69703e-158	8376.08	1729.1	10840.5	2240.81	6528.45	2349.64	5661.61	2097.17	14294	3312.41	12294.5	2888.33	15592.4	2920.16	28904.4	1949.22	5256.04	2280.93	9741.51	1943.82	15508.2	1359.28	13275.5	1840.95	8270.12	2436.84	9162.15	1834.68	19555.3	1570.32	9780.23	2109.91	11523.7	2556.28	10204.3	1581.15	15322.9	1814.17	13579.6	1533.41	18331.3	3411.21	18580.4
ACADVL	42254.8	-1.09465	0.0407536	-26.8603	6.39947e-159	4.42876e-157	38064.3	62256.9	29264.2	47330.8	26422.1	67692.6	30686.1	77902.8	26793.3	48937.5	39972.5	62540.6	28202.5	87444	34926.3	77839.1	25980.1	66107.4	23460.5	65705	30151.4	58480.5	26259.8	58915.5	21782	65687.6	28395.9	54180.2	36373.1	62497.1	13301.5	70801.5	32643.8	61562.3	39068.5	55498.1	42617.4	51819.3	29175.1	58704	27140.5	55144.8	35920.4
AFDN	23846.4	-1.46027	0.0544254	-26.8307	1.41634e-158	9.75176e-157	15502.4	34518.7	14364	26174.2	8322.13	49908.9	10264.9	35430.1	12142.9	21719	22293.3	35799	14324.1	48186.1	14024.5	42849.3	4445.1	50625.1	8193.25	41750.9	17067.9	28646.4	9783.88	48391	8658.66	36002	10719.2	27576.5	11889.4	32310.5	11784.8	29727	13161.9	36155.8	21113.2	29336.1	13612	28625.4	8934.81	40504.4	7614.14	24154.4	9833.64
GMPS	8906.32	1.2436	0.0463572	26.8264	1.58892e-158	1.08845e-156	9049.41	5476.41	19067	4492.39	10423.3	5482.19	8370.93	6506.89	7402.32	2771.23	9802.19	3689.23	6046.04	3553.64	12757.2	1812.45	8131.73	5753.18	9540.56	6670.73	14098.1	5677.96	14109.1	3787.49	13600	5026.62	11833.2	4824.89	20441.5	4101.97	10216.5	3909.22	13938.2	5083.58	18241.4	3558.48	16327.7	5630.83	13965.9	4185.76	7090.65	2961.51	5915.37
PHF12	11284	-2.07878	0.0775018	-26.8223	1.77513e-158	1.20986e-156	4714.19	24174.4	2281.66	15118.3	2490.19	33460.6	4257.25	17342.3	2920.69	10274.5	2157.58	6080.91	3077.26	8721.15	3730.93	13140.7	3066.6	13720.8	1931.51	9535.3	2365.13	9875.79	2254.74	8231.91	3602.15	10783.1	2351.28	10142.5	2334.84	7999.15	4390.31	14496.6	5284.57	6441.19	2656.81	13183.4	3005.58	12957.3	3162.75	16760.4	2896.37	8816.66	3602.65
C1orf204	679.196	-2.081	0.0777132	-26.7779	5.83865e-158	3.95942e-156	514.692	935.221	250.949	606.885	217.824	763.41	333.144	889.791	241.812	1216.55	521.7	612.753	225.099	793.388	212.971	926.519	337.962	555.463	190.777	912.608	215.167	752.332	403.315	548.85	214.061	784.241	290.337	830.059	234.352	1151.81	178.598	1344.43	464.548	803.502	223.919	710.253	250.321	975.521	167.145	1300.1	228.352	1068.6	280.857
GNA14	795.553	-2.14898	0.080312	-26.7579	9.99069e-158	6.74122e-156	175.383	1239.01	259.514	1586.34	201.689	828.136	607.39	1009.34	258.053	1528.74	361.782	2057.76	387.821	1016.2	421.559	2312.77	400.739	1570.39	750.39	1552.7	370.801	1157.84	339.863	1299.64	526.157	1924.49	290.337	1188.27	387.114	1481.79	342.979	1573.19	323.638	1443.67	291.45	1257.16	211.612	1293.35	554.363	1599.28	508.151	1541.83	192.117
RUVBL1	4989.13	1.44193	0.0538935	26.7552	1.07461e-157	7.21483e-156	5390.16	2797.4	7542.16	3443.8	6747.17	2101.37	4936.42	2495.98	7078.4	2061.87	10063.5	3420.57	7470.76	3461.9	6815.06	2595.14	10635.9	3190.01	5441.81	4130.27	7344.59	5100.8	9837.77	3376.89	6942.58	3093.63	7562.17	2692.92	7713.64	3398.18	9695.82	3798.36	11714.6	2912.81	10401.6	1956.58	9329.85	2220.18	10795.7	2424.54	5614.93	1978.86	5418.61
CDCA8	2293.94	1.68759	0.0631324	26.731	2.0528e-157	1.37141e-155	1875.45	980.192	4004.05	987.535	2477.64	1284.76	1937.2	983.79	4888.57	1603.88	5392.65	1753.51	7395.73	1609.49	7222.6	996.229	3065.74	1110.93	3320.37	798.532	6547.71	1186.74	4546.86	1077.59	3208.21	997.507	2946.25	778.237	4549.89	1093.68	6185.17	864.903	3139.11	1410.3	2376.91	815.843	4491.16	940.615	3550.9	1004.58	3341.34	1031.51	3327.28
CRABP2	50960.6	-2.36404	0.0885	-26.7123	3.38546e-157	2.25058e-155	45341.3	44485.9	5837.77	72241.8	11274.9	123179	24194.4	69995.1	20783.2	117021	13272.3	125828	25785.2	110431	12282.2	120735	6899.41	100877	11556.9	119913	19472.2	120441	12317.6	121436	8420.32	104091	24966.3	55814	11318.3	118948	27401.9	93130.6	46803	88048	34496.8	76703.7	39598.1	71342.5	4530.55	95310.9	11042.1	120354	14729.9
PLCXD3	155.415	-3.60093	0.135309	-26.6126	4.85484e-156	3.21157e-154	14.1011	517.63	22.2685	321.398	25.0991	753.657	99.391	311.199	10.8274	371.227	19.2251	214.421	9.04013	44.5625	8.76423	227.659	21.4989	693.303	82.2462	327.742	17.8597	731.313	11.2998	668.675	39.5742	370.454	15.1869	659.138	19.0953	455.178	80.8577	109.103	6.36367	194.07	16.8828	308.649	12.9032	602.582	7.42865	129.004	14.4412	426.175	23.7859
ASPM	6823.51	1.94651	0.0731924	26.5944	7.87374e-156	5.18323e-154	6125.18	1678.63	9463.25	1304.44	5459.05	2334.56	3992.21	2051.54	8014.07	2054.72	5893.37	2011.15	7029.6	1820.07	7850.99	1602.44	6116.85	1800.95	6673.81	1941.1	10183.4	1605.38	10689.6	1996.81	6839.15	2214.23	8563.6	1586.48	9372.33	2396.61	11363.6	1689.33	8988.23	3420.37	5707.26	2133.47	11210.3	2177.01	13131.1	1688.03	8551.92	1641.36	7433.09
FANCI	6433.87	1.59918	0.0601599	26.5822	1.09117e-155	7.14825e-154	8241.24	2883.67	9787.86	2372.78	7809.4	3337.37	5337.67	2809	5016.69	2970.71	22496	3140.89	10634.8	4259.66	16692.3	4090.8	9984.07	2723.98	7999.08	3254.79	15092.3	2147.52	7477.85	3069.37	7395.88	3132.71	9679.39	2273.8	10977.2	2409.13	17547.9	2882.42	10899.1	4569.86	6598.49	2575.68	9064.04	2542.6	12461.6	3202.22	14423.2	2532.62	12820.6
FAAP20	10504.2	-1.91097	0.0719492	-26.56	1.96854e-155	1.28336e-153	8583.19	21405.5	3141.57	17939.9	5252.88	23835.1	7803.12	14631.8	4413.96	14436.7	2366.44	14113.7	2803.34	18164	1465.38	10287.9	1254.67	12326	1867.92	14808.1	2411.06	19347.8	2205.2	11239.3	1982.31	15895.5	3366.12	16990.3	2727.16	51882.2	2254.24	19526.7	7078.22	17439.1	2803.43	23748.8	3342.78	19719.8	1590.66	19243.5	4447	11894	3562.4
PAIP2B	2536.05	-1.83459	0.0692306	-26.4997	9.76289e-155	6.33414e-153	1030.26	4063.94	1145.11	1914.02	517.22	4180.58	987.468	2078.92	849.048	3389.34	1709.29	4718.96	2297.1	3866.46	1970.2	5861.78	1500.62	4442.88	1593.2	4506.91	619.987	4888.85	870.953	3824.35	929.995	4000.22	575.314	2822.02	1167.42	4510.64	2886.89	4382.59	1605.46	4324.86	999.637	2821.16	251.182	3518.12	1695.59	2709.08	1510.01	4019.25	502.248
BNIPL	14334.3	-3.11102	0.117704	-26.4309	6.04979e-154	3.90631e-152	5607.85	17346.1	1006.36	19501.1	1291.71	26517.2	3129.9	20801	3785.07	39113	2951.06	33099.7	2545.7	36597.2	3086.76	62041.5	736.981	25349.4	1896.75	24261.1	2215.45	33771.8	994.381	33527.6	1173.74	26655.7	3339.32	13813.7	1372.26	23014.7	773.036	21608.5	4653.66	19513.2	4016.32	19356.4	4486.86	22055.8	910.938	23224.3	5363.11	35681.1	3080.27
BANF1	14849.4	0.938915	0.0355416	26.4174	8.65535e-154	5.5621e-152	16495.7	8945.63	22973.4	8215.39	21841.6	8623.61	18545.6	8946.28	19943.1	11805.9	17065.8	13340.7	20335.8	10199.6	21566.1	12138.3	14956.3	14492.1	37902.8	7144.23	27146.7	7600.4	22622.2	10367	25334.7	9818.73	15168.1	9095.19	22596.7	8893.41	19945.2	6979.93	16857.4	7678.5	19188.6	11057.2	16833.5	10392.7	26787.7	10919.6	15251.8	10452.6	17902.5
BCAT1	5307.32	2.64301	0.100206	26.3759	2.59093e-153	1.65709e-151	11220.1	3501.34	12323.9	3486	19631.1	1681.1	5515.28	2985.14	5270.23	1250.54	12913.2	1111.94	1606.43	1103.58	27191	450.024	5486.51	3350.01	17708.4	1196.89	9412.06	1627.28	13696.2	2148.48	7236.69	1988.22	8527.87	3003.85	17177.1	1423.66	10272.5	1113.02	25703.8	1803.71	8493.8	4997.94	5440.84	2589.45	23352	1030.2	15866.4	1896.52	23871
HIST2H2AB	43066.1	1.15801	0.0439111	26.3716	2.90018e-153	1.84613e-151	54060.3	17032.2	51118.2	17689.4	54413	27292.1	61235	20738.1	74579.9	24233.5	55120.2	34311.6	57754.7	23031	59730	19370.4	56878.2	25922.1	54263.8	19339.5	46327.2	24829.6	59724.6	9400.84	46027.5	29660.1	55263.2	27436.5	56936.2	17575.8	70045	20107.5	53309.3	22563.9	58393.9	22066.6	58295.6	24756.4	60912.2	25026.7	59844.5	25738.8	63935.6
TMEM9B	27251.1	-1.00161	0.0380566	-26.319	1.16207e-152	7.36252e-151	23018.4	57347.7	16888.9	32003.3	14626.5	46520.1	17421	41532.7	15351.4	39559.3	17203	32296.2	16201.7	40870.8	16673.1	40906.3	12742.8	31076.4	15821.8	30805	18768	33565.1	11638.8	40642.6	14622.7	36835.5	19980.6	60016.1	15779.7	53034	12613.8	40134	21486.5	39100.3	19287.2	32533.5	16472.2	41636.9	13301	36335.1	14345.6	37753.1	18324.3
LAMB3	20143.5	2.04261	0.0776584	26.3025	1.79773e-152	1.13366e-150	44631	4033.66	49653.6	4813.78	60296.9	4253.28	30675	7121.98	31184.7	4609.47	37863.9	6247.88	41713	9727.74	27761.6	5837.07	42523.9	5075.47	16854.5	16676.8	48319.8	2533.76	27912.2	5493.53	26521	11298.8	53069.2	5674.04	45925.1	4625.11	13714.7	22239.4	35590.2	6118.91	25241.5	7344.39	49389	9112.21	25066.1	11464.9	22087.9	9327.89	42662.7
RAET1E	3306.14	-2.34292	0.0891622	-26.2771	3.50805e-152	2.20191e-150	1713.29	3859.28	632.939	5429.65	536.941	2956.99	893.599	3247.97	605.431	3316.89	810.95	2601.02	527.039	4332.18	623.136	3651.37	350.001	3404.16	734.28	5660.34	757.762	6678.15	843.138	3701.18	563.933	4453.09	887.985	3377.51	769.021	10258.9	324.32	4684.38	2848.2	6995.3	469.163	3276.91	785.373	4624.08	255.36	4172.04	392.621	3052.9	451.017
CPEB3	1989.09	-2.11735	0.0806859	-26.2418	8.85789e-152	5.53413e-150	1811.12	3940.96	614.953	2486.79	449.094	4121.17	1562.65	3281.73	517.008	1876.71	345.178	1336.53	694.282	1711.73	390.008	1643.91	652.705	3350.83	958.126	2431.81	669.314	3559.35	1081.3	3360.14	1005.55	4120.03	775.423	4201.21	868.837	5206.38	530.462	1797.56	2037.28	3857.69	1184.46	3640.61	346.665	4580.91	955.51	3836.26	260.845	1826.85	209.499
NEK2	4219.64	1.95597	0.0745974	26.2204	1.55579e-151	9.67526e-150	4025.88	1407.88	6712.24	1601.6	3811.47	1652.72	3045.23	1437.36	5775.51	2450.1	9927.15	2200.99	9120.58	2180.07	16230.5	1962.46	7200.4	1471.94	5290.89	1555.42	8537.79	1698.22	8571.32	1637.33	4724.62	1593.12	6651.85	1055.53	11404.2	1311.88	12078	1367.3	7835.49	2394.7	4410.84	1232.79	6345.78	1103.2	13462.6	1135.42	8629.54	1626.88	8712.96
TMPRSS11E	20272.7	-3.46207	0.132159	-26.1963	2.92461e-151	1.81044e-149	13352.9	39318.8	723.726	43700.2	1703.15	47717.1	8704.08	32688.7	1293.87	30916.5	2537.72	44014	1654.34	36847.1	594.214	40644.2	788.578	62928.9	6444.03	47941.8	1055.42	69202.3	7316.18	66751.9	888.621	37234.9	1162.24	31643.2	995.56	48959.8	481.592	17460.8	10623.7	25147.4	10943.6	15911.6	922.146	33234.8	1226.66	51647.2	1757.32	25114.5	496.759
FADS1	5596.65	2.18927	0.0838008	26.1248	1.90843e-150	1.176e-148	12658.4	1819.96	10891	3228.34	15760.4	1360.13	4889.49	2959.58	14794.7	1871.34	6801.32	1446.71	3953.25	1074.74	6689.73	1823.04	5727.3	1699.21	8161.03	1881.35	7904.19	1829.6	30180.9	1215.85	9332.32	1990.76	14286.4	2361.08	17365.5	1632.02	9525.22	2120.46	20217.4	2969.88	6012.04	3943.84	3049.45	1825.2	5016.2	2852.72	7784.73	2520.86	9663.48
TBX15	757.618	3.25061	0.124428	26.1244	1.9277e-150	1.18247e-148	1680.68	135.832	640.647	439.902	3512.08	123.245	505.238	148.755	1719.75	70.6672	594.231	118.652	5032.64	275.239	1273.44	97.9463	1015.61	274.86	778.371	164.776	868.322	135.753	2038.31	185.185	1403.99	161.436	3628.77	124.554	838.458	135.927	2925.1	177.732	220.001	160.7	941.88	446.728	646.019	56.9513	543.22	232.39	1012.69	202.682	1458.26
MUC22	4425.05	-2.89121	0.110703	-26.1168	2.35255e-150	1.43655e-148	2030.56	2139.35	1354.95	5859.67	1258.54	2804.49	1700.69	10967.7	1034.02	14336.5	526.943	2949.35	686.146	3652.38	701.138	26872.6	393.859	2215.29	715.627	20712	636.996	1734.13	608.45	7434.2	589.116	5007.93	1118.47	7433.26	637.957	1398.62	777.478	8228.46	900.004	1088.9	525.143	502.682	1159.56	969.091	823.652	16742.1	1332.2	10353.1	1176.49
PITX1	69541.5	-2.14761	0.0822757	-26.1026	3.40479e-150	2.06971e-148	49287	65687.6	9938.6	107532	9539.44	139386	35434.7	128736	17193	130331	24301.4	147240	44962	114307	20714.2	151719	6440.2	129981	43164	97551.3	10918.2	134619	22295.4	115815	40650.8	95940.8	8529.66	79506.6	13148.9	106799	8680.21	131529	44064.8	81467.2	50866	70412.5	12568.5	101611	6226.14	114067	15034.2	115548	12172.9
PSMB2	17394.5	1.06734	0.0409681	26.0529	1.24606e-149	7.54062e-148	15105	10518.7	26248.5	8162.42	22595.4	8787.64	23982.7	8354	32776.3	9593.75	31573.8	10755.8	33313.8	9678.81	32776.5	8285.73	22517	11647.5	23474.9	11195.7	21852.6	8768.74	22809.1	10520.3	21551.8	14235.3	25377.3	11237.2	42071.3	6798.16	24405.7	12030.3	26244.7	13617.4	22527.8	12456.9	31624.8	9642.22	31075.9	13152	21332.4	13608.6	22755.8
LHX5	151.331	3.76218	0.144576	26.0221	2.78595e-149	1.67841e-147	209.754	16.5201	188.426	10.7731	145.216	14.1865	142.645	13.6891	365.424	5.36713	547.042	22.8829	30.7364	6.11643	304.119	5.2944	42.9977	31.1781	10.1748	13.5805	476.259	6.13076	160.805	15.9208	10.793	11.0456	109.881	8.1824	162.31	5.36555	81.7463	7.91874	536.366	25.4662	89.7452	9.02481	554.836	25.7199	12.0716	9.1492	101.089	6.33381	23.7859
CDC20	7840.72	1.64455	0.0632523	25.9998	4.9728e-149	2.98258e-147	11153.1	4753.2	23578.9	3746.35	11897.9	4787.94	11855.1	4438.01	16122.9	3418.86	12205.3	3804.49	15503.8	3146.47	18926.3	3035.45	10267	4054.8	13033.1	4154.72	30420.2	2776.36	22239.7	3739.72	8245.83	3728.33	14072.9	3134.77	28728	3884.66	14234.5	3278.36	13478.2	3943.75	7361.77	3094.61	15772	3571.4	13137.6	3214.11	19933.4	2739.82	14245.9
GFOD2	3989.13	-1.7296	0.066569	-25.9821	7.88634e-149	4.70912e-147	2607.83	5105.63	1506.55	5720.52	1713.91	3779.81	1754.07	4228.11	2652.71	4430.57	1567.72	5368.16	1500.66	6348.85	1925.5	10550.9	1530.72	6252.85	1895.9	7652.14	2792.92	6385.63	963.09	4561.74	1690.9	7499.99	1620.53	4700.33	1621.37	8104.67	2982.85	7572.08	2623.65	3811.15	2208.09	3613.53	1953.54	4489.97	844.08	4111.65	2425.23	6519.3	1592.74
CCL14	5882.14	-3.22954	0.124324	-25.9767	9.07191e-149	5.39319e-147	1114.87	13411.6	1205.92	19428.4	573.693	11087.6	7081.61	30393.5	819.272	17129.2	2282.55	27280.6	937.461	6921.18	1453.11	30285.7	1229.73	22385.1	3856.24	13739.8	858.967	11695.7	1036.97	47166.8	3489.73	18661.2	1122.04	11545.4	1138.78	18171.3	4201.05	30586.6	2490.01	20410.7	1577.2	44711.6	534.191	11516.1	944.367	29204.3	1825.01	25445.6	1778.45
SLC6A1	444.78	-3.04213	0.117197	-25.9573	1.50325e-148	8.89754e-147	201.823	1130.71	86.5045	1044.09	324.495	608.245	283.448	884.316	194.893	929.408	111.855	328.836	77.7451	357.374	26.2927	262.073	153.932	678.534	233.172	1676.74	422.68	1262.06	87.7907	1206.63	151.102	1249.01	41.0939	507.309	171.858	778.005	27.5449	558.711	98.1823	760.473	60.4225	426.874	93.763	1145.46	34.3575	371.458	41.5186	551.946	50.3163
SSB	23799.3	0.8172	0.0314898	25.9513	1.75849e-148	1.03628e-146	26432.6	16459.5	39588.2	12600.9	27248.6	17083.2	23838.2	19642	31903.8	11121.6	26791.1	15128.1	26005.7	16869.1	33681.8	13499.8	32943.1	16590	29172.8	17546.9	31805.6	14203.2	32294.8	11348.2	40792.9	15755.3	29932.4	16868.5	41968.9	16103.8	40300	18639.8	43268.4	16676	31634.7	24878.7	32493.6	20555.7	39058	14910.5	36705.1	13897.3	35276.3
EPHX2	8781.52	-1.96034	0.0756806	-25.9029	6.18386e-148	3.62831e-146	6856.68	14056.8	3200.67	12521	3488.77	23859.9	3752.01	14685.7	4060.27	27689	4226.03	35721.9	6265.71	26206.3	6913.22	27621.7	3366.72	19295.1	15394.4	10832.7	1087.74	27069.1	5173.56	26778.9	4133.71	18438.6	3289.3	14117.4	1506.79	25953.2	2142.29	13739.9	2821.83	15846.1	4243.79	12766.5	1131.18	14055.9	6111.92	14141.9	6322.55	16471.5	5192.64
SHROOM3	5039.38	-2.60922	0.100813	-25.8818	1.06659e-147	6.23104e-146	2345.2	9501.81	3245.2	11521.8	1052.37	11091.2	1773.39	11466.9	535.053	12051.9	3178.26	8021.72	886.836	9919.1	2054.33	9889.05	1590.06	12973.4	909.795	12104.7	652.304	6805.15	2020.05	11104.4	1339.23	10349.8	512.78	7417.8	2118.71	11148.7	6412.64	8158.07	3522.74	9423.37	698.413	7167.51	319.138	7378.87	4891.77	8591.1	1998.31	7109.25	1147.21
VAT1	15744.5	-1.28929	0.0498356	-25.8709	1.41747e-147	8.24518e-146	9947.47	16894.6	5482.33	13678.3	8557.89	18769.6	6730.98	14966.7	15546.3	26437.6	8197.77	30811.4	9052.78	30763.9	7687.1	39355	8474.85	23820.1	9155.61	17773.2	10114.5	19934.6	6386.12	26287.8	4795.68	26260.6	6965.41	13788.3	6032.38	25023.2	9503.01	21211.7	9522.77	25200.1	7223.15	33672.5	16569.4	15811.3	5578.92	24938	8480.62	32038.2	12139
PPDPF	52874.4	-1.19603	0.046255	-25.8574	2.00795e-147	1.16297e-145	42952.1	55801.2	49461.7	35688.6	36079.9	63459.7	30835.1	89933.7	54340.8	74028.8	25693.5	77873	22046.2	95274.7	29486.4	96642.2	30549.9	72069.8	40694.9	51039	48613.3	48590.7	19320	77737.3	37750.2	48639.1	19851	60387.9	15931.6	58326.3	27587.6	56549.5	28712	60562.1	35164.1	58155.9	39035.5	49644.1	26378.2	65090.2	19294.4	96184.3	28026.2
CLOCK	5301.96	-1.01602	0.0393203	-25.8396	3.18143e-147	1.83476e-145	4029.4	5977.52	4012.61	5686.41	2956.31	5531.84	3365.49	5054.93	2524.59	7514.88	2844.44	5968.2	4214.51	8020.39	2806.31	8117.19	3287.61	8537.88	3216.08	6033.35	3443.52	8110.13	2438.15	7694.8	4225.45	7663.98	3394.71	7896.93	5468.2	10370.7	5379.26	9974.1	4710.93	7271.04	3862.6	10245	4089.44	9324.4	3587.11	8301.07	2344.9	6423.39	2652.13
ATAD2	5103.96	1.66567	0.0646141	25.7787	1.53554e-146	8.81791e-145	6965.96	2243.06	16163.5	1962.5	4421.92	3218.56	4864.64	2236.8	10576.6	3134.4	10856.1	2679.84	10120.4	2888.7	17864.1	1652.73	6424.72	2646.04	9978.07	2233.54	8338.78	2146.64	9085.03	2502.92	7595.55	2666.25	6110.48	1974.69	8055.62	2495.88	2967.75	1882.9	7621.85	2792.5	5754.35	1857.31	11409.8	2316.63	10999	2229.66	11535.8	2021.39	10229.8
TP53I3	21547.9	-2.23064	0.0867046	-25.7269	5.85119e-146	3.34584e-144	17917.3	40242	6676.26	37477.8	6702.35	47955.6	10754.5	68179	14696.4	62223.8	8625.09	68024.9	7809.77	73850.6	9207.7	76834.9	5892.41	45417.5	8313.65	43964.5	15845.8	56195.5	4080.96	48039.1	3537.4	46786.8	6399.92	34758.8	5191.32	53639.4	6288.24	48521.7	11851	47021.1	7345.78	32492	7528.57	35266.6	8812.24	39428.5	16017.1	42144.3	8202.47
GINS2	4370.8	1.6879	0.0656125	25.7252	6.10113e-146	3.47404e-144	5768.25	2722.14	14240.7	1668.93	6138.51	3673.41	7016.27	2773.41	3421.45	1197.76	6016.59	2262.86	4010.2	1399.79	5006.13	1284.77	4335.89	2751.88	12058.8	2853.71	10544	2007.39	6510.42	2740.9	13767.3	2746.12	6365.98	2519.27	11128.2	2265.16	5454.79	1041.75	12882.8	4649.77	8126.83	2600.05	10023.2	2586.69	8851.24	2517.86	4196.08	1077.65	3211.1
MALL	53040.9	-2.39098	0.093001	-25.7092	9.22923e-146	5.23313e-144	36414.4	64210.9	10443.9	79659.1	8309.58	124400	21417.8	111802	18086.2	129636	11085	127525	22740.4	106651	15486.4	127879	3434.66	104776	13412.1	119354	43240.9	80988.3	26530.2	78403.5	20483.3	95688.4	13176.8	70854.1	17035.6	72052.2	5827.98	112359	37659.3	59511	32018.6	57216.4	7064.05	62718.1	4493.41	80130.5	26139.5	78900.2	15867
KRT32	1561.74	-1.95616	0.0762117	-25.6674	2.70324e-145	1.52637e-143	706.82	2369.72	397.407	1328.68	399.792	4385.4	643.281	2289.73	449.337	3823.19	438.682	5809.71	566.816	2255.21	421.559	3065.46	408.478	4152.43	309.483	7196.75	445.642	3301.85	440.692	2507.11	366.961	3033.3	360.018	1738.31	322.017	3405.34	349.199	1932.17	658.185	3596	437.175	2100.07	454.191	3637.53	454.076	1419.04	481.074	1284.86	507.737
ATP1A2	2181.22	-3.64372	0.142002	-25.6596	3.30507e-145	1.85841e-143	121.622	2292.62	205.555	1950.83	166.73	6814.83	442.658	3863.06	92.0328	5943.2	339.061	9383.68	442.966	3612.19	303.242	6047.08	556.39	6160.96	767.348	3778.09	78.2425	2557.4	188.62	5144.11	598.111	7047.12	141.149	2141.97	137.139	3094.14	158.161	2884.18	150.001	3322.02	254.13	11233.2	85.1609	3412.49	154.145	4419.98	232.865	6684.88	131.737
HJURP	1514.58	2.15094	0.0839872	25.6103	1.17243e-144	6.56514e-143	1895.72	423.098	1870.55	379.752	1213.72	555.933	1051.89	431.663	2410	806.859	3050.68	581.395	2786.17	517.275	2999.12	510.909	1946.08	532.489	1843.33	464.452	3401.85	557.024	2719.77	490.194	4638.28	715.418	4402.4	530.947	3293.07	694.839	6097.21	488.323	3335.47	1062.55	1879.32	488.242	2406.01	609.011	2052.16	528.824	2564.22	545.612	2166.35
AGRN	10577	1.5739	0.0614578	25.6094	1.19911e-144	6.68675e-143	8526.78	3422.41	18571.1	3077.52	13140.3	2570.41	8406.82	3576.51	35029.3	3219.38	6689.47	5085.09	10157.5	6273.71	6605.6	5767.36	10172.4	2789.62	6993.47	3240.3	7814.89	3244.05	8171.48	3435.55	14962.7	3358.73	14498.1	4706.7	12324.3	3933.85	6011.91	5224.61	8486.4	3154.29	12046.3	3138.83	22826.6	3969.14	9027.67	5279.09	13136.1	6626.07	12543.4
ANXA11	26119.4	-1.38132	0.05398	-25.5894	1.99994e-144	1.11067e-142	20612.3	33911.2	13327.7	34734.3	14134.4	51952.7	17087	39243.9	7498.87	36074.3	13589.5	59294.6	21067.1	44953.1	14476.7	74579.5	8534.19	50497.9	16156.7	41602.4	10453.9	40669.7	13812.7	53483.1	24745.6	33759.7	14068.4	35731.6	12023.1	41551.7	11553.8	44494.5	19115.5	30904.5	13307.2	34167	10373.3	36771.3	11333.3	48792.7	9167.48	22435.3	12791.3
ZIC5	806.162	4.21614	0.165082	25.5397	7.14861e-144	3.95371e-142	1130.74	23.8624	3158.7	484.79	2859.5	37.2395	1433.81	25.553	1377.78	20.574	7129.9	112.719	1287.31	22.7182	7900.95	111.182	19.7789	5.74334	2720.06	53.4165	71.4388	7.00659	3636.79	67.0351	2128.91	48.4309	2256.59	32.7296	1265.5	32.1933	3036.16	61.5902	4339.11	211.633	1128.48	22.562	56.7739	11.9414	1201.58	38.4266	870.084	64.2429	2474.65
CDK4	12475.5	1.25702	0.049268	25.514	1.3785e-143	7.59302e-142	14563	8389.46	26073.8	7936.19	19893.7	9152.94	14956.5	10083.4	14810.1	7480.89	32710.7	7916.63	23988.9	9620.27	32326.8	9612.86	24603.3	8246.61	19923.1	8780.23	18501.8	8450.82	40176.8	2944.52	23753.5	7375.94	14349.8	8560.61	19708.1	7262.28	26152.6	7211.34	26711	8234.36	21359.4	7587.16	19017.5	8310.3	28331	7367.85	20876.6	6765.41	22850
KCNA5	247.631	-2.47315	0.0970163	-25.4921	2.40902e-143	1.32153e-141	44.9474	280.842	39.3981	237.008	38.545	508.053	86.507	251.879	32.4822	219.158	72.5311	680.554	62.3769	197.473	78.0016	313.252	97.1748	667.868	124.641	465.358	45.0745	470.317	57.3682	434.89	173.587	717.967	37.5205	250.927	78.1172	256.652	58.6441	242.842	31.8183	312.619	131.508	786.964	42.1503	251.688	35.2861	284.54	74.9139	607.141	76.8467
RANBP9	17753.6	-1.73339	0.0680271	-25.4809	3.21044e-143	1.75405e-141	7486.83	19768.1	5941.4	15744.9	4739.24	13387.6	5962.54	12619.5	4204.64	17289.3	8223.98	18726.7	5854.39	36967.7	6750.21	24765.4	4500.14	22234.9	5487.6	20144.4	5327.29	25039.8	4326.08	26307.9	7270.87	23181.4	6368.66	16147.5	6557.51	27087.1	8726.42	15292.9	11580.1	19765.3	6203.97	18338.4	5637.82	18521.1	3746.83	25678.2	4955.15	18175.3	6524.65
DLX6	479.137	3.71605	0.146049	25.4438	8.26013e-143	4.49478e-141	290.836	42.218	1218.77	112.22	775.382	38.1262	379.158	19.1647	355.499	24.1521	3781.23	195.776	467.375	66.4069	1594.21	79.4159	190.91	29.5372	532.48	40.7414	68.8874	160.276	2477.26	114.798	178.983	34.8363	714.676	49.0944	1078.02	70.6465	3209.43	95.0249	1609.1	102.743	1801.12	80.3208	141.935	51.4399	8616.31	189.388	642.635	25.3352	843.484
PTHLH	16780.1	2.89575	0.113811	25.4434	8.34539e-143	4.52293e-141	54105.2	1313.35	42404.3	5149.55	69134.5	849.416	18934	4093.04	35922.6	3224.75	19846.4	4663.87	26153.1	3223.36	25833.4	4465.82	2545.46	5049.21	11423.7	6902.5	16267.6	4406.27	52349.3	1466.39	30665.5	4091.14	48766.8	1595.57	52235.2	1979.89	3621.72	15014.8	34953.8	3504.67	16476.7	8340.73	60778.2	2813.58	5370.91	5203.15	39023.8	3492.64	48547
DLGAP5	5714.58	1.97546	0.0776868	25.4286	1.21841e-142	6.57697e-141	11349.7	2132.93	14917.3	2605.3	8770.33	2468.45	5428.77	2994.26	12224.1	3841.08	9680.72	3973.99	15191.9	2708.7	14289.2	3312.53	5444.37	2723.98	11683.2	2387.45	18840.3	1591.37	9909.91	2976.36	11125.8	2722.33	10026	2208.34	17724.8	2524.49	13968	2723.17	15673.7	3438.81	7570.58	2402.41	12312.2	2064.94	14061.5	2616.67	11744.3	2994.99	14043.7
DCBLD1	4593.13	1.95526	0.0769893	25.3965	2.75377e-142	1.48056e-140	5220.07	1706.16	7821.38	1892.48	6778.54	1627.01	5912.85	1754.94	7246.23	1328.36	4683.06	1875.55	3857.42	1970.36	4584.57	1441.84	2820.65	1935.5	6235.45	1987.28	24030.7	1452.12	5640.33	2262.44	2806.17	1955.08	8796.77	2914.75	15851.7	1868.11	3841.19	2084.39	3939.11	2084.71	7613.23	1738.18	38124.6	1599.23	2442.17	2248.87	3467.7	1470.35	3691.39
EXPH5	12487.2	-2.15703	0.0849476	-25.3925	3.0526e-142	1.63472e-140	5207.73	15105.8	1165.67	14319.3	2625.54	14331	2904.43	17514.7	1388.61	15524.4	4101.94	24840.6	5789.3	34701.1	5018.4	28571.2	1983.05	23386.9	3374.64	22512.8	1147.27	20522.3	4081.83	35784.2	6482.98	14926.9	6936.82	9841.61	1915.61	24366.8	3914.05	18672.4	5286.39	14536.8	6183.53	16713.1	1887.3	13799.7	5244.63	22948	4552.6	16017.3	5111.22
N4BP3	777.195	-2.47874	0.0976637	-25.3804	4.15194e-142	2.21464e-140	300.531	466.234	134.467	566.486	115.635	1358.36	130.681	679.892	193.991	1250.54	228.08	724.625	224.195	1058.14	534.618	1591.85	415.358	1247.12	316.266	1298.29	317.222	804.006	207.742	873.971	183.481	832.672	107.201	326.387	138.007	911.25	207.031	729.404	313.638	684.075	262.127	639.859	78.2792	755.983	204.288	515.1	119.14	820.681	112.526
RAB11FIP1	15402.5	-1.87979	0.0741167	-25.3626	6.53248e-142	3.4707e-140	11139	16396.2	4751.75	22357.8	3511.18	28627.4	5818.06	22424.6	10308.6	20149.1	6350.41	20414.1	15048.2	18488.2	5026.28	39658.6	2779.37	26627.7	7887.15	29197.1	3286.18	31313.3	6026.26	33809.2	11539.5	17568.5	5856.77	16636.6	3125.56	25644.7	4957.2	26209.3	11297.3	14001.1	15323.3	10650.2	5636.96	22459.9	2950.1	29983.8	8420.14	23272.2	5799.18
TTYH3	5773.47	2.26645	0.0893672	25.3611	6.77277e-142	3.58426e-140	5812.31	1261.03	6423.6	2374.57	6163.61	931.874	5597.19	1942.03	12860.2	1689.75	6295.35	1404.33	4543.57	2041.14	4264.67	1260.07	7400.77	1256.15	5356.18	1282.9	10784.7	932.752	4854.56	1608.84	5500.82	1114.76	6137.28	1703.76	5878.75	966.694	9582.98	1595.19	2290.92	860.582	4832.02	1095.61	5181.05	908.465	4502.69	1818.86	5628.47	1388.91	7587.7
HOXD13	978.606	4.65416	0.183551	25.3562	7.6721e-142	4.04433e-140	1573.16	19.2734	479.629	111.322	1540.01	18.6198	8.28259	8.21346	1985.92	5.36713	6436.05	61.021	3826.69	32.3297	4468.88	15.0008	6302.61	174.762	1437.19	35.3092	458.399	7.00659	2440.75	65.3593	2163.99	71.3719	619.981	5.45493	1542.38	36.6646	1769.1	5.27916	1198.19	60.592	1045.84	19.8546	589.245	8.26712	10.2144	10.0641	6863.2	48.8608	7.31874
IGFBP3	12825.1	2.59243	0.102427	25.31	2.47858e-141	1.3015e-139	20093.2	2196.26	10270.1	4327.2	34288.9	1374.32	9720.99	2416.58	17056.7	3139.77	14840	3542.61	32211.8	3408.6	25007.8	2854.56	39704.1	2675.57	17734.7	8705.08	21451.2	2856.06	34276.6	1633.14	54338.1	2265.21	24217.7	2587.46	9509.47	1930.71	16084.5	7551.84	13052.8	2933.88	18900.7	5720.83	4320.84	5228.5	22353.7	3574.59	26304.7	5750.19	15863.4
PTK6	9419.9	-1.86453	0.073771	-25.2746	6.08237e-141	3.18146e-139	7264.73	18587.9	5377.84	14024.8	3201.92	15626.4	4384.25	15020.6	2734.82	15579.9	1720.65	23339.7	2719.27	20396.5	1714.28	29900.1	753.32	14082.7	3962.23	14515.7	2763.15	23152.4	1347.28	19296.1	5213.91	17043.4	5423.5	11769.9	1833.15	19499.3	1933.48	12712.2	5509.12	12176.4	3484.07	11349.6	7581.04	12243.6	1815.38	14768.6	3459.58	12926.4	2456.35
LRRC8D	7658.5	1.60521	0.0635453	25.2609	8.6041e-141	4.4831e-139	9921.03	5109.3	11400.6	5760.92	14918.7	4247.96	13875.2	4910.74	8696.2	5777.72	15907.9	4972.37	17516.1	6499.14	13728.3	5835.31	29650.4	4177.87	7124.05	4231.68	19735.8	4401.89	14323.8	4851.67	17874.1	4520.22	17796.3	6573.2	19013.7	4295.13	13642.7	5325.8	15261.9	5772.92	23540.8	3598.19	7637.81	5390.17	14471	7286.42	9149.43	5417.22	10965.3
ASIC5	2978.46	-2.99231	0.118507	-25.2501	1.12915e-140	5.86072e-139	428.322	3081	342.592	4267.05	250.094	1338.85	473.948	4463.56	214.743	2573.54	110.981	263.577	316.404	3561.51	231.376	5450.58	198.649	919.754	584.202	9816.87	357.194	7352.54	252.941	4381.58	411.032	6189.81	360.018	4177.57	440.928	10546	357.196	4862.99	3694.56	14937.2	278.121	3702.88	547.954	15330.9	292.503	5639.57	280.702	1873	372.341
TRMT112	30051.3	1.00756	0.0399338	25.2309	1.83636e-140	9.49488e-139	34912.7	13869.5	44479.6	11668.2	44872.6	11812	40306.7	17811.3	60971.7	21986.5	40897.9	25130.5	47103.6	17855.6	68379.4	20155.8	31935.3	28912.8	48824.6	15991.5	49078.5	9166.37	42107.4	20992.1	41647.4	23598.6	34699.3	19504.1	46476.3	18326.9	56522.2	14242.3	52273	21620.8	39587.4	23260.6	36695.7	23433.6	41131.5	21478.7	45355.4	24662.9	55844.7
C1orf87	5547.64	-3.90394	0.154878	-25.2065	3.39883e-140	1.75066e-138	3583.45	36374.5	661.203	26533.3	1117.8	69177.7	1364.79	7466.03	167.824	2326.65	644.915	11997.4	493.591	13893	108.676	2091.29	664.745	25274	222.997	1649.57	1001.84	59848.5	92.1367	854.698	875.13	12434.8	932.652	14149.2	198.765	1315.46	167.047	1198.37	1904.55	2858.36	390.081	5061.11	249.461	1111.47	132.787	940.538	133.581	1460.4	185.713
SP1	20153.7	-1.59828	0.0634474	-25.1906	5.08134e-140	2.60733e-138	9209.81	32998.9	8122	24407.4	6510.52	42818.3	8800.71	38833.2	6388.16	29089	8650.43	32807.3	6655.34	40747.6	6824.7	25466	6814.28	24257.4	6495.75	23215.4	4940.33	42530	6047.99	29032.9	10561.8	38934.2	6364.19	33953.3	7576.5	128789	7743.68	55638.9	17458.3	55673.5	6787.76	64592.4	6690.72	43294.9	6800	52452.4	5771.98	27197.4	5930.92
SAMD5	3626.91	-2.84259	0.112876	-25.1832	6.12514e-140	3.13102e-138	905.117	7373.47	202.129	3932.18	1245.09	6758.97	1070.29	7206.85	239.105	3968.1	904.454	9864.22	469.183	4890.52	752.847	10411.4	1168.68	5606.32	461.257	4038.83	415.876	7437.49	676.249	6070.03	2730.62	6919.67	925.505	7267.79	673.544	11063.8	3308.95	4877.07	1320.01	5498.94	709.964	5670.29	417.202	7627.8	2018.74	5002.78	714.841	4244.56	691.621
TEAD3	52054.2	-2.22449	0.088371	-25.1722	8.0762e-140	4.11277e-138	45649.8	85423.6	18886.2	87963.3	18433.5	119650	27905.9	115339	11085.4	55147.3	16176.2	56746.2	12960.8	61196.6	9462.73	67753.3	7809.24	85314	13832.6	101162	11096	66427.7	14213.4	99386.3	14631.7	106305	26211.6	114528	18438.3	116038	16132.5	121609	54391.2	98638.5	23060.1	97690.9	17961.2	91743	14278.8	118719	9600.71	60529.5	13667.7
STRADB	4013.56	-1.79353	0.0712556	-25.1704	8.45563e-140	4.2898e-138	1640.14	4215.38	1457.73	3489.59	1773.97	4126.49	2538.15	4991.96	1089.05	4995.01	2078.93	6170.75	3252.64	8495.72	1183.17	9652.57	1461.06	4537.24	2096.85	6789.33	1353.08	7244.81	2826.69	3434.71	3162.34	8134.69	1792.05	5562.21	1178.7	7704.04	2525.25	4562.96	3157.29	4350.33	1965.51	4223.61	913.544	4726.96	1412.37	4654.2	1298.81	3921.53	3121.44
CAMK2N2	653.23	2.70393	0.107459	25.1625	1.03124e-139	5.2122e-138	408.933	96.3672	2073.54	224.44	808.549	105.512	626.716	114.076	2541.73	178.01	2787.64	222.896	667.161	304.948	5841.36	169.421	458.356	115.687	657.969	111.36	2636.43	232.093	596.281	189.374	1796.13	154.639	496.7	162.739	1195.19	183.323	3642.15	175.972	496.366	128.209	491.377	153.422	590.965	82.6712	493.077	163.771	1173.35	152.011	823.358
NAGK	38026.7	-1.51675	0.0603319	-25.14	1.81769e-139	9.15286e-138	30765.2	71116.3	24638.4	45734.5	18393.1	90858.2	27106.1	75030.9	40421.3	63263.3	30202.7	80828.3	28541.5	82900.3	22773.8	103216	22726	69830.8	30434.5	62736.4	28733.7	86153	21756.4	87495.9	14646.1	76779.1	18402	47307.9	16856	67669.5	20153.1	73092.7	31202	77577	31057.2	61836.2	17646.4	64135.4	17718.3	70250.3	22570.7	66845.2	24768.4
NDRG2	19294.2	-1.9247	0.0766814	-25.0999	4.98232e-139	2.49949e-137	4376.64	32299.5	3011.38	30647.7	3530.9	45552.8	7955.88	25362.3	14742.4	54386.9	7579.07	54285	9838.37	44572.2	10184.9	60248.5	4312.67	45520	7286.84	38852.8	3407.8	37152.4	5704.65	45771.6	5095.18	33079.2	2828.33	29528.5	2947.62	36293.5	4863.9	36262.6	6338.21	29209.7	19027.8	22047.6	3532.89	32524.7	2983.53	39664.5	12685.7	47913.4	7029.65
CLIC3	18163.3	-2.86215	0.114051	-25.0953	5.59372e-139	2.79582e-137	12624	26900.2	2480.37	27676.1	2629.13	39741.7	6208.26	30516.7	4227.19	50605.8	2602.38	42807.1	2384.79	54780.5	1431.2	63914.8	1178.14	28677.3	4369.22	29463.3	2557.34	47168.4	1864.46	49735.9	2240.44	27049.1	2152.96	18839.5	1939.91	21619.6	1434.11	25723.6	8327.31	20686.4	3742.64	16241.1	2396.55	19095.2	1340.87	25808.1	3658.15	30292.8	2707.02
GJB7	148.945	2.59773	0.103544	25.0881	6.70144e-139	3.33712e-137	305.819	31.2046	492.476	87.9804	181.072	31.9196	182.217	26.4656	334.747	31.3083	325.079	36.4431	167.242	27.087	231.376	86.4751	104.914	45.9467	144.143	36.2146	26.3643	18.3923	368.547	29.3279	630.49	69.6725	434.166	33.6388	347.188	38.4531	42.6502	7.91874	325.456	97.474	485.157	25.2695	399.138	12.86	303.646	27.4476	319.512	53.385	200.35
CITED1	809.235	-2.61707	0.10434	-25.0821	7.8072e-139	3.87346e-137	390.425	3053.46	137.893	2583.75	199.896	3778.92	548.491	3040.81	149.779	968.767	287.503	794.968	173.57	1522.12	253.286	1461.25	122.114	536.592	148.382	765.033	370.801	1741.14	419.831	798.556	155.599	339.016	232.27	991.889	224.804	261.124	484.258	478.644	244.547	258.174	162.608	519.829	187.526	365.591	104.93	400.735	372.764	503.085	231.455
WDHD1	1358.67	1.88295	0.0751792	25.0461	1.92489e-138	9.51516e-137	1416.28	353.347	2542.03	514.416	1263.92	538.2	935.012	459.954	2914.37	640.478	1711.91	794.968	4568.88	846.688	1919.37	633.563	1469.66	603.05	2423.29	687.172	5726.16	560.527	2158.26	659.458	2247.64	625.353	1888.53	380.027	2323.55	649.232	2092.53	712.687	4653.66	953.665	1269.76	473.803	2060.21	556.653	1637.09	625.805	2789.87	554.661	3926.5
CGNL1	6013.27	-2.38403	0.0952934	-25.0178	3.91901e-138	1.93018e-136	2360.18	10876.6	1342.1	6926.21	3094.36	4521.05	1042.69	8654.25	2770.91	11973.2	1734.63	10332.9	1064.93	15196.7	2450.48	15049.3	16383	3852.14	3983.43	5055.56	1500.21	10011.5	901.375	8071.03	2486.88	8746.45	1080.05	7921.47	1511.13	11194.3	5514.32	11674.9	1792.74	6267.32	1206.67	13068.8	1202.58	10516.7	2746.74	8305.65	1260	20766.7	1769.3
CENPA	1834.67	1.83944	0.0735359	25.0142	4.28187e-138	2.10123e-136	3898.97	703.94	5185.99	1025.24	1845.68	817.496	2400.11	763.852	2714.97	840.85	2667.92	1022.95	4044.55	1119.31	2835.23	841.809	2450.01	821.297	2606.44	784.951	7302.07	922.242	4173.97	967.82	2279.12	898.096	2067.2	650.046	6866.5	1000.68	4550.25	574.549	4825.48	1313.7	2256.96	605.565	2751.82	572.269	3250.03	667.892	2483.89	599.902	1905.62
F10	1782.21	-2.39641	0.0958367	-25.0052	5.36756e-138	2.62446e-136	891.016	3455.45	420.532	1791.93	911.634	3738.14	990.229	2819.04	622.575	5270.52	1159.62	6341.1	514.383	2588.12	940.401	7321.27	679.364	8077.59	980.171	5020.25	617.435	4145.27	700.587	5292.42	1411.18	6286.67	578.888	3165.68	1090.17	4427.48	1164.88	4478.49	719.094	6744.15	915.223	16778.9	524.729	3796.45	303.646	3713.66	866.474	5550.23	880.078
DNAH17	782.705	3.39837	0.135958	24.9958	6.7979e-138	3.31183e-136	224.737	94.5317	1829.44	166.983	1635.92	100.192	1855.3	114.988	3027.16	136.862	233.323	133.06	2029.51	99.6104	1718.66	121.771	6162.43	335.575	1880.64	226.341	4594.2	274.133	1954.86	204.457	127.717	89.2148	2167.25	144.556	600.635	105.523	253.236	129.339	201.819	111.524	295.004	89.3456	4558.26	207.597	281.36	298.264	166.074	66.9574	261.645
ACADM	17597.9	-1.40087	0.0560492	-24.9936	7.17681e-138	3.48385e-136	10924.9	31175.3	7996.1	36222.8	8080.11	41741.1	13384.7	33268.2	6424.25	22692.2	5380.41	14492.5	5567.81	12093.1	8028.91	22467.7	10546.5	30192.7	9660.96	29941.3	10853.6	25660.8	11313.7	26513.2	8663.16	26113.6	11714.4	22255.2	6809.22	21315.6	5394.37	9769.09	6305.48	15294.6	5143.02	26771.2	12209	17737.6	9426.03	29069.8	5036.38	12720.1	3851.49
SNX9	10416.6	-1.55094	0.0620658	-24.9887	8.10868e-138	3.9221e-136	5790.28	16015.3	4607.01	11953.7	5008.16	9677.84	3693.11	9387.07	3730.94	10090.2	5984.26	10275.3	2689.44	9675.32	4092.02	11964.5	5177.78	14470.7	5941.23	14088.4	13369.3	9152.36	5103.16	20661.1	4304.6	18508.3	5695.07	11179	4930.93	18530.8	3977.13	9672.31	6020.94	10297.1	5463.79	14600.3	5826.21	13736.3	4169.33	16083.4	3270.94	12358.2	3654.79
TACC3	3894.16	1.40673	0.0563183	24.9782	1.05422e-137	5.08096e-136	3207.13	1862.18	5097.77	1875.42	3259.29	1772.42	3024.98	2115.42	4273.21	1822.14	4034.65	2651.87	9187.48	2480.65	7922.86	2441.6	3258.37	1713.98	4728.73	1865.96	5893.7	1477.51	5434.33	1888.71	4243.44	1469.07	2930.17	1335.55	5509.87	1496.1	9563.43	1781.72	4047.29	2180.43	2136.11	1648.83	4003.42	1453.18	5597.49	1919.5	6707.95	2572.43	7415.71
LEPR	45491.5	1.67082	0.0668989	24.9753	1.13567e-137	5.45407e-136	49538.2	10638	58742.6	6125.41	54762.6	15546.6	72378.8	9330.49	79372	9602.69	34021.5	25484.8	70532	9298.72	63930.6	16559.1	56824.9	20297	69073.2	12746.6	49712.1	13718.9	79746.1	5629.28	58828.9	19226.2	82752.3	13125.5	79271.6	9185.83	41310.3	33249	80664.9	11991.9	70696.1	12319.8	77259	21055.4	69448.6	23730.3	86386.6	11273.3	76094.7
SPAG5	4133.93	1.98713	0.0795724	24.9726	1.21224e-137	5.80112e-136	6612.55	2162.3	10410.5	1624.94	6004.06	2253.88	4162.46	2224.93	7256.15	1933.06	9876.47	1456.88	5958.35	1634.83	19751.9	1291.83	6194.25	1896.94	5072.98	2429.09	9838.14	1795.44	10194.1	2127.53	4970.16	2010.31	7448.71	1635.57	11879.9	2069.32	9917.96	1269.64	11546.4	3085.8	6339.03	1943.94	9948.34	1934.51	8570.81	2036.61	10216.3	1417.87	6083.7
FBXO34	7198.4	-1.41368	0.0566987	-24.9332	3.24906e-137	1.54933e-135	5736.52	14376.2	3612.63	12842.4	3892.15	11168.3	4451.43	13680	3274.38	9193.9	2909.11	10271.9	5693.47	11707.7	3233.12	16013.8	4188.84	14175.4	4802.5	13150.4	4364.57	14982.7	6632.11	18394.4	5628.54	12295.5	3466.18	11246.3	3829.48	17794	3549.74	12878.5	9095.5	11104.1	7238.26	7556.48	3569.88	13998.1	4936.34	16998.3	2513.68	8181.47	2645.72
HOXC10	737.891	3.55016	0.14263	24.8907	9.38336e-137	4.45875e-135	691.837	135.832	190.995	281.896	496.603	46.9927	747.273	26.4656	190.382	59.0384	859.013	20.3403	324.541	138.93	574.057	16.7656	875.433	55.7924	1663.58	91.4418	1825.94	549.141	1516.78	175.967	2065.95	77.3195	760.237	86.3698	1100.58	39.3474	1105.35	55.4312	998.187	98.3522	1056.51	30.6844	39.5697	37.6613	1528.44	108.876	249.111	52.4801	483.037
DNMT3B	189.421	2.87092	0.115387	24.8809	1.19901e-136	5.65755e-135	58.1672	17.4379	95.9258	21.5462	69.0224	16.8464	136.203	27.3782	512.496	34.8864	680.744	44.0707	814.515	103.979	574.933	37.9432	137.593	35.2805	136.512	8.14828	260.241	26.2747	253.811	26.8141	294.109	41.6336	233.163	30.9113	92.0047	45.6072	308.326	24.6361	282.729	138.747	66.6425	34.2943	202.15	38.5799	105.858	35.6819	129.069	26.2401	290.005
TMEM40	12287.6	-2.76261	0.111033	-24.8809	1.19798e-136	5.65755e-135	11790.3	18666.8	1844.86	22103.7	1657.43	23528.3	5662.53	19829.1	13014.5	21809.3	3138.94	19364	3592.55	26330.4	4326.9	43279	1001.85	27358	1814.5	25606.4	4697.95	52747.3	3015.3	37394.7	1909.46	25885	2775.62	14858.3	1846.17	30325.2	1164	25392.8	10121.9	18075.7	3124.2	11559.9	1617.2	16886.1	1166.3	26096.3	2684.26	31350.5	1826.02
FZD2	2673.56	1.81015	0.0727651	24.8767	1.33013e-136	6.25438e-135	3708.6	1222.49	4747.47	1504.64	4983.06	1377.86	4218.6	1440.09	2498.42	1262.17	7548.48	2100.14	4021.05	1674.15	3999.99	1376.54	11298.9	1709.87	4160.64	728.819	4622.26	1865.5	5025.8	1680.91	3837.8	1349.27	5804.96	1544.66	6869.11	1616.82	20641.8	894.818	3319.11	1706.23	4093.62	1467.43	2166.87	1375.1	8379.52	1613.92	2597.62	883.114	4610.8
FAM163B	13248.8	-2.09739	0.0843351	-24.8697	1.58318e-136	7.41842e-135	6629.3	19150.5	3600.64	20116.1	3866.15	18711.1	5749.03	21962.8	7980.69	48001.8	3279.63	19105.5	3791.43	47091.3	3290.97	57827.2	2204.92	34233.6	2486.04	27592.8	4958.19	31744.2	2883.18	41098.4	2835.85	29391.6	4829.42	17827.6	5086.3	45913.1	5022.07	40090	14821.9	25191.3	3133.97	9516.66	5337.61	19345.1	3993.83	29320.4	4757.48	23229.7	4471.75
C15orf48	15593.5	-2.77411	0.11171	-24.8331	3.93707e-136	1.83844e-134	9242.42	27888.7	3106.45	34786.4	1792.79	48401.6	9296.74	25175.2	11356.1	38737.3	3879.98	50055.9	5985.47	48048	2921.12	39149.4	1154.06	45948.3	6978.21	35955.7	4242.95	46998.4	4374.76	59851.5	3088.59	32181.9	5531.59	15250.2	3371.19	30894.9	2460.39	31045	14824.6	23366.5	3264.59	9156.57	6281.26	20091.9	2722.6	37190.6	3246.57	32183	3782.87
TMOD3	12826.9	-1.94185	0.0782773	-24.8073	7.47609e-136	3.47896e-134	6368.43	18737.5	4428	17052	4088.46	15864	5218.95	13637.1	5967.69	12004.5	3759.38	16480.8	3298.74	18600.1	2304.99	21866.7	2109.47	24176.2	3774	23342.1	9784.56	19201.6	3314.31	25223.6	2940.19	20962.9	8610.06	13996.5	4847.61	21588.3	1097.36	7597.6	7614.58	11360.6	4465.04	9827.12	6150.51	10578.2	3104.25	18890.4	3839.56	12640.5	2451.78
EIF2AK2	10458.4	1.38946	0.0560242	24.801	8.74495e-136	4.05543e-134	9306.75	5224.02	9780.15	4074.93	7393.47	4094.57	13792.3	5750.33	8304.61	2971.6	11058.8	5005.42	13869.4	4084.9	6447.84	3133.4	16106.1	4858.86	15081.6	4250.69	10633.3	3887.78	17159.2	3893.07	15921.4	8271.49	16825.3	6301.36	12497.9	6026.41	10230.7	2902.66	15635.5	4757.79	14043.8	9139.43	16775.8	6092.87	18331.1	7667.03	8346.13	3052.9	10110.8
RNF141	8385.41	-1.7359	0.070099	-24.7636	2.21286e-135	1.02269e-133	6633.71	13931	3487.59	18119.5	3936.97	22316.2	5767.44	17256.5	2443.38	8376.3	2753.56	6800.45	4136.76	7829.9	2369.85	10252.6	3838.84	12296.5	3455.19	11899.2	3008.08	21722.2	4048.8	15507.7	6644.87	12273.4	5300.22	11388.1	4754.73	14049.7	1038.71	8355.16	5977.3	10100.4	4128.28	11064.4	3190.52	14972.7	2837.74	15738.5	2498.33	9009.39	2935.73
RAD51AP1	1774.42	2.11965	0.0856829	24.7383	4.14677e-135	1.90992e-133	2213.88	838.854	5639.92	926.487	1765	1061.33	2577.72	901.655	1743.21	490.198	5327.11	1192.45	3439.77	762.806	12514.4	732.392	8239.22	772.069	2174.01	1078.29	2811.63	825.026	7623.88	1037.37	3726.27	868.358	2368.26	663.684	4691.37	798.573	3416.46	400.337	2654.56	1052.9	2049.03	634.444	3556.97	560.327	18727.6	801.47	2301.57	310.357	1955.02
UBE2T	3267.16	2.04204	0.0825849	24.7266	5.54111e-135	2.54345e-133	4907.2	1487.73	6986.31	1523.5	4298.22	1921.38	4464.31	1593.41	3538.75	1119.05	7125.53	1187.37	5654.6	1204.06	12395.2	1141.82	6604.45	1435.83	5284.95	1686.69	5818.01	1572.1	7731.66	1597.11	6439.81	1636.45	7138.72	1325.55	10005.1	1899.41	12303.7	1711.33	10042.8	2560.67	4872.01	1215.64	8799.1	1393.47	8298.73	1627.64	5639.3	1007.08	4662.95
KNTC1	3588.06	1.5209	0.06152	24.7221	6.19521e-135	2.83404e-133	2103.71	1532.7	6165.8	1598.91	3180.41	2094.28	4941.94	2308.89	4268.7	1385.61	8648.68	2208.62	7359.57	2546.18	10375.1	2281	3753.7	1730.39	4406.53	2024.4	4647.77	1474.01	5064.91	1938.99	6060.25	1660.25	4535.51	1281.91	5179.17	1606.98	7522.44	1536.24	4413.66	2290.2	3919.47	1978.24	7082.98	2002.48	9465.96	2141.83	7193.54	1825.04	6205.37
MXD1	46603.6	-1.97463	0.0798975	-24.7145	7.47017e-135	3.40574e-133	26790.4	54334.6	12008.7	53417.6	8353.51	75236.2	21739	59425.3	32026.5	42959.4	10986.3	59010.7	21578.8	75617.4	13539.9	93586.4	4483.8	72275.8	11398.3	90605.3	19600.6	47775.3	9532.67	96378.9	6605.3	69054.8	14930.5	47562.5	7561.75	63680.2	9169.8	50665	29551.1	38856.1	16217.2	36776.1	10688.1	46580.7	3965.97	64903.5	14257.1	50455.1	16777.3
ADAMTS2	3386.61	3.06358	0.123972	24.7118	7.97992e-135	3.62589e-133	3169.23	208.337	3665.74	1058.46	4682.77	310.329	2292.44	646.125	5527.38	686.098	3188.75	763.61	2128.05	664.943	3723.92	527.675	2837.85	753.198	5557.98	623.796	4218.29	352.957	6598.21	573.988	1850.1	604.112	6279.32	436.395	6030.65	379.166	1341.71	582.468	1682.74	409.215	4261.56	909.701	3726.43	282.919	3871.26	602.018	3112.09	579.091	6782.64
RRAGD	7159.19	-2.14824	0.0869427	-24.7087	8.63272e-135	3.90935e-133	11477.4	18949.5	1693.26	19476.9	6007.64	19697	5283.37	19667.6	1989.53	6100.64	2445.09	5847.85	1585.64	6622.34	2226.11	8069.54	3196.45	15287.1	4113.16	15040.8	1501.92	15347.9	4158.32	20311.6	1741.27	15734.9	3179.41	8312.41	1143.12	17912	3261.85	5884.51	4840.02	13938.8	3034.45	11089.7	3052.03	12814	2487.67	15797	1599.37	6287.66	1529.62
CNFN	87870.9	-2.78408	0.11275	-24.6925	1.28696e-134	5.80853e-133	73513.7	109930	9875.22	161001	6737.31	192079	49948.6	143465	31620.5	145345	20561.3	158011	19142.5	165170	5227.86	202256	5365.25	162443	14287.1	222626	39563.5	155171	24560.5	198365	8877.22	188737	21250	159662	20779.2	158437	6083.88	154518	69330.3	74841.6	45206.7	84886.5	19814.1	151958	4550.05	188576	24890.4	132622	23675.2
CDX1	45690.8	-2.21893	0.0899552	-24.6671	2.41261e-134	1.08527e-132	40521.4	84329.6	19777.8	93742.2	19081.6	105891	25198.4	92546.5	12191.6	77890.5	16561.6	68708.8	13000.6	69968.4	6188.42	69802.2	8144.63	87217.5	14426.1	91312.4	17826.5	91634.8	13317.2	102654	15471.7	118040	22420.3	91499.2	22855.4	149250	15194.1	129823	43957.5	75379.9	18119.6	95102.6	16844.7	85947.8	14793.2	103617	11596.3	70112.5	14200.2
BBOX1	5296.78	-2.10914	0.0855048	-24.6669	2.42558e-134	1.08748e-132	3458.31	8586.78	731.434	8224.37	815.72	10870.4	3280.82	6062.45	1854.19	10194	1692.68	16347.7	1270.14	11394	756.353	10616.1	1005.29	9410.05	1102.27	7995.28	678.669	23611.3	544.997	20228.7	639.484	10142.5	1052.36	8873.36	1525.89	16064.5	175.932	504.16	2343.65	11068.1	2031.26	8190.02	1104.51	13219.1	720.579	12014.7	1608.39	7786.06	1224.06
IFI30	13313.2	1.58484	0.0642605	24.6627	2.68825e-134	1.20126e-132	10552.9	10051.6	16876.1	10739.9	16828.9	5258.75	21309.3	6683.02	28169.3	8108.84	20999.9	5283.4	24996	4873.05	26126.2	4889.38	19422.9	5633.39	29463.6	4648.14	16594.2	4255.63	21807.7	4310.36	23438.7	5731.84	22954.5	8781.53	17822	3964.25	17966.4	6785.48	16328.3	7370.27	19983	4957.33	18903.1	5509.58	14844.3	5320.26	28367.1	5071.57	34456.6
PCSK9	2415.09	3.08631	0.125167	24.6576	3.0479e-134	1.35747e-132	5938.34	579.121	10266.6	1092.57	2818.27	253.583	1036.24	418.886	8843.27	630.638	9946.38	483.083	7664.22	366.986	4501.31	340.606	2001.11	741.711	1528.76	1221.34	20537	994.06	12086.4	665.324	7175.53	649.144	4126.36	471.852	8940.95	730.61	220.36	79.1874	2502.74	605.92	3548.04	453.948	1906.23	564.92	1745.73	336.691	1937.83	281.402	8854.76
EN1	1907.25	3.06378	0.124386	24.6313	5.84384e-134	2.59417e-132	2115.17	282.677	496.759	336.66	2504.53	289.05	404.926	165.182	811.152	252.255	749.78	186.453	928.421	702.515	3176.16	332.665	5066.85	351.984	2419.06	238.111	5238.85	505.35	5663.8	367.855	124.119	141.894	2124.37	248.2	2755.8	282.586	1076.03	185.651	3263.65	403.068	1002.3	143.495	2680.42	318.744	795.794	173.835	651.661	300.403	6127.61
TENM2	14318	2.49655	0.101369	24.6284	6.27578e-134	2.77677e-132	22169.6	4610.94	26296.5	5028.35	43633.8	1593.32	22664.8	3305.46	41111.6	3542.31	16150.8	8720.07	14233.7	9184.25	21535.5	2664.85	6694.74	5369.2	18889.5	5117.12	29335	4681.28	36194.1	2523.87	4999.84	7411.63	36856.7	2681.1	38385.1	3790.76	2839.8	10806.4	25556.5	4951.86	31754.7	3015.19	48873.8	3909.43	13483	8551.76	25622.4	3681.75	18857.6
KLK13	51148.7	-3.32212	0.134936	-24.6199	7.73358e-134	3.41061e-132	24654.1	50991.1	804.235	53759.6	2096.67	99594.4	8858.69	36187.6	1736.89	65525.5	5579.65	75886.4	5700.7	53820.2	1923.75	95076.8	1329.49	89860.2	22061.5	43142.4	2648.34	132733	5017.11	90704.4	2513.86	64230.4	1733.09	34546.1	2995.36	87311.9	2466.61	68798.9	32158.3	64673.6	10682.3	75977.2	13207.7	73555.4	688.079	59221	7835.27	70199.4	1398.79
EPB41L4A	2385.38	-2.09502	0.0851078	-24.6161	8.50288e-134	3.73767e-132	1248.83	3295.76	492.476	3483.3	461.644	3666.32	1164.16	3234.28	706.487	5991.51	871.247	4528.27	1314.43	5883.13	1510.95	7137.73	436.857	3462.41	924.21	3434.05	435.437	3779.18	587.589	4044.73	1174.64	3339.18	551.194	2351.99	481.723	3374.93	945.414	3373.39	1067.28	2727.52	1382.61	2816.64	367.31	3385.85	2415.24	2918.6	1117.39	6018.02	1115.19
OR4S1	2012.05	-3.11658	0.126676	-24.6027	1.18109e-133	5.17495e-132	961.522	1937.44	123.333	2086.39	116.531	1709.47	643.281	1754.03	138.049	3422.44	212.35	1636.55	175.378	2217.64	76.2488	1361.54	72.2362	1252.05	132.272	1574.43	140.326	1895.28	136.467	923.409	186.179	2551.54	251.03	2652.92	132.799	1731.29	113.734	1659.42	1244.55	1421.72	466.497	1074.86	114.408	1997.89	77.0723	1786.84	243.696	2253.03	206.754
FAM72B	1542.07	2.02333	0.0822836	24.5897	1.62639e-133	7.10294e-132	1038.2	464.398	2346.76	498.256	1386.72	422.934	1210.18	459.954	2967.61	1068.06	3219.33	979.726	3357.5	726.107	10715.1	930.049	1209.1	727.763	2522.5	605.689	4417.3	800.503	3097.01	655.268	2008.39	664.438	3239.27	471.852	4294.71	731.504	3159.67	675.733	3520.93	935.224	1648.29	530.659	3297.19	466.633	6426.71	516.93	5610.42	820.681	4066.47
VPS4B	12597.6	-1.54403	0.0628207	-24.5784	2.15026e-133	9.36059e-132	12218.6	17919.7	7995.24	22034.6	9853.18	26243.2	8551.31	21994.7	2906.25	9724.35	8427.59	18331.7	6824.39	19786.6	4606.48	19411.9	7851.38	26429.2	8333.15	22974.5	5760.18	27568.3	9479.65	30680.3	8966.26	18082.6	8246.47	14822.9	7088.7	15696.9	2456.83	9301.89	7544.58	15292	7929.56	8819.05	7790.93	15931.7	6778.64	19746.7	4974.1	8490.02	4865.13
HOXD10	2772.3	2.15344	0.0878515	24.5123	1.09277e-132	4.74177e-131	1511.47	1193.12	5834.34	1388.83	3770.24	674.744	1505.59	898.918	17293.1	958.927	2009.02	608.515	4652.95	2531.33	6600.34	762.393	2884.29	827.04	2878.62	796.721	6197.32	1076.39	3276.94	584.882	4904.51	592.216	5237.68	989.161	4928.33	501.679	3855.4	652.857	2873.65	540.937	1108.04	720.18	5421.05	699.031	3934.4	573.655	6281.94	1159.09	5159.71
IL11	1662.73	3.28114	0.133915	24.5016	1.4195e-132	6.13979e-131	4256.78	174.379	2872.63	689.479	2699.94	150.731	2042.12	172.483	11043.9	401.64	3185.25	322.055	1596.49	122.329	5960.55	288.545	902.952	255.168	1944.23	236.3	8317.52	516.736	1422.9	175.967	3600.36	250.651	5863.02	277.292	6337.91	381.849	7533.1	520.877	2240.92	253.784	7778.51	340.235	6036.1	248.932	598.006	88.7473	5377.56	290.45	8373.55
TSPO2	5919.47	2.05347	0.083892	24.4776	2.56076e-132	1.10407e-130	13233	2163.22	15343	2170.78	23161.1	1616.37	7075.17	2632.87	8328.97	2329.33	4345.75	1107.7	4536.34	1732.7	4753.72	1674.79	2141.29	991.956	15219.8	1369.82	7319.93	1507.29	6854.63	1284.56	4661.66	1509	8625.25	1690.12	9349.76	1312.77	3810.98	1688.45	2724.56	1473.53	6450.1	1157.88	8054.16	1595.55	5728.42	1938.72	7754.04	2006.91	19479.7
SMAGP	15941.1	-1.93192	0.0789359	-24.4745	2.76218e-132	1.18712e-130	8740.95	25137.2	5009.55	27987.6	3404.51	44182.9	10371.6	27233.1	8794.54	34776.3	8816.46	31084.3	10707.1	34141	10407.5	43519.1	4495.84	32369.4	5398.57	28922.8	4876.55	34388.3	6274.86	38263.7	5741.86	31509.8	3725.25	23448	4228.75	37179.7	9767.79	26228.6	9946.41	29364.3	14446.3	21014.3	7432.22	27853.8	6660.71	32118.3	14762.6	31802.1	8393.68
PRKDC	14787.2	1.12415	0.0459325	24.4741	2.79117e-132	1.19577e-130	19449	9327.43	16148.9	15025.8	18515.9	11195.8	15484.8	11437.7	16489.2	8626.77	32589.2	11093.1	30030.4	14344.8	29783.5	13357.8	23761.4	11567.1	23281.6	10036.9	18030.6	10103.5	22166.7	10390.4	22565.4	10415.2	21753.8	9334.3	37207.2	7888.26	31284	7178.78	31926.5	13178.3	25542.7	11226.9	29841.6	9955.45	36895.3	9966.23	23045.5	8262	27966.7
PDLIM2	6439.52	-1.84047	0.0752086	-24.4716	2.96474e-132	1.26611e-130	3936.86	7497.37	2482.94	6133.49	4078.6	12704.9	2297.04	5829.73	6268.15	22167.1	3831.92	19788.6	2182.29	12815.7	2720.42	24839.5	1956.4	15652.2	7198.66	15977	3485.19	16465.5	2011.36	14573.4	4488.08	9672.59	4576.61	7139.6	3769.59	12355.1	2444.39	14944.4	4980.02	10298.9	4297.11	9099.72	2949.66	8204.66	2010.38	11019.3	5049.92	18287.5	5629.94
PCP4	14940.4	-3.20439	0.130964	-24.4678	3.25682e-132	1.38646e-130	883.084	13634.6	1020.92	18325.1	1125.87	16332.2	4409.1	31568.9	1097.18	40343.8	2309.64	65364.5	2307.94	21402.3	3187.55	55136.7	4265.37	45652.1	7372.48	40669	1770.66	30397.2	1261.23	54466.9	4130.11	26606.4	1608.02	10859	708.263	25008	6956.43	21759.8	2119.1	26166.9	1469.69	48061.6	683.868	16016.2	2093.02	30379.9	2276.3	21432.7	286.346
GATA4	18327	-3.39434	0.138749	-24.4639	3.57857e-132	1.51864e-130	9918.39	34226.9	1782.34	71104.3	1730.04	48651.6	6834.05	44869.2	904.989	12628.9	1355.37	19222.5	1251.15	16838.5	571.428	8208.08	525.432	18011.1	897.077	10651.6	836.004	14940.7	1634.99	30491.8	2347.47	53545.9	2412.92	30304	2892.94	81672.7	1730.89	44791.1	16516.4	47089.6	5963.17	28707.9	2861.92	74561.2	1253.58	64774.5	1325.89	14309.9	1049.32
FTL	49216.6	1.54212	0.0630435	24.4611	3.83318e-132	1.62159e-130	66271	18138.1	73313	29056.9	69779.9	17748.2	68118.7	31194.7	79830.3	19560.5	71188.9	32948.8	90819.8	14490.7	78219	28222.7	81739.5	41312.6	89543.2	22234.9	73410.2	25257	107217	3898.93	69692.9	38491.5	84913.3	22178.9	71268.9	15270.4	67314.5	24944	74356.7	22325.1	66881.5	22514.2	60539.1	26200.4	69744.8	36352.5	108785	22919.3	105224
HADHB	26348.9	-1.25327	0.0512505	-24.4539	4.57821e-132	1.93072e-130	18731.6	46880.4	12233.1	27482.2	11215.7	47681.6	13885.3	28600.2	9261.02	21928.3	8781.51	26686.5	8830.4	20900.7	5957.92	27931.5	11090	23979.3	10334.2	23150.2	10680.1	29886.6	10134.2	33727.1	12566.6	30249.8	16408.1	64680.1	13234.8	70659	15622.4	52904.3	26888.3	52847.6	12753.6	55001.7	14225.3	43375.8	9811.39	41423.9	8123.2	22494.1	10609.4
FMNL2	3486.58	1.56597	0.0640597	24.4454	5.62836e-132	2.36619e-130	4671.88	1400.54	5426.66	2247.99	2682.01	1012.56	3007.5	1383.51	9150.95	1695.12	4697.05	1999.29	5145.64	1761.53	5187.55	1680.97	5827.05	1348.86	3734.15	1658.63	8190.8	1392.56	5399.56	1724.48	3612.05	1540.44	7565.74	2069.24	5712.1	1407.56	6772.5	2090.55	4827.3	1335.66	4264.23	2012.53	4627.08	1740.69	8513.23	1944.21	5502.11	2343.51	7918.87
HEY1	3950.15	2.51933	0.103106	24.4344	7.37914e-132	3.09259e-130	5869.6	1539.12	5627.08	2041.5	5097.8	1087.04	3264.26	1427.32	2186.23	1339.99	8593.63	994.134	6177.12	1190.96	11262	844.456	12385.1	918.934	14753.4	633.755	3909.57	1368.04	6359.17	1151.33	2288.11	1455.48	2462.06	1474.65	6099.22	960.434	11877.2	699.489	3584.56	857.069	8390.73	1102.83	1188.81	1286	2049.38	1700.84	7721.55	1720.08	5229.24
NRG2	427.603	-2.66647	0.109218	-24.4141	1.21038e-131	5.05701e-130	221.212	851.703	59.9536	457.857	109.36	792.67	153.688	563.078	154.29	1342.68	253.422	1326.36	106.673	946.299	136.722	1260.07	494.474	768.787	131.424	607.5	269.596	1668.44	114.736	814.477	207.765	977.964	105.415	636.409	141.479	1251.07	972.07	1100.71	177.274	672.659	119.068	741.84	116.989	1071.97	81.7152	575.485	141.705	1326.48	117.1
E2F7	1441.45	1.46505	0.0601837	24.3429	6.88555e-131	2.86792e-129	1377.51	511.205	1837.15	603.294	2043.78	785.576	1246.99	545.739	1120.63	569.81	3327.69	599.193	1400.32	471.839	3310.25	530.322	1490.3	674.432	1775.5	554.989	4048.2	583.298	2346.88	711.41	2188.28	682.281	2431.68	583.678	3940.58	750.283	4376.98	644.058	3526.38	886.048	1712.27	709.35	1974.18	697.194	1681.66	562.676	1420.66	496.752	1189.29
FNDC1	5099.45	3.03159	0.124541	24.3421	7.0328e-131	2.92024e-129	10806.8	585.546	13505	1591.73	26551.2	657.898	11049.9	910.781	6544.25	797.019	5074.56	1094.99	2694.86	449.994	5014.01	1118.88	8226.32	856.578	29777.4	1151.62	6109.72	812.764	9137.18	1071.72	11699.6	1244.76	16590.3	730.961	15962.8	1023.03	7254.98	964.327	2231.83	1302.29	9643.61	2730.91	7544.91	1294.26	18685.8	1183.91	6653.8	960.929	19745
MAPT	1250.29	-1.93917	0.0797136	-24.3266	1.02445e-130	4.24079e-129	430.085	1805.28	429.097	837.609	573.693	2730.9	503.397	1423.67	373.545	1950.06	252.548	1808.6	473.703	1682.89	487.291	3660.19	485.874	1862.48	320.506	1749.16	434.586	2383.99	367.678	1392.65	359.766	2220.17	330.538	886.427	348.056	1566.74	1274.18	1666.46	533.639	2482.51	348.318	1490	470.535	1866.53	348.218	1182.99	491.002	2115.49	401.616
KRT83	49477	-2.06164	0.084768	-24.321	1.17576e-130	4.85225e-129	31444.7	70548.2	13093.9	56470.8	21353.9	102574	24256.9	79927.9	20361.8	108446	21013.1	87935.5	21868.1	96919.2	12858.9	100178	2477.53	87439	11584.8	97773.1	15918.1	96168.9	11804.8	93860.9	9692.99	59324.5	24522.3	47247	7489.7	32984.7	3343.6	67330.4	13880.1	30588.4	11458.1	43582.6	15944	56391.9	3881.47	71704.1	14274.3	73265.9	15345.6
FAM64A	1361.29	2.15321	0.0885528	24.3156	1.34138e-130	5.51887e-129	2676.57	403.825	1667.57	534.167	1562.42	509.827	708.621	457.216	3138.14	956.244	4706.66	777.171	2128.05	559.216	6903.58	405.021	2280.6	452.903	881.815	430.954	4269.32	560.527	1795.8	631.806	1916.65	519.995	1844.76	360.935	3372.06	506.151	4637.33	534.955	2609.1	540.059	2367.14	412.434	2935.9	433.565	2862.82	341.265	4994.86	349.264	3421.51
SIX4	1960.84	3.35521	0.138067	24.3013	1.89841e-130	7.78694e-129	1558.18	217.515	1786.62	209.178	1102.57	79.799	450.02	43.8051	1820.81	284.458	1194.58	138.992	2092.79	543.488	1770.37	145.596	3121.63	153.429	1480.43	310.54	2781.01	117.36	1864.46	177.643	2569.63	140.195	989.826	370.026	1588.38	104.628	4854.13	548.153	3308.2	278.372	1638.52	240.06	203.87	116.658	3324.32	142.728	3903.65	557.375	4275.06
RANBP1	22889.6	0.949647	0.0391463	24.2589	5.32465e-130	2.17746e-128	38578.1	12303.8	40716.2	14466.5	34749.7	23246.3	29539.4	20186.9	11781.1	10706.5	30833.6	8561.59	27755.9	9476.1	22493.4	5573.23	34354.3	17928.2	40260.8	15709	38704.5	9865.28	40107.3	12283.4	38328.5	16861.6	34922.6	20067.8	55399.9	10711.4	32333.3	11841.2	43371.1	20122.7	42991.5	22286.8	40448.8	20401.4	29606.9	16379.8	23790.1	10021	20680
TGFBR3	4429.14	-2.10419	0.0867901	-24.2446	7.5405e-130	3.07429e-128	1299.95	8115.96	1217.06	6631.75	904.463	8135.06	1853.46	6388.25	515.203	8919.28	2420.62	9985.41	1770.96	7171.95	1099.91	9289.9	4515.62	7978.32	2181.64	7660.29	723.743	7944.59	2293.86	8469.05	3288.26	8887.5	1169.39	5620.4	1023.34	7476.9	4174.39	9052.01	2230.01	6285.76	2300.5	18495.5	653.76	7311.81	866.366	8129.07	2527.22	10343.1	2096.82
HOXC13	581.923	3.73602	0.154208	24.2272	1.1493e-129	4.67164e-128	549.063	56.9026	686.897	286.385	165.833	7.09324	1005.87	30.116	1466.21	33.9918	665.888	25.4254	1076.68	391.451	413.671	19.4128	2636.62	127.174	1181.12	46.1736	3090.58	739.195	757.955	82.118	699.744	36.5356	1287.31	55.4585	1422.6	210.151	1052.93	51.9118	630.003	14.9285	2051.7	52.3439	1089.03	32.1499	34.3575	107.046	220.229	23.5256	201.265
MORN3	13927	-1.89566	0.0782615	-24.2221	1.30241e-129	5.27807e-128	9927.2	35205.2	6742.21	23566.2	6431.64	33082	7963.25	29075.6	3844.62	30789.4	3020.97	22191.3	2988.67	27159.6	3814.19	39423.8	3152.59	23862.7	2674.27	23532.2	3104.19	34969	2127.84	19517.3	3493.33	27511.3	4820.49	29319.4	2630.81	39295.5	3606.61	16833.5	10309.1	31520.1	2623.05	20156.9	3788.37	18412.7	6914.22	21162.1	3688.83	25081.9	4362.88
CPNE6	379.752	-2.45679	0.101592	-24.1829	3.36306e-129	1.35882e-127	132.198	746.158	99.3517	304.34	115.635	356.435	140.804	286.558	120.906	497.354	75.1527	400.874	99.4414	698.147	74.4959	455.318	49.8773	320.806	74.6151	517.869	63.7846	275.884	56.4989	327.634	83.6455	747.705	173.309	943.704	378.435	5539.94	183.929	3627.66	970.914	1844.1	361.646	1099.22	266.665	2183.44	93.7867	1550.79	141.705	627.952	117.1
APPL1	13358.9	-0.873752	0.0361897	-24.1436	8.70868e-129	3.50817e-127	9163.1	17524.2	8689.85	16657	6839.5	20792.9	8313.88	17168	13973.6	25713.9	10023.3	18867.4	11076	18941.7	12826.4	20246.7	9675.35	17840.4	9103.04	13647.5	7373.51	25875.3	9850.81	15195.2	9098.48	17086.8	7653.29	14595.6	6022.84	19713.9	11386.7	17762.6	8089.13	17443.5	6429.66	21997.1	7415.88	18472.4	11008.3	15025.7	11469	30683.7	11706.3
ZNF662	629.409	-1.85261	0.0769365	-24.0797	4.07748e-128	1.63767e-126	283.785	963.672	154.166	395.014	260.851	553.273	255.84	602.32	217.45	1012.6	255.17	1102.62	248.603	1296.68	189.307	1936.87	350.861	1218.41	400.208	795.816	368.25	1306.73	145.159	904.974	393.944	1028.09	290.337	779.146	234.352	1128.55	655.747	1308.35	188.183	668.268	177.713	932.263	141.935	1129.84	151.359	606.592	228.352	1207.95	269.878
SFRP5	1704.02	-3.5164	0.146393	-24.0202	1.70883e-127	6.82269e-126	936.845	4863.33	281.782	3327.09	224.995	3809.96	1503.75	6663.85	169.629	1278.27	223.71	1527.22	239.563	1758.91	122.699	2107.17	810.077	1256.97	141.599	1778.14	208.363	1707.86	192.966	1660.8	426.322	7177.12	462.753	5284.01	1207.34	44304.3	799.692	13321.1	3164.56	8806.03	334.989	7307.39	505.804	9520.97	286.003	9817.09	213.008	3504.41	230.54
PTGDS	21813.4	-2.32454	0.0967738	-24.0204	1.70399e-127	6.82269e-126	5620.19	48876.5	5162.86	59161.4	4981.27	63833.8	21792.4	71857.7	11921.9	73061.9	13204.2	52338.2	9489.42	36011.8	16480.2	92986.4	2334.78	65776.8	16261.9	32413.9	2440.83	65431	6358.3	98521.5	10063.5	41462.8	5442.26	58383.3	5035.96	55039	11918.1	66014.2	11733.7	62915.5	12646.1	66671.7	12183.2	45596.9	6771.22	57409.4	24648.5	53356	11582.8
TOM1L2	11418.3	-1.49757	0.062371	-24.0106	2.15284e-127	8.57008e-126	7777.66	13115.1	5903.72	14654.1	6279.25	21176.9	5105.75	15427.6	5672.65	21502.5	4661.22	20668.3	6775.58	25180.5	3040.31	20191.9	3441.54	21611.4	6949.38	16908.6	5505.89	24065.9	7379.63	17615.2	4468.29	19086.9	7393.32	12338.2	6602.64	25524.8	2504.81	22132.9	8791.86	18183.7	9375.26	20692.1	6112.66	18907.8	2048.45	26853.8	4107.63	13913.6	4983.15
PMEPA1	8047.87	2.02977	0.0849562	23.8919	3.71695e-126	1.4753e-124	15683.1	4930.33	28046.3	3742.76	28988.5	1725.43	10884.2	3746.25	14179.4	2263.14	6371.38	2995.12	8508.57	3255.69	8141.09	2967.51	27449.7	2181.65	20475.1	4476.12	36849.7	1933.82	5819.39	3459.01	7678.3	3617.02	17728.4	4638.51	23650.4	2664	16323.5	4980.01	5550.03	2860.12	6650.92	4190.22	19469.2	2741.93	11546.9	3563.61	3261.01	3402.16	7111.98
GPR158	553.584	4.25484	0.178244	23.8709	6.14354e-126	2.43129e-124	14.9825	31.2046	784.536	51.1723	71.7116	12.4132	950.657	18.2521	4208.24	26.8357	1232.16	43.2232	2317.89	84.7562	1999.12	15.8832	1938.34	40.2034	921.666	6.33755	599.576	38.5362	1070	56.9799	1561.38	41.6336	3576.95	60.0043	2931.13	44.713	1944.14	25.516	904.55	73.7641	806.818	37.0017	405.159	12.86	3508.18	258.008	433.237	5.42898	247.922
CDC45	3634.11	2.07181	0.0868072	23.8669	6.76913e-126	2.67103e-124	5962.14	1257.36	7103.65	1525.29	2689.19	2223.73	3054.43	1436.44	4940.9	1689.75	19815	1494.17	7242.95	1571.92	14791.4	1839.8	5178.64	1494.09	8071.15	2113.12	10565.3	1330.38	9977.71	1444.61	6648.47	1384.1	5773.69	910.974	10148.3	1077.58	7091.49	1618.94	7611.85	1952.12	5300.3	1008.07	5353.95	1037.06	9677.67	1613	11103.5	1064.98	8914.22
GSN	37473.9	-1.36294	0.0571161	-23.8626	7.49591e-126	2.94919e-124	37860.7	52813.8	29898	44167.9	36342.6	77882.9	24164.9	76935.5	10123.6	50280.2	15207.9	62023.6	12953.6	56508.8	20407.5	56910.4	15597	78249.7	29488.2	59825.6	42216.1	39061.7	34671.2	50383.6	16397.2	53952.9	13069.6	44757.7	14594.9	49501.7	8737.97	29763.9	20515.6	46073.6	13797.7	91166.9	11690.3	54166.2	35719.7	24270.1	16487.4	51224.2	26363.9
CA13	1823.4	-2.22174	0.0931319	-23.8558	8.80918e-126	3.45581e-124	1194.19	3664.71	403.402	3481.51	419.513	4306.48	683.773	2256.88	221.059	1722.85	844.157	1800.12	720.498	2351.33	312.006	1805.39	761.92	3935.01	790.242	3855.04	1016.3	4768.86	703.194	3412.93	347.174	3055.4	443.992	4160.3	386.246	4982.81	481.592	2194.37	709.094	2767.03	1940.63	2135.27	743.222	3370.23	1086.44	2931.4	368.252	1065.89	116.185
ATP2C1	5417.15	1.14172	0.047867	23.8519	9.68699e-126	3.78916e-124	7528.25	3844.59	8291.58	5103.76	8473.62	3075.81	5593.51	3581.07	11310.1	2609.32	8694.12	4803.71	8975.94	5596.53	7581.93	3306.35	10447.6	4328.83	6228.66	4410.03	10044	5410.84	10310.6	4087.47	6716.83	3603.43	6131.03	3532.98	8115.51	4034.9	7431.8	3852.03	8150.95	3683.82	11682	2832.89	13031.3	3336.24	11679.7	3710	4462.34	2917.17	4932.83
HIST1H2BH	48023.9	1.30801	0.0549259	23.8141	2.38545e-125	9.30396e-124	63389	16470.5	57398.7	8647.21	49948.9	21934.1	50861.5	15941.4	54161.3	18155.2	46696.9	12231.3	48211	11374.8	51155	12491.2	58716	26670.4	66227.7	20583.5	75358.6	18540.3	43766.7	8782.44	53121.2	24063.4	55499.9	26124.6	62428.7	12888.1	55016.1	14226.5	59794.8	24066.4	54780.1	20221.9	59781.2	22466.4	52532.6	15285.6	57465.3	21058.1	60172.8
MEST	3758.73	2.24924	0.09447	23.809	2.69181e-125	1.04686e-123	11517.1	1451.02	9241.42	3048.79	6233.53	1337.96	6961.97	1897.31	4195.61	911.518	6251.66	1265.34	4511.93	820.475	3353.19	1035.05	23125	1660.64	4208.12	2117.65	3828.78	2778.11	10145.5	2172.78	14675.7	1486.91	7660.43	2675.65	4483.06	2547.74	43201.1	1641.82	10889.1	1490.21	5721.48	1299.57	2348.38	1626.79	22599.8	1498.64	4901.9	787.202	1138.98
CDK6	10570.5	1.45292	0.0610381	23.8035	3.07069e-125	1.19078e-123	21802.1	5539.74	22207.7	4593.83	18995.5	5503.47	18128.7	6178.35	12970.3	6343.95	6374.87	9493.85	11759.4	6165.36	6347.93	5708.24	20455.7	3989.16	15954.9	5242.06	30714.4	2285.02	13067.8	6658.26	14713.5	5420.01	21208	6893.22	15718.9	7432.19	17216.5	5423.46	16629.2	5418.15	16071.5	5915.76	16201.2	7793.14	13208.1	6355.95	18693.3	7511.9	16971.2
PGM5	2369.05	-3.37053	0.141607	-23.802	3.18678e-125	1.23225e-123	103.996	2601	358.865	2111.53	355.869	6715.53	561.375	3249.79	193.088	8444.29	393.241	8951.45	531.559	3636.65	319.894	5944.72	829.856	7957.8	1593.2	5299.1	345.288	3979.74	299.01	5467.55	653.874	5275.57	224.23	2001.96	165.782	3156.73	927.643	2455.69	268.183	3470.43	239.913	7451.79	69.6771	2058.51	328.718	3281.82	419.698	4837.22	113.44
TAX1BP1	29683	-0.986571	0.0414775	-23.7857	4.69622e-125	1.81073e-123	16008.3	37012.4	19349.6	22866.8	16131.5	35281.8	16247.7	39947.5	23707.5	25760.4	13029.4	34693	15566.2	34207.4	8813.31	54996.4	21002.7	27569.7	15549.6	33797.3	18529.9	37305.7	16035.3	38329	20717.1	39975	20133.3	30806.7	16419.4	42382.5	12791.5	26954.5	24131	29705.9	18553.3	31529.1	18420.6	33987.1	15253.8	35748.7	15955.8	33171.1	13970.6
LRRK2	1270.17	-2.23532	0.0941545	-23.741	1.36093e-124	5.23242e-123	634.551	2485.36	466.782	2049.58	529.77	2099.6	1013.24	2639.26	427.682	2464.41	711.329	2047.59	453.814	2290.17	736.195	3067.22	743.86	2966.02	998.825	1773.61	341.035	2845.55	789.247	2355.45	885.923	3533.76	464.539	1912.86	361.075	2702.45	368.747	1710.45	516.366	2267.37	538.471	3165	242.58	2274.38	551.577	1767.63	526.203	2928.03	497.674
MYH11	78813.8	-2.38178	0.100346	-23.7357	1.54262e-124	5.91412e-123	7647.23	133720	22523.7	92748.4	18753.5	132544	20734.1	160268	8609.58	162312	11964.1	150155	26854.6	105314	15200.7	142117	34730.1	110719	51225.8	109439	18893	118188	5988.89	145576	26898.8	128768	12923.1	71332.4	7821.27	99681.3	18064.2	113718	12792.8	115766	6793.98	221917	5514.81	81980.5	21740.9	142680	22484.1	126293	12581.8
CCDC160	150.988	-2.77948	0.117111	-23.7336	1.62117e-124	6.19764e-123	68.7431	723.213	17.9861	220.849	25.9955	335.156	53.3767	178.871	21.6548	302.348	33.207	306.8	50.6247	470.091	31.5512	338.841	81.6957	617.819	45.7865	428.238	45.9249	296.028	127.775	518.684	44.0713	610.059	102.735	926.43	92.0047	593.788	90.6318	219.085	41.8184	428.535	48.8711	370.017	36.9891	293.024	39.0004	375.117	27.0773	268.734	13.7226
ACPP	4492.28	-3.06235	0.129065	-23.7273	1.88517e-124	7.18653e-123	2989.44	15768.4	971.249	8825.87	619.409	10004.1	2328.33	9965.66	300.46	2288.19	410.718	1989.96	216.963	2132.89	631.024	2731.91	585.629	9217.23	875.032	9885.68	896.387	19707.8	764.909	11067.5	1976.91	13072.9	683.409	8012.39	709.131	17568.6	89.7432	2584.15	1463.64	6586.08	4379.74	9132.21	852.469	10363.3	506.077	8250.75	252.722	2770.59	79.5913
DUOX1	17456.5	-1.94746	0.0820894	-23.7237	2.05376e-124	7.80717e-123	13695.7	17354.4	5457.49	22997.9	5000.99	38150.1	11187.9	20248	7166.83	19112.4	5346.33	25122	5972.81	28280.6	4403.15	32954.1	2772.49	36053.4	7419.11	28340.6	8908.59	27447.4	3300.41	48110.3	4308.2	32438.5	10336	18145.8	6185.15	35637.1	2242.69	26004.3	12306.4	27406	11709.5	26045.6	8925.55	25126.5	1611.09	35519.9	4585.09	21179.3	4558.66
UTP23	7272.38	0.922892	0.038915	23.7156	2.49114e-124	9.44325e-123	7648.99	5474.58	13140.1	4443.01	10548.8	5601	6978.54	6393.72	6749.07	5204.33	12970	6843.68	12755.6	6439.73	15159.5	5567.06	9435.42	6216.75	12021.5	4628.23	9287.04	6376.87	11241.6	4811.45	9828.8	5868.64	10292.2	5767.68	11573.5	4812.9	16805.1	4277	12378.2	5933.62	7870.92	5938.33	12932.4	5624.4	10256.2	5623.1	8743.27	3889.86	8897.75
BIRC5	7165.68	1.99137	0.0839957	23.708	2.98411e-124	1.12803e-122	9616.1	2432.13	8299.29	2716.62	7806.71	3121.91	5064.34	2995.17	12687.9	6969.22	15152.9	4050.27	19014.1	4283.25	25623.1	2472.48	6629.39	2849.52	8620.59	3073.71	17602	2416.4	15227.8	2479.46	9682.2	2834.48	8929.88	1922.86	21951.8	2281.25	14250.5	2821.71	15012.8	4090.4	10754.3	2339.23	12713.9	2601.39	12353.8	2497.73	21268.3	3755.95	13548.8
TAF1A	1336.29	1.30641	0.0551132	23.7041	3.27373e-124	1.23405e-122	1595.19	892.085	1763.49	860.951	1901.25	886.655	1770.63	678.067	4417.57	975.923	1714.53	647.501	1949.96	574.944	2322.52	764.158	2222.12	871.346	1298.13	814.828	2268.18	994.935	2703.26	995.472	1732.27	860.711	2568.37	955.523	3046.57	900.519	3783.43	1016.24	2407.28	795.599	1550.55	739.132	2170.31	839.572	2314.95	688.02	3708.69	860.493	2266.06
HEATR1	7913.61	0.778997	0.0328879	23.6865	4.97272e-124	1.86927e-122	8397.23	6257.45	8606.77	7260.18	10958.4	6938.08	9489.08	6303.37	8128.66	6270.6	8514.11	7389.48	10520	6727.2	8155.11	6511.23	13713.7	6507.2	7192.73	6854.52	11097.7	5900.42	10919.9	6917.19	11298.4	7001.24	12281.7	5996.79	16321.3	7275.69	8886.36	3959.37	11759.1	7325.48	11341.7	8809.12	10241.7	8274.47	18565.1	7668.86	10142.3	4746.74	10888.5
IFI16	29025.7	1.13817	0.0480749	23.675	6.52995e-124	2.44782e-122	31123	17988.6	32091.5	24375.1	32121.4	20558.9	34097.6	14387.2	42687	11695.9	25738.9	20108.1	44787.5	11880.7	24871.1	10904.7	26383.4	18441	35196.3	14740.2	33739.5	10174.4	39024.3	9947.18	24366	20878	37575.9	13248.2	27893.9	15662.9	19266.4	24726.7	32603.8	16627.7	30084.2	16656.2	37512.1	20890.1	35754.1	18714.7	32946.8	18140.9	39448
ANKRD35	14128.3	-2.30456	0.0973533	-23.6722	6.97804e-124	2.60855e-122	11111.7	28664.2	3076.48	29775.1	3960.27	38169.6	6928.84	33223.4	2623.84	36941.1	3993.58	39922.2	6263	46566.1	7215.59	50811.2	3150.87	35379	9882.26	24885.8	1785.12	48370	3296.06	44269.2	2296.21	26067.7	2426.32	17237.6	1921.68	32111.1	3127.68	27839.7	5577.3	25431.9	9414.36	25347.1	1870.1	20970	4470.19	31558.3	5938.06	23482.1	6577.71
FGF5	30384.9	-1.45978	0.061714	-23.6539	1.07495e-123	4.00732e-122	23807.1	52461.4	14217.6	31351.5	17069.2	52795.9	19410.7	53028.8	15757.5	67471.1	14540.3	51238.2	15220	60952.8	14968.4	89309.4	5453.83	73225.9	12034.2	83188.5	14006.3	68640	11034.7	74784.4	9439.35	35380	16459	32688.7	9961.68	23510.1	9944.61	32480.9	14566.4	26347.8	10228.3	26063.7	14325.1	31630	10414	41120.2	14119.9	41462	15812.1
AURKB	3054.32	2.01276	0.0851023	23.651	1.15222e-123	4.28351e-122	3799.38	1024.25	6224.04	1340.35	3126.63	1233.34	2550.12	1359.78	5874.76	2000.15	5744.82	1694.18	6618.28	1676.78	13237.5	1404.78	3591.17	1228.25	4722.8	1392.45	7291.86	1148.2	6701.64	1398.52	3909.75	1212.47	3786	767.327	6089.67	1024.82	4514.71	956.408	5579.12	1705.36	3435.2	1068.54	7731.58	877.234	9278.38	1013.73	10230.7	1615.12	7269.34
HIST1H2BO	46708.2	1.18147	0.0500148	23.6224	2.27117e-123	8.42018e-122	62091.7	19059.6	58042.8	10971.5	53160.7	30044.3	57266.7	23307.1	75550.8	32393.3	66202.6	20003	60809.3	18360.6	56680	14796.1	54843.6	28510.7	62702.1	21197.3	63269.3	21161.6	49347	10764.2	54080	30339.8	53238	28943	60494	13883.4	52784.1	16660.2	65649.4	34663.9	53255.3	22602.6	60604.5	27903.4	48224	15722.9	57608.8	22553.8	61139.8
FAM189A2	2293.98	-2.50718	0.106298	-23.5862	5.33822e-123	1.97368e-121	576.384	3028.68	607.244	2714.82	458.954	3371.95	444.499	2221.28	139.854	4411.78	610.834	3441.76	1762.82	7826.41	795.792	3444.89	1041.4	3001.3	741.911	3358.9	284.905	2435.67	313.786	3960.1	1475.04	3194.74	240.31	4410.31	114.572	2821.39	930.308	4482.89	646.367	3129.71	892.12	5043.07	124.731	3707.35	883.081	2968	244.598	3528.84	287.26
ACOT12	390.315	-2.38064	0.10094	-23.5848	5.51683e-123	2.03414e-121	158.638	469.905	84.7915	351.922	122.806	617.112	208.905	539.351	118.199	713.828	81.2698	419.52	96.7294	759.311	84.1366	501.203	47.2975	299.474	35.6117	411.036	108.859	514.108	58.2374	306.686	71.0537	437.577	76.8277	406.393	71.1735	404.205	86.189	597.425	208.183	309.107	37.3198	263.525	64.5158	442.75	61.2864	393.416	83.0371	448.796	107.037
USP53	4278.6	-1.28379	0.0544553	-23.5752	6.92756e-123	2.54734e-121	2543.49	5307.54	1927.94	5658.57	2142.38	5627.6	2552.88	4942.68	3930.34	4367.95	2233.61	4348.6	2790.69	6061.38	1450.48	3624.01	2596.2	7185.73	2391.92	6714.19	2121.9	6926.01	2152.17	4603.64	3235.19	5623.08	2501.37	5912.24	2646.44	7058.39	1041.38	5139.27	3364.56	5030.89	4580.56	6737.02	4077.4	5903.65	2594.46	6465.74	1570.48	4604.68	1020.05
LYNX1	49490.6	-2.2724	0.0964818	-23.5527	1.17884e-122	4.32295e-121	57593.5	55006.4	12004.4	92946.8	14585.2	116440	40677.6	100706	6410.72	137493	12434.3	136499	11574.1	124517	5615.24	131007	4282.57	107749	11206.7	95176.5	8331.98	116496	13248.6	103720	7884.27	75830.9	13217.9	63478.2	9660.5	73143.2	7549.98	90709.2	42421.1	47594.6	23095.6	56970	10344.9	75026	7295.86	99761.1	27556.6	89167.4	19842
ACOX2	4638.49	-1.35001	0.0573275	-23.549	1.28396e-122	4.69567e-121	2113.41	5079.01	2230.27	7128.21	2973.34	5871.43	2868.54	5636.26	2983.85	8883.5	1972.32	12070.3	1986.12	8047.47	2840.49	10313.5	4848.42	8162.92	3670.55	7097.15	2172.93	11413.7	1433.33	9584.35	2247.64	8624.1	1799.2	7028.68	2679.42	8347.01	2818.47	11052.8	3063.65	7289.48	1966.4	16153.5	1686.01	6914.99	2584.24	9186.71	3245.67	14445.6	2751.85
BRIX1	15652.1	1.14614	0.0486825	23.5431	1.47682e-122	5.38641e-121	24385.3	7907.62	37716.8	7098.58	33761.8	7049.79	23778.4	8913.43	34610.6	8675.07	32883.7	8085.29	25871.9	11588.9	37687.9	10391.1	21755.1	13552.6	18642.8	17641.9	27191	8321.2	26394.6	11682.5	27543.7	12357.5	20362	12421.8	29875.5	10275.9	36152.3	11402.1	39135.6	8671.68	25733.8	13955.1	28588.3	12848	34388.2	10506.9	26962.7	12767.1	38909.2
ACLY	12609.5	1.0385	0.0441151	23.5407	1.56333e-122	5.68655e-121	14067.7	7872.74	19056.7	7454.09	13309.7	6387.46	15802.3	6949.5	14357.1	4307.12	18108.3	8655.66	17808.1	11562.7	12723	8086.31	13694.8	8073.49	12823.6	9893.83	19499.4	6354.98	19191.4	5862.22	17632.1	7591.76	14370.3	12844.6	18916.5	7194.31	11806.1	6950.02	15718.3	8106.15	15179.4	7723.43	20754.3	7063.8	21204.2	7657.88	7629.49	4798.31	13449.1
MASP2	873.058	-1.47293	0.062592	-23.5322	1.91161e-122	6.93472e-121	386.019	1209.64	444.513	1188.63	381.864	1536.57	424.252	816.783	279.707	1523.37	357.412	1024.64	357.989	1024.94	319.894	1503.61	275.185	1167.54	278.959	932.526	258.54	1057.12	272.933	1094.35	359.766	1338.22	355.551	947.34	403.606	2980.57	441.608	1825.71	776.367	1608.76	322.55	1920.48	397.418	2279.89	276.717	1760.31	357.421	1999.67	342.151
DCAF13	15344.1	1.07352	0.0456396	23.5216	2.45047e-122	8.86572e-121	20852.9	10348	23810.2	12253.5	19327.2	10772	16982.1	11020.6	9542.54	14680	26516.7	10877	26776.9	13014.9	31348.8	9122.25	17868.1	12207.1	20932.9	11693.7	24613.2	8762.61	31026.6	6463.02	21269.4	11360	21318.8	10824.4	32629.6	5997.8	32503.9	10311.1	24636.5	8906.14	20585.4	7220.75	30403.3	8811.84	29853.9	7360.53	24720.7	9415.66	23772.2
LPIN1	10011.5	-1.8906	0.0803998	-23.5149	2.8684e-122	1.035e-120	8109.04	19856.2	5086.64	15010.5	2949.14	15846.3	4521.37	15527.1	2832.26	7045.25	9034.06	13105.1	4290.44	20352	3415.42	26717.3	5716.12	18135	3088.9	17582.2	5540.76	11409.4	5670.75	12926	5340.72	21241.6	2811.36	14157.4	3015.32	14782.1	10668.8	14453.5	8122.77	12621.6	6522.96	11916.4	1525.15	13487.4	24053	11135.5	3661.76	13908.1	3965.84
SCGB2A2	656.909	-4.76421	0.202686	-23.5054	3.5913e-122	1.29239e-120	43.1847	3042.45	55.6712	3816.37	83.3648	4787.05	19.326	19.1647	49.6255	6388.67	51.5583	671.231	58.7608	6718.46	73.6195	80.2983	69.6563	9.02524	40.6991	2503.33	30.6166	858.307	106.913	4231.59	18.8877	15.294	32.1604	1070.08	70.3055	40.2417	59.5326	2848.99	9.09095	1288.24	9.77423	9.02481	41.2901	3103.85	10.2144	172.005	41.5186	4278.04	13.7226
B3GNT6	375.869	-2.71026	0.115489	-23.4676	8.73635e-122	3.13556e-120	149.825	785.622	60.8101	349.228	45.7162	342.249	93.8693	103.125	36.0913	300.559	41.0718	257.644	26.2164	780.282	24.5398	299.133	71.3762	781.914	64.4403	944.296	32.3176	429.154	27.8149	299.144	71.0537	547.184	93.8012	1399.19	77.2492	611.673	81.7463	1425.37	417.275	684.953	39.9855	231.035	75.6986	916.732	58.5006	640.444	86.6474	1167.23	47.5718
IKZF2	14273	-2.19691	0.0936542	-23.4577	1.10386e-121	3.95134e-120	4826.12	12761.8	1256.46	11577.5	1901.25	19304.3	4942.86	11808.2	2581.43	14968.9	2425.86	17902.9	5468.37	19495.7	1695.88	28759.2	898.652	18166.2	2897.27	12877.9	906.592	13250.3	1357.71	18413.7	4534.85	11846	1956.43	10750.8	946.954	17319.1	2537.69	14148.2	4780.02	13786	2621.27	10776.5	1172.47	12423.7	2906.46	15496	3917.19	15644.5	2664.02
IFI6	33502.4	1.98009	0.0844511	23.4466	1.43125e-121	5.1097e-120	48859.6	14232.1	34269.5	12442	36201.8	8681.24	74250.6	7312.72	60413.2	4493.18	48870.3	11247.4	74534	4736.74	49756.3	7657.46	107214	7079.07	67155.3	9653	41397.9	12711.7	89071	5102.21	63108.3	37675.8	121687	28206.6	67102.7	14715.9	47954.9	25003.9	112528	26489.2	74017.6	10967.9	109091	22763.1	60053.2	34459.6	60209.1	12367.2	88358.2
OTOF	7214.6	-2.5902	0.110518	-23.437	1.79193e-121	6.38049e-120	6140.17	21985.5	1212.78	16265.6	1375.07	24721.7	1634.43	7768.11	648.741	5465.53	587.24	3698.55	652.697	5422.65	501.314	3508.42	477.275	4009.67	605.4	4405.51	795.182	14751.5	441.561	3024.96	858.041	9623.31	1745.6	23297.1	1654.35	56064.7	1261.74	24351.9	14399.2	30325.8	1416.37	40451	1348.81	19796.1	988.011	17164.8	882.721	6914.71	1081.34
HEBP2	45333.5	-1.06909	0.0456854	-23.4012	4.15227e-121	1.4746e-119	33617.1	39959.4	30040.2	38379.2	23786.7	59098.2	26003.6	48732.3	27488	80222.5	40510.8	58449.7	32365.5	85311.9	40844.8	73205.6	19233.7	81799.9	24764.6	84132.8	43007.9	36431.6	18862.8	76757.7	16674.2	71434.7	22413.1	55722.2	33485.4	51684.6	25705.7	70537.5	25264.7	65535.9	40508	47249.4	47367.5	42706.1	26431.1	56888.8	32314.1	67960.9	24258.9
COL4A3BP	7303.75	-0.931483	0.039839	-23.3812	6.64454e-121	2.35349e-119	4737.98	9321.01	4141.08	7712.65	4244.43	9851.62	4626.28	9496.58	5333.39	8514.95	5087.67	7836.12	3526.55	9173.77	4801.04	9492.85	3623.85	8914.48	5703.81	8821.87	5933.67	12001.4	6546.92	9529.04	7131.46	9259.65	5495.86	8901.54	4882.33	10440.5	3558.63	6970.26	5300.03	8762.13	4640.98	10800	5060.62	9627.53	4537.98	10475.8	5373.95	10245.4	4305.25
ILF2	22530	0.99631	0.0426193	23.3769	7.33458e-121	2.5911e-119	31581.3	14912.1	32853.7	12772.4	25620.8	15507.6	22918.8	16218.8	31366	14905.4	42860.7	13773.8	31040.2	16241.7	34279.5	10637.3	48650.2	10301.1	28341.9	24614.2	38182.3	11048.5	36756.5	10630.9	30286	23011.5	33730	19606.9	38904.1	16653.8	39781.1	12912	54877.5	17852.7	32060.4	14766.4	36895.3	17923.1	38506.4	14640.6	29394.2	14922.5	28126.8
CCT2	24110.5	0.885425	0.0379009	23.3616	1.05113e-120	3.70365e-119	27484.9	16011.6	39067.5	11881.8	38818.4	13778.6	25592.3	18128	35461.5	14867	35665.2	11375.3	30901	15222	39088.4	12904.2	35714.8	20639.1	31070.4	22573.5	35981.3	13518.3	49832.1	5611.68	36038.6	17871	35495.3	20659.7	43531.3	13714.4	40414.7	11507.7	39515.6	14038	37926.7	22331.9	48420.4	18608.4	42332.2	13503.3	33074	20253.7	29679.3
RORC	1311.46	-3.13413	0.134159	-23.3614	1.0561e-120	3.71148e-119	458.287	4852.32	121.62	1519.01	78.8828	1759.12	478.549	1613.49	1942.61	3106.67	302.359	3169.7	186.227	4794.41	101.665	2931.33	302.704	2123.39	126.337	2637.33	181.999	3123.19	179.058	2477.79	169.09	2601.67	213.509	3918.46	144.083	2604.98	291.443	4252.37	536.366	2721.37	132.396	1027.93	153.978	2379.09	181.073	1283.63	220.229	2537.14	139.056
FHL1	15710	-2.29556	0.0985199	-23.3005	4.38677e-120	1.53765e-118	4561.72	17811.4	5442.93	22644.2	3726.32	28953.7	5766.52	26700.1	1932.69	24982.2	3080.39	55277.4	3397.28	25673.3	4350.56	51503.9	5623.24	43843.8	7861.72	33749.3	9509.02	20671.2	3003.14	52269.8	4957.57	32592.3	2960.55	20156	9186.58	17579.3	7146.58	17967.6	3187.29	28086.6	3117.09	61670.2	1161.28	25928.5	8510.45	31155.8	4655.49	21151.3	7202.55
BMP8A	280.671	2.5474	0.10934	23.298	4.64614e-120	1.62434e-118	465.338	61.4915	320.324	91.5714	686.639	48.766	227.311	112.251	277.001	23.2576	710.456	72.8862	223.291	26.2133	390.008	48.532	863.394	123.071	260.305	105.022	1069.03	126.119	418.092	77.9283	293.209	49.2806	376.992	95.4613	665.732	109.994	372.301	54.5514	346.365	77.2767	201.705	88.4432	195.268	45.9285	330.575	65.8743	148.023	24.4304	175.65
CLEC3B	5897.6	-2.72164	0.117015	-23.2589	1.1557e-119	4.03003e-118	1139.55	8405.98	1081.73	9704.77	940.319	8574.84	1633.51	5787.75	1686.37	28344.7	2435.47	21684.5	2130.76	12771.1	3106.04	21014.3	1487.72	23704.4	2369.03	13805	1165.13	13394	1415.08	15223.7	1937.34	17797.9	1128.29	6851.4	1123.15	8169.95	1482.1	6122.95	1731.83	12062.2	2522.64	49444.2	1191.39	8941.35	1192.3	11576.5	4240.31	33508.6	1628.42
TOB1	15954.8	-1.089	0.0468216	-23.2585	1.16566e-119	4.05427e-118	11466	20849.3	8739.52	19515.5	8159.89	20851.5	12010.7	17558.6	12195.2	20288.6	8780.64	15907.8	11672.6	13973.4	10567	18546.3	10071.8	17052	8841.89	39102.7	16049.9	17116.2	8455.72	34819.7	10965.7	26173.1	9805.35	19880.5	14266.8	26181.2	13507.7	19597.1	15513.7	23198.8	10966.7	20965.5	10884.3	29973.8	16951.3	20227.1	12322.9	21315.1	9511.61
NUAK1	5423.01	1.7874	0.0769213	23.2367	1.9375e-119	6.72149e-118	10513.3	1592.35	12040.4	2355.72	17415.2	1829.17	12348.4	3268.96	3834.7	1178.98	10053	3889.24	3630.51	2678.12	3305.87	1978.34	16912.7	2853.62	15695.5	1736.49	15255.6	2011.77	6757.27	2682.24	5651.92	2416.45	10696.9	2302.89	14469	2714.08	11300.5	2219.01	3910.93	3611.81	7581.25	6674.75	8223.62	3188.35	9044.38	4226.93	3844.08	3077.33	7992.06
GRIN2D	654.522	3.49768	0.150618	23.2223	2.71265e-119	9.38647e-118	340.19	83.5183	2126.64	248.679	570.107	74.479	2215.13	157.881	8226.11	212.896	595.979	87.294	2125.33	149.416	654.688	112.947	295.824	115.687	1529.61	147.574	813.892	129.622	480.676	137.422	312.996	75.6202	1918.9	132.737	382.774	67.0694	662.856	95.9048	199.092	14.9285	648.653	108.298	339.783	42.2542	326.861	70.4489	3177.97	115.818	1194.78
PLA2G7	2654.14	2.85979	0.123279	23.1978	4.79533e-119	1.65506e-117	2749.72	1027.92	4882.79	2636.72	4537.55	438.008	12589.5	2801.7	1700.8	170.854	3845.02	315.275	2577.34	263.88	1457.49	103.241	4231.84	883.653	7555.63	745.115	5084.06	645.482	16114.4	1690.96	10056.4	764.698	10763	1402.83	9656.16	726.138	3900.72	636.139	6640.94	1340.05	7225.82	669.641	8793.08	491.435	5582.63	1936.89	1547.92	179.156	2676.83
KLF3	8277.35	-1.24579	0.05375	-23.1775	7.67601e-119	2.64254e-117	6785.29	10650	3752.24	13909	3702.11	19494.9	5368.04	11530.8	5614.9	8893.34	5737.82	12475.4	8390.14	13224.6	5118.31	9672.86	4562.92	14533.1	5674.14	16149.9	4430.06	17763.5	8317.51	13315.7	5659.12	11394	5093.85	10318.9	4110.7	13459.5	3530.2	12295.2	6291.85	8848.18	7726.08	9446.27	4036.11	19349.7	3166.46	11433.8	5781.91	5941.11	5073.71
CCT4	22972	0.802972	0.0346462	23.1763	7.88967e-119	2.70919e-117	33870.1	15700.5	38135.6	11549.7	28383.5	18328	21896.4	23828.2	22982	13654.9	30754.1	18747	31231.8	16266.2	30843.9	12339.5	29894.6	17399.8	29293.2	15967	34163.1	11834.1	27988.7	11425.3	25003.7	18924.6	26509.1	18321.3	30586.4	12821	33325.8	8025.21	28246.5	18204.8	28001.4	24970.8	28637.3	20051.5	25624.2	8990.01	25399.4	13881.9	36204
NFE2L1	9751.07	0.889856	0.0384282	23.1563	1.25483e-118	4.29794e-117	10380.2	6506.17	17843.9	4690.79	15184.9	4920.05	9234.16	6741.43	12806.1	7105.19	12271.7	6434.33	13817.8	7697.96	11681.8	5101.15	13482.4	6884.62	9991.64	5912.94	11123.2	5526.45	14397.7	5970.32	7770.04	7935.87	13383.2	6368.64	23780.6	5025.74	6848.92	6410.66	9347.32	6953.15	12903.8	10082.5	16981.4	5794.34	14087.5	6810.67	7636.71	8305.43	10119.1
HIST1H2BJ	41981.8	1.27087	0.0549677	23.1203	2.89253e-118	9.8822e-117	49647.5	16078.6	53209.7	7865.27	41726.3	34011.2	45949	21874.3	48017.7	22457	41791	17465.6	58361.3	11674.5	41233.9	11897.4	59145.1	23057.9	58315.9	18075.6	52794.1	15604.5	52137.2	8306.49	44935.6	23099.8	43922.2	19890.5	48082.9	10838.4	48504.9	8832.92	53225.7	23086.4	40370.2	18811.3	52552	17956.2	46901.7	9148.29	51630.1	14627.5	52832.1
P3H4	1856.78	2.26938	0.0981836	23.1137	3.37447e-118	1.14996e-116	2229.74	729.638	4574.46	745.14	3759.48	466.381	1402.52	522.011	7212.84	1608.35	5422.36	870.397	2985.95	1210.18	3586.32	1105.65	4841.54	781.914	3893.55	625.607	3098.23	761.091	2854.5	780.121	1270.87	579.471	2489.75	1134.63	2991.89	622.404	4094.42	1075.19	1585.46	600.651	3530.27	764.402	1499.35	570.432	5134.13	525.164	4840.52	1326.48	4826.71
SHC1	11338.4	0.937517	0.0405753	23.1056	4.06372e-118	1.38136e-116	15142	6609.87	17045.7	10995.8	18125.1	6797.1	13564.1	8561.16	18061	5763.4	12866	10525.3	11766.6	10322.8	9977.19	5909.43	18053	8497.68	15269	8112.97	23877.6	4332.7	18153.5	6748.76	11327.2	7545.02	24499.1	7018.68	25565.2	5292.23	10484	11178.6	14293.7	8048.19	15946.2	7606.11	26073.9	6757.91	14887.9	9932.37	15691.3	7816.82	20650.7
ZNF707	727.602	1.28468	0.0556026	23.1046	4.15865e-118	1.41007e-116	618.688	323.06	957.545	491.972	774.485	385.695	720.585	445.352	758.819	443.683	783.861	439.012	1770.96	516.401	1375.11	377.667	1092.14	493.927	947.951	511.531	1568.25	563.155	1608.92	511.143	725.827	386.598	888.878	317.295	788.984	423.879	255.013	290.354	1176.37	410.093	845.026	342.943	1063.22	385.799	1480.16	374.202	777.119	328.453	987.115
MSH6	10083	1.07119	0.0463792	23.0964	5.03773e-118	1.70386e-116	15204.6	7383.57	19705.9	5358.72	11828.8	8907.34	9095.2	8652.42	6056.12	4014.61	20859.3	5890.22	11471	5911.09	12236.6	4839.96	20534	6357.87	14817	8857.18	14321.8	6408.4	19231.4	4896.92	16822.6	6935.82	10206.5	7103.23	12407.6	6836.61	20890.6	5371.55	12283.7	7913.84	11362.1	8870.49	11723	8089.84	22069.6	5269.03	8790.2	4624.58	15284.3
STAT1	15755.8	1.7026	0.0737598	23.0831	6.84927e-118	2.31077e-116	9673.38	7388.15	10112.5	7296.99	10050.4	4634.55	29678.3	5717.48	31198.2	6127.47	10031.1	5584.27	31453.3	8290.38	27889.5	4157.87	21026.7	3877.57	19231.2	5451.2	9272.59	8851.07	42261.2	6979.2	22838.8	9947.88	32248.9	10567.1	18144.9	7915.09	15786.8	7134.79	33453.8	7480.03	19257.9	10313.6	29403.7	7007.77	31166	22410.1	41006.8	3814.76	30516.4
SHISA2	1444.36	4.32368	0.187544	23.0542	1.33509e-117	4.49304e-116	13879	309.293	1273.59	158.903	2855.02	68.2724	958.019	147.842	861.68	84.9796	693.852	56.7835	299.228	24.4657	1139.35	64.4152	30342.6	646.536	1294.74	152.101	10754.1	356.46	3402.97	157.533	949.782	126.6	2840.84	425.485	3488.37	149.341	4282.8	227.884	146.364	50.0542	1277.76	92.0531	1665.37	57.8699	3935.33	139.068	354.713	35.2884	1949.53
GPX6	1417.29	-2.36059	0.102455	-23.0402	1.84254e-117	6.18536e-116	1190.67	1637.33	264.652	1527.99	544.112	1503.77	473.028	1378.95	865.289	1509.06	472.763	1090.75	337.197	1153.38	507.449	1708.33	204.669	1375.12	379.011	1996.33	335.082	1721.87	379.847	1635.66	214.96	1485.21	421.659	1036.44	834.986	1489.84	294.109	1657.66	933.641	1304.04	437.175	1656.05	488.6	1110.55	164.359	1149.14	294.24	1794.28	322.024
HSPD1	21277.6	1.06644	0.0463134	23.0266	2.52596e-117	8.45852e-116	24638.2	16086	33329.1	10722.8	26905.3	13429.3	21720.6	14855.4	42103.2	12416.9	32482.6	13536.5	38853.6	10523.8	45120.9	3978.74	26198.5	12949.6	29765.5	13422.9	24525.6	13207.4	25938.2	5220.36	32831.3	10037.9	26127.7	12124.5	31683.5	8164.59	36902.2	5105.83	34463.8	13767.5	27190.1	9956.17	26226.1	15475.1	22423.4	5429.14	38206.1	12734.6	38642.9
DLL3	176.14	3.11551	0.135302	23.0263	2.54464e-117	8.49999e-116	152.469	26.6157	150.741	81.6961	76.1936	19.5064	347.869	31.9412	517.91	25.9411	1160.5	50.0033	198.883	25.3395	595.091	62.6504	1278.75	61.5357	289.133	31.6878	211.765	103.347	915.283	35.1934	984.859	34.8363	133.108	20.9106	279.486	16.9909	1843.73	56.3111	961.823	60.592	180.379	19.8546	118.709	16.5342	130.93	18.2984	44.2263	9.95313	242.433
HOXC8	540.276	3.01556	0.131092	23.0034	4.3086e-117	1.43567e-115	867.22	275.335	1377.22	331.273	371.108	64.7258	435.296	217.2	341.063	74.2453	574.132	80.5139	477.319	71.6496	335.67	17.648	883.173	57.4334	362.053	86.0097	3104.19	488.71	821.408	367.855	585.519	243.854	372.525	75.4599	1326.26	189.583	384.741	37.834	313.638	146.65	1031.63	46.929	1123.44	135.03	10501.3	259.837	152.536	38.0028	290.005
NOP2	7350.48	1.20058	0.0521948	23.002	4.45555e-117	1.48098e-115	7757.39	3389.37	10988.6	3936.67	8834.87	3922.56	9906.89	3465.17	6428.76	3563.77	12288.3	4966.43	11792.8	4855.57	18074.5	4365.23	14341.5	3418.11	5922.57	6183.64	7228.93	4549.9	19704.2	2818.83	9162.33	4469.24	8552.88	4490.32	16347.3	2847.32	10812.7	5717.33	10633.7	4854.38	7384.87	4074.7	10027.5	4792.18	29900.3	3408.99	11439.3	3016.7	10524.3
TFAP2B	759.073	-3.95534	0.172007	-22.9952	5.2106e-117	1.72769e-115	122.504	1055.45	7.70832	508.132	13.4459	576.326	178.536	941.81	12.632	1683.49	74.2789	933.961	10.8482	1125.42	12.2699	3164.28	102.335	2430.25	36.4596	796.721	38.2708	1358.4	78.2293	1887.88	200.569	2860.82	55.3874	891.882	267.334	2660.42	833.457	1087.51	250.001	1412.93	164.385	1440.36	92.0426	1383.37	8954.31	946.028	24.3696	1110.23	7.31874
GMNN	5151.51	1.26776	0.0551356	22.9935	5.40937e-117	1.7892e-115	7621.67	3384.78	10359.1	2718.41	4834.26	4154.87	7951.28	2986.05	5647.38	3356.25	15066.4	2343.38	7224.87	4326.94	12780	2690.44	4862.18	3889.06	7234.27	2486.13	7334.38	2560.03	9359.7	2762.69	8041.66	2998.47	8334.91	2672.01	8759.54	2096.14	7488.67	1437.69	7371.85	2997.99	4253.57	2315.77	7689.43	2425.94	9893.11	1978.06	6404.69	2742.54	6956.46
LCN6	96.1968	-2.43389	0.105891	-22.9848	6.61716e-117	2.18334e-115	10.5759	77.0938	30.8333	190.325	10.7567	235.85	101.232	132.328	9.9251	138.651	159.044	463.59	27.1204	102.232	57.8439	190.598	15.4792	498.85	111.923	526.017	26.3643	218.956	33.8994	406.401	83.6455	274.442	25.907	198.196	32.1149	202.997	12.4397	183.891	5.45457	129.087	30.2112	164.252	30.1074	119.414	11.143	211.347	48.7392	190.014	49.4015
CEACAM1	42455.1	-2.73209	0.118925	-22.9731	8.66216e-117	2.85112e-115	19777.7	56439.1	1784.9	68242.3	3475.32	95535.3	16320.4	41650.5	4182.08	55008.6	5096.4	73571	9975.78	56354.2	1447.85	78752.4	1984.77	82427.5	13450.2	75306.4	2638.13	85511.9	10530.5	78943.9	16355	51248.4	2704.16	53142.9	2384.31	56600.3	3255.64	49776.3	20175.6	41365	21064.3	25041.1	3647.3	57985.6	1480.16	74727.9	9434.64	48970.3	5670.19
BPIFB2	12443.8	-5.69822	0.248127	-22.9649	1.04594e-116	3.43429e-115	1805.83	113603	318.611	19570.2	92.3287	4877.49	58.8984	40.1547	630.695	50532.4	73.405	4673.19	1953.57	122593	156.88	207.364	18.919	25.4348	917.426	56949.3	73.9902	2695.78	272.064	22042.8	47.669	44.1826	1722.37	58894.2	599.767	5676.76	1498.98	73782.5	190.001	1533.24	87.0795	87.5407	450.751	21442.2	239.574	17936.1	1417.05	85705.5	72.2725
RAB15	3843.61	1.79468	0.0782729	22.9286	2.41231e-116	7.90149e-115	7150.16	1540.96	4114.53	3678.12	9851.38	1697.06	4274.73	3560.99	5093.38	1002.76	7695.29	1816.22	14008.6	1706.48	8607.35	1006.82	7063.66	1511.32	7177.46	1896.74	16982.9	2009.14	11857.8	1256.07	6239.24	2348.47	5054.55	3318.42	6817.03	1460.33	3777.21	1376.98	8460.95	2222.58	7382.21	1656.96	5954.38	2340.51	3444.11	1746.58	6081.57	1569.88	6538.38
SCARA5	4832.37	-3.38182	0.147635	-22.9067	3.98381e-116	1.30173e-114	368.392	16480.6	751.99	15287	491.225	14370	434.376	4945.42	1104.39	7911.15	332.944	14088.2	372.453	5496.92	774.758	6513.87	435.137	31443.9	1181.12	8995.71	1429.63	13304.6	622.358	32264	1178.23	20103.9	2993.6	15681.1	1590.12	16250.5	2120.07	10014.6	267.274	13361.8	1552.33	66531.8	719.997	11585	172.716	12399	890.844	13495.5	396.127
SLC35C1	2546.99	-1.48762	0.0650172	-22.8804	7.28513e-116	2.37471e-114	1315.81	3518.78	1028.63	2769.59	1249.57	4184.13	1944.57	3265.31	1706.22	4620.21	1564.23	5484.26	2306.14	4968.29	1719.54	8622.81	1286.49	4990.14	1766.17	3204.09	2443.38	3246.68	1601.09	3483.31	1728.67	3772.51	1647.33	4310.31	1722.05	4242.37	1342.59	4113.35	1560.92	3843.64	1180.02	2569.36	1158.7	3169.06	1265.66	3041.19	2001.01	4059.07	2052.91
ZNF281	4474.31	1.33528	0.0583819	22.8714	8.95637e-116	2.91244e-114	6823.19	3079.16	7624.39	4291.29	9710.65	2620.07	8387.5	4143.23	10860.8	3524.42	7042.51	3364.63	5843.54	2805.69	4532.86	2538.66	9766.5	3285.19	8192.4	3598.83	8712.98	2583.68	6811.16	3045.91	5904.66	2763.96	10004.6	3345.69	8618.06	2425.23	7549.09	3011.76	3908.2	2911.93	5956.06	3725.44	5023.63	3187.44	9958.11	1837.16	6049.07	3210.34	8880.37
SYNGR1	6335.92	-1.36832	0.059837	-22.8674	9.80399e-116	3.1804e-114	5298.5	7996.65	1777.2	11538	3087.19	9582.08	3233.89	8002.65	3020.84	18877.1	4618.4	15322.2	6033.38	15663.3	3538.12	12031.5	2546.32	11022.3	6288.87	10137.4	5036.44	9733.03	3655.05	9250.85	2446.41	8799.13	2285.18	7871.47	2009.35	9713.44	6774.28	9315.08	4351.84	9624.46	3930.13	7810.98	2259.77	6880.08	1480.16	8048.55	5390.19	9102.59	5380.19
P3H1	5439.8	1.70333	0.0745992	22.8331	2.15375e-115	6.96999e-114	10822.6	2679.93	13200.1	3804.7	16562.7	2192.7	7173.64	3131.15	17600.8	3645.18	9081.25	2818.83	6704.16	3495.1	11241.9	2941.92	14541	2139.8	12880.4	1712.04	11039.8	2187.81	8270.58	2358.8	5764.35	2828.53	11598.3	3400.24	13715.6	3450.05	8086.66	4052.64	5366.39	3613.56	7587.47	3748.91	7149.21	2955.96	6152.78	3659.68	11161.3	4340.47	16279.6
FBXW11	5817.35	-0.993447	0.0435293	-22.8225	2.74318e-115	8.85629e-114	3958.01	7426.7	3744.53	10880.8	4115.35	8419.68	4329.95	7051.71	4881.35	10023.1	4879.68	11203.3	4410.68	15225.5	4979.83	8052.78	4476.92	9723.47	5596.98	5883.97	2858.4	9994.9	5263.96	7889.2	3862.09	6917.12	3124.03	6150.44	2813.09	9575.73	6457.07	7658.31	4077.29	6665.12	4504.14	8007.72	3419.34	6907.64	4767.34	8478.57	3090.42	9642.77	3813.06
PDIA4	19648	1.08846	0.0477202	22.8092	3.71949e-115	1.19796e-113	35490.8	14205.4	39613.9	10780.3	32847.5	9434.01	29644.3	11121.9	31329	12211.1	30130.1	11351.6	25950.6	9404.45	27425	10535	44660	14118.8	35396.4	13513.5	38377.1	7854.39	30354.7	10453.3	33400.7	11499.4	36607.5	18025.8	37365.2	9121.44	23629.1	18277.3	24707.4	14431.4	28545.2	11685.3	36008.4	11570.3	29830.7	15470.4	34361.1	12646.8	31075.4
HIST1H2BD	40075.5	1.17736	0.0516578	22.7915	5.56863e-115	1.78925e-113	43413.9	14712.1	49247.6	8266.56	36115.8	25506.4	39534.6	19783.5	55916.2	23481.2	59001	19426.7	66506.4	17010.7	65967.4	18533	49263.3	19261.5	52891.1	18701.2	44589.7	11567.9	48078	11407.7	45428.5	22725.1	39660.9	20582.4	54190.8	12483	57464.1	12200.1	37562	17577.8	42140.2	20125.3	48208.8	17155.2	46032.6	13066	55140.3	18985.1	57805.2
RGS7BP	327.077	-1.75835	0.0771594	-22.7886	5.95046e-115	1.9074e-113	118.097	332.238	103.634	331.273	94.1215	414.955	165.652	345.878	97.4465	856.057	157.296	940.741	296.516	957.658	185.802	1301.54	513.393	890.217	240.803	494.329	95.2517	672.632	161.674	698.003	153.8	689.928	80.401	490.035	146.687	583.057	397.18	806.832	162.728	532.156	148.391	898.871	68.8169	615.441	102.144	595.613	259.942	1916.43	205.839
PRC1	6794.82	1.4762	0.0647924	22.7835	6.68573e-115	2.13801e-113	10850.8	3202.15	14586.7	2991.33	9370.02	5013.15	8075.52	4415.19	10210.2	3285.58	13621	2084.04	5779.35	2815.3	14223.5	2414.24	7029.27	3863.62	11628.9	4219.91	15478.4	2793.88	12874.8	4297.79	10422.4	4346.04	14861.7	2657.46	25260.5	2993.98	8692.65	2410.82	11111.9	4615.53	9956.38	2641.56	16100.6	3250.82	16163.8	2597.46	10868.8	2800.45	8207.96
NUF2	5058.16	1.61652	0.070967	22.7785	7.48807e-115	2.38892e-113	6172.77	2288.03	9518.06	2490.38	5975.37	3129.01	5310.06	3014.34	5442.57	2404.47	10328.3	3352.77	11207.9	3097.53	15532.8	2139.82	9202.37	2261.23	8350.11	2801.2	7987.54	1939.95	13869.2	2037.87	6765.4	2384.16	9905.41	1507.38	10719.4	1706.25	17592.3	1970.89	11639.1	3163.08	5903.63	1773.38	10303.6	1791.21	12440.2	1800.56	9081.73	1868.47	10629.6
MAGEA1	2099.75	3.62914	0.15939	22.7689	9.32588e-115	2.96822e-113	665.398	149.599	10442.2	408.48	6989.19	326.289	9654.73	299.335	8762.97	245.099	3529.56	144.077	4333.84	235.919	6028.91	220.6	8298.56	194.453	1317.63	104.117	340.185	126.119	1505.48	119.825	1272.67	144.443	8646.69	177.285	18087.6	371.118	1694.46	129.339	5081.84	349.502	715.296	88.4432	1150.96	116.658	407.647	94.2368	8798.32	177.347	6320.64
PMM1	15680.8	-1.67389	0.0735544	-22.7572	1.21837e-114	3.86868e-113	14867.9	32717.1	9091.54	23732.3	10674.3	23707.4	6724.54	28019.8	10710.1	37423.2	12457.9	27962.9	9932.39	38291.5	10028	58561.3	6643.15	19141.7	9390.48	31629.8	19895.7	25615.2	6098.41	31592	6295.9	32746.9	10764.8	21619.7	16339.5	28991	9988.15	25087.5	12794.6	36377.1	8777.26	27156.6	10635.6	18739.7	5407.13	31300.3	9598.01	30928.9	10662.5
ANKRD31	967.054	-3.11058	0.136699	-22.7549	1.28244e-114	4.06256e-113	543.775	1274.8	29.9768	617.658	25.0991	165.804	69.0215	384.207	90.2282	507.194	30.5854	522.069	22.6003	1091.35	29.7984	937.108	264.006	571.052	59.3529	650.957	111.411	1886.52	129.513	688.786	191.575	767.247	65.2142	640.046	88.5328	1327.08	155.496	905.376	705.458	1079.24	79.971	613.687	43.8708	1632.3	395.576	653.253	32.4928	999.837	10.9781
PER1	8092.06	-1.3427	0.0590518	-22.7376	1.90312e-114	6.01466e-113	4389.86	9544.03	4768.03	9235.25	2703.53	7229.79	3834.84	9629.82	3715.6	11175.3	4184.96	12978	4116.87	11879	4364.58	17947.1	1909.96	6562.99	3726.52	13547.9	3078.67	8615.48	2358.18	16188.1	3049.91	13601.4	2004.67	6994.13	2793.12	7015.46	3757.66	12313.6	4447.29	7732.06	2823.86	14227.6	3991.38	7743.54	2401.31	11956.2	4907.31	11394.5	4099.41
MTBP	701.081	1.91664	0.08438	22.7144	3.2319e-114	1.01903e-112	814.341	298.28	2757.87	439.902	933.147	411.408	642.361	301.16	1024.09	486.62	1437.51	407.654	1476.25	449.121	3177.03	415.61	1240.91	460.287	1032.74	401.982	1782.57	432.657	1976.59	515.333	709.638	394.245	1156.88	286.384	1564.08	342.501	1410.12	307.071	2118.19	439.072	1077.83	290.599	1821.07	309.558	1948.16	368.713	1207.65	312.166	1450.94
MYH10	13309.6	1.33907	0.0590244	22.6867	6.06599e-114	1.90817e-112	15353.5	5017.52	6979.46	8319.53	24486.8	2194.47	9631.73	5143.45	19400.9	6743.8	15136.3	7101.32	12376.8	8698.43	19131.4	6173.27	15040.6	5925.48	14108.2	4852.76	21509	4161.91	12548.8	4405.88	11007	5884.78	18050.9	5049.45	16535.7	4712.75	15877.4	6584.88	7290.94	5321.56	10797	9045.57	16852.4	5632.67	6988.5	7012.86	17222.1	12633.2	24990.7
RAD54L	3008.2	2.0381	0.0898608	22.6807	6.95444e-114	2.18256e-112	2947.14	1157.32	6443.3	1088.98	2802.13	1510.86	2483.86	1040.37	7888.65	1508.16	11671.4	1248.39	7807.05	1629.59	19698.5	1268.01	3913.65	1119.95	3656.14	1368.91	3826.23	1076.39	5245.71	1268.64	5615.04	1116.46	3863.72	755.508	3460.59	1052.54	7307.41	973.126	6551.85	1713.26	3000.69	838.405	4042.13	787.214	4567.69	895.707	6285.55	915.688	8866.65
LNX1	4838.7	-2.47485	0.109124	-22.6792	7.18211e-114	2.24878e-112	3899.85	12883.8	1071.46	10979.6	773.589	13466.5	2178.32	10224.8	791.302	3940.37	2490.53	3490.91	1174.31	5172.75	554.775	4049.33	7108.38	8034.93	1074.29	14072.1	597.875	13054.1	1204.73	14055.6	713.236	12241.1	904.958	9701.6	1053.71	12500.8	896.544	4544.48	4996.39	6537.79	1812.67	3595.49	445.589	8022.78	482.862	10024.8	706.718	3719.76	359.533
LOC100996634	1247.62	2.93639	0.129546	22.6667	9.5454e-114	2.98183e-112	306.7	130.325	779.397	323.193	790.621	142.751	419.651	90.3481	1528.47	204.845	2335.85	138.992	3040.19	270.87	1086.76	117.359	3139.69	140.302	480.759	65.1863	790.93	69.1901	724.056	160.046	2916.8	130.848	1383.79	100.916	567.652	236.084	1906.82	133.739	535.457	184.41	1970.84	108.298	2436.98	116.658	1199.73	118.94	997.348	99.5313	2051.99
FAM89A	4703.64	1.90029	0.083848	22.6635	1.02707e-113	3.201e-112	8576.14	1787.84	4198.47	6402.82	7884.69	1400.03	9240.6	1882.71	3906.88	1389.19	8701.99	1563.66	5500.92	1349.11	10049.9	1087.12	3644.49	1747.62	3415.34	3490.18	8424.68	2188.68	8104.56	1892.07	3341.32	1876.06	14912.6	1531.02	12670.6	1471.95	7438.02	2510.24	9640.05	2023.24	11092	1491.8	6227.07	1921.65	2891.6	1619.41	7844.3	945.547	11188.5
LCN1	3399.33	-5.01121	0.221298	-22.6446	1.57693e-113	4.90339e-112	131.317	4828.46	102.778	2724.7	245.612	12135.6	60.739	56.5816	1611.48	132807	83.8914	451.725	888.644	102207	50.8325	62.6504	135.013	40.2034	245.891	12647.9	439.689	60.4318	99.0904	112.284	71.0537	87.5155	148.295	2622.01	175.33	306.731	350.976	35854.3	48.182	320.523	77.3053	74.0035	86.8813	56.9513	267.431	63.1295	243.696	31441.9	66.7835
UTRN	13996.8	-1.06607	0.0471027	-22.6329	2.05548e-113	6.37671e-112	8332.01	19013.7	6435.59	20560.5	6275.66	24810.4	10121.3	23314.4	6668.77	23098.3	8174.17	18259.7	7098.31	16896.2	9703.75	19355.4	9673.63	23127.6	9405.74	16625.2	4140.05	29553.8	6882.44	29378.1	10855.9	21839.8	9153.21	18063.1	7545.25	26045.3	11996.3	16866.9	6686.4	22052	19266.8	29059.9	4845.57	25471	9614.53	26486.9	9560.1	22357.4	9480.51
WNK4	1628.48	-2.16235	0.0956501	-22.6069	3.70717e-113	1.14744e-111	344.597	1196.79	310.046	591.623	430.27	2104.03	419.651	1063.19	364.522	1025.12	179.143	1534.85	931.133	1338.62	223.488	2926.04	217.568	1451.42	2227.43	1731.96	484.763	2158.03	234.688	767.552	384.05	1329.73	245.67	915.52	249.975	1676.74	368.747	1035.6	356.365	1182.86	473.606	1521.58	532.471	2827.36	239.574	1264.42	285.214	950.071	255.241
NEDD1	6431.11	0.915763	0.0405131	22.6041	3.94971e-113	1.21971e-111	5978.88	4010.71	10399.4	3840.61	7114.69	4749.81	8415.11	4628.74	8299.19	4573.69	10169.2	3911.28	8072.83	4623.15	12560.9	4929.08	15475.7	3298.32	8706.22	4374.72	12132.7	3046.99	7975.04	4583.53	9389.89	4605.18	7520.18	4104.84	9260.36	4076.93	10343.6	4355.31	8056.4	5762.38	7069.43	6237.95	10427.5	5721.77	13664.1	4886.59	8827.21	7282.07	9207.89
HOXB7	1679.18	1.71362	0.0758411	22.5949	4.86407e-113	1.49865e-111	2145.14	606.655	4181.34	795.414	3019.96	762.523	1740.26	475.468	1465.31	536.713	1958.34	505.119	969.102	679.797	2344.43	472.966	2512.79	479.979	1117.53	308.729	3625.52	1467	2407.72	473.436	1739.47	404.441	2068.99	758.236	3347.76	818.247	1325.71	338.746	1860.92	460.148	1497.23	342.04	1494.19	394.066	783.723	390.671	1623.74	570.043	953.266
ROR1	2646.46	-2.11596	0.0937661	-22.5664	9.26829e-113	2.8491e-111	952.708	4281.46	1368.66	3893.58	1740.8	3522.68	1397.92	4709.96	1147.7	4407.31	723.564	4629.97	715.074	5900.61	727.431	6593.29	2328.76	4930.24	1822.13	5366.1	634.445	6053.69	649.303	11035.7	1120.67	7868.75	644.995	5641.31	894.008	7560.07	3835.86	4545.36	1223.64	7276.31	969.426	5463.62	922.146	6239.84	2045.66	6547.17	367.349	4876.13	413.509
NOX4	402.747	2.80924	0.124515	22.5615	1.03537e-112	3.17553e-111	396.595	80.7649	441.087	171.472	849.783	57.6326	343.267	81.222	352.792	67.0891	442.178	56.7835	252.22	68.1545	337.423	50.2968	833.296	132.097	1117.53	119.508	626.79	70.0659	794.462	93.0113	605.306	91.7638	801.33	79.0965	753.397	76.9063	769.481	124.06	222.728	62.3483	629.993	203.961	369.031	56.9513	856.152	112.535	252.722	75.1009	746.511
TK1	16595.8	1.58445	0.0704206	22.4999	4.16373e-112	1.27414e-110	26281.9	8278.4	26611.7	6699.98	18292.7	12250	16803.5	9021.12	34691.8	10161.8	30779.4	8726.85	36475.1	10819.1	40226.9	6405.34	16905	7326.04	25376.8	7530.82	45605.2	4472.83	37541.4	5584.86	30425.4	6982.55	19635.7	6024.07	45889.5	6190.96	21346.4	9345.88	25816.5	12267.7	28521.2	12292.7	23706.6	8176.19	34026.9	9829.9	34853.9	9370.42	29146.9
PNPT1	6002.9	1.05527	0.0469073	22.497	4.44288e-112	1.35648e-110	8173.37	3627.08	9296.24	4461.86	5280.66	4075.07	7632.86	4350.4	10621.7	4614.84	7910.26	4348.6	11857.9	4111.99	12360.2	4789.66	8460.23	4749.74	4742.3	5826.02	7079.25	4214.46	10121.1	4146.12	8906.9	4154.86	9079.06	3557.53	8788.19	5092.81	14270.1	4663.26	15019.2	4512.78	9209.99	4368.01	8406.84	4689.3	16358.8	4459.32	11127	4272.61	9551.87
TOPBP1	4511.37	1.15754	0.0515006	22.4762	7.09346e-112	2.16086e-110	4019.71	2425.7	5064.37	2435.62	4023.92	2759.27	2956.88	2101.73	5253.09	2221.99	6375.75	2546.78	4857.26	2935.89	8841.35	1476.25	3997.07	2299.8	3905.42	2469.84	5457.41	3394.69	6436.53	2296.79	6111.52	2447.04	4907.14	2354.71	4528.19	3083.41	6629.45	2688.85	7370.94	3047.16	8412.06	2528.75	6314.81	2396.55	5336.56	2478.52	3340.44	1992.44	3157.12
ASAP3	6488.68	-1.24844	0.0555844	-22.4602	1.01703e-111	3.09117e-110	4047.03	11275.9	2942.01	7740.48	4034.68	6371.5	2327.41	6968.66	2259.31	9095.5	3502.47	11009.2	5742.29	11133.6	3448.72	11413.8	3240.31	7506.54	3158.42	7251.97	3807.52	9507.94	2490.3	10316.7	2123.52	6748.04	2021.64	7494.17	2310.53	8423.92	4445.4	8056	3060.92	9825.56	3886.59	9420.1	1683.43	7814.27	2453.31	7224.21	4057.08	10025.5	4240.29
MMP10	3792.96	4.29491	0.191249	22.4572	1.08922e-111	3.30316e-110	16928.4	262.486	747.707	2614.27	15011.9	209.251	29926.8	459.041	3346.56	50.0932	6648.4	131.365	1805.31	317.181	3022.78	56.4736	361.181	333.114	440.059	15.3912	30448.2	811.888	2829.29	108.094	5640.23	162.286	31082.2	835.514	2688.1	78.6948	1791.31	58.9507	2390.01	129.087	6141.77	142.592	3421.92	50.5213	91.001	42.0863	940.486	19.0014	5650.98
SERPINE1	3654.84	2.77608	0.123626	22.4554	1.13229e-111	3.42606e-110	12868.2	265.239	11506	1689.58	8462.87	217.23	9356.56	1800.57	5948.75	115.393	2823.47	457.658	5065.18	346.889	5337.41	334.429	2186	489.004	8367.07	1593.44	15797.3	428.278	5290.04	656.944	3710.08	947.376	10216.3	447.305	7120.82	1008.72	4647.99	5436.66	3203.65	253.784	2944.71	979.192	10178	392.229	1542.37	1149.14	4307.1	414.412	10543.6
TSPAN8	3580.39	-4.18953	0.186868	-22.4197	2.52696e-111	7.62892e-110	498.828	54163.9	244.097	6046.41	161.351	2201.56	183.137	605.971	238.203	3443.91	284.007	869.55	213.347	9303.96	63.1024	442.082	257.126	2378.56	266.24	12820.9	73.9902	1725.37	219.911	4777.93	639.484	1493.71	1460.62	46439.7	333.3	2559.37	385.629	15256.8	256.365	1263.65	729.513	853.747	101.505	3870.85	126.287	2790.51	273.481	13417.7	69.528
EXT1	19378.8	1.37927	0.0615212	22.4194	2.548e-111	7.67527e-110	21198.4	5779.28	21708.3	9137.39	18464.8	6211.91	14920.6	7357.43	32908	8634.82	18090.8	12444.1	32461.3	12918.8	16606.5	12199.2	15159.3	10479.1	13862.3	10495.9	32424.7	4156.66	24543.1	5918.36	10301.9	11190.1	22518.5	7845.1	27738.6	8126.13	19469.8	10593.5	20986.5	7990.24	27139.5	8975.18	14899.7	10709.6	23563.7	12651.5	26614.3	8739.75	29168.8
CCNB2	4649.18	1.81516	0.0810005	22.4092	3.20037e-111	9.61892e-110	7158.97	1885.13	11574.5	1628.53	5885.73	2331.02	4383.33	2386.47	10774.2	3091.47	9112.71	2212.01	7823.33	2316.38	10811.5	2065.7	7766.25	2052.01	7988.9	2289.67	11242.3	1894.41	8613.92	2444.27	8892.51	2352.72	8776.22	1560.11	9278.59	1988.83	6441.07	1330.35	8733.68	2828.5	6453.66	1695.76	10425.8	1670.88	12796.8	1172.93	13801.3	2303.7	8656.24
RAB11A	5279.19	-1.41834	0.0633082	-22.4037	3.62147e-111	1.08604e-109	4780.29	9731.26	3399.37	10730	3218.96	13699.7	5084.59	8993.74	3048.81	5257.1	2538.59	4093.49	1941.82	4319.07	1540.75	6213.86	3751.12	9364.92	4129.27	10304	3986.97	14609.6	3301.28	13694.4	2826.86	7087.91	3542.11	6363.18	1973.76	8232.55	1286.62	4322.75	2884.56	5258.33	4058.97	4279.57	4257.18	6106.65	3718.04	3656.02	1675.18	4829.08	1098.73
C16orf74	2252.89	2.12654	0.095081	22.3655	8.52662e-111	2.55137e-109	2072.87	548.834	3758.24	757.709	2822.75	726.17	2871.3	751.988	5544.52	1515.32	3887.84	1172.96	4083.43	1287.07	3219.1	1088	1074.94	1005.08	4696.51	1253.02	5267.76	971.288	3222.18	704.707	5162.64	654.242	3312.52	530.947	5896.11	671.589	736.605	1037.36	4064.56	951.03	1891.76	551.416	2728.59	636.569	172.716	574.57	6508.48	1510.16	6645.41
LLPH	9646.66	0.756065	0.0338185	22.3566	1.04223e-110	3.11172e-109	11886.4	7301.88	15531.4	7124.62	13636.9	7724.54	12352.1	7446.87	21295.7	7126.66	10272.3	7108.1	11011.8	6180.21	12964.9	6830.65	10401.1	9170.47	11742.5	7948.2	13829.4	8114.5	23336.7	4010.38	13269.1	7485.55	13573.5	7688.73	17169.3	5912.84	13505.9	7218.38	15706.4	6769.62	12030.3	7732.46	17370.2	8419.61	20496.6	6504.17	14870.9	8185.99	11278.2
ADH1A	3711.83	-3.52795	0.158163	-22.3058	3.24734e-110	9.67391e-109	382.493	10546.2	90.7869	3939.37	391.725	20175.8	1233.18	10946.7	85.7168	4995.9	267.404	5429.18	558.68	1601.63	286.59	5589.12	412.778	12388.4	1114.14	4662.63	234.727	11327	406.792	6940.65	2986.06	8621.55	408.259	12970	152.763	5606.11	325.208	3134.06	462.729	7041.84	864.575	21048.6	166.021	10317.4	150.43	7232.44	858.351	10791	184.798
RNASEH2A	7235.85	1.49694	0.0671838	22.2813	5.61101e-110	1.66785e-108	7176.6	3305.86	9064.99	3846	6576.85	4474.06	7804.96	3551.86	13811.2	7096.24	20262.4	4855.41	13807	5940.8	25843.1	4664.36	7171.16	4131.92	10212.1	4027.97	14716.4	2927	13751.8	3146.46	14591.2	4444.6	9114.8	3957.55	16172	3662.89	21191.8	4647.42	14111	5510.36	8958.52	4038.6	12995.2	3914.02	31712.9	2874.68	17817.8	4687.02	15266
PLAC1	250.307	3.68792	0.165622	22.2671	7.70428e-110	2.28504e-108	203.585	25.6979	513.888	105.936	48.4053	11.5265	671.81	53.8438	84.8145	16.1014	145.936	72.0387	1006.17	8.73775	251.533	6.1768	723.222	47.5876	18.6538	20.8234	503.473	84.9549	273.803	36.0314	61.1602	47.5812	689.662	69.0958	862.761	70.6465	31.0991	37.834	283.638	58.8357	599.782	5.41489	28.387	18.3714	152.287	24.7028	554.182	85.9588	64.0389
CSF2	288.486	4.03531	0.181317	22.2555	9.97168e-110	2.95105e-108	722.684	71.5871	1000.37	61.9454	554.869	23.053	1130.11	251.879	3492.73	30.4137	623.942	22.0354	289.284	27.087	2746.71	56.4736	58.4769	24.6143	69.5277	7.24292	5769.53	119.988	451.122	33.5176	191.575	11.8953	1007.69	5.45493	776.832	26.8278	720.611	104.703	322.729	7.02516	367.866	5.41489	529.03	5.51142	13.9287	10.0641	306.876	5.42898	494.93
ST3GAL4	6866.48	-1.9707	0.088556	-22.2537	1.03829e-109	3.06601e-108	5897.8	19172.5	2221.71	10232.7	3000.23	15639.7	2140.59	8515.53	3859.96	12048.3	3374.88	15808.7	2469.76	18576.5	3853.63	26323.7	6392.04	17530.3	3486.56	19447.2	4512.55	13041	3479.47	9007.01	1555.99	13899.7	3362.55	9877.07	3815.59	19145.2	7093.27	11308	5533.66	18838.8	2575.95	6138.68	2908.37	13905.3	3189.68	4710.01	3758.33	10432.7	4106.73
LDB3	1595.09	-2.99129	0.134436	-22.2506	1.11247e-109	3.27791e-108	77.5563	580.957	113.055	935.465	183.761	2483.52	254.92	1379.86	211.134	3157.66	291.872	3993.49	285.668	2069.1	506.572	4497.59	510.813	3026.74	546.047	1965.55	177.747	1417.08	304.225	1830.9	347.174	1882.86	92.0145	604.589	133.667	1302.04	430.945	2064.15	80.9095	1309.31	315.441	5435.64	67.9567	692.601	414.147	2148.23	366.446	4396.57	136.311
GAB2	2348.92	-1.08129	0.0486239	-22.2378	1.47983e-109	4.35083e-108	1495.6	2830.44	1252.17	3187.94	1383.14	2532.29	1779.84	2893.88	1364.25	2660.31	1223.42	3024.78	1490.72	2595.99	1586.32	4499.35	972.608	2740.39	1547.42	2882.68	978.031	2691.41	1004.81	2969.66	1521.81	2635.66	1028.24	2191.97	935.671	2879.51	1300.83	2265.64	1180.91	2205.02	1210.23	2988.12	987.522	2466.36	4751.55	2534.33	836.689	2395.08	1212.17
PSME4	7026.81	0.864243	0.0388848	22.2257	1.93727e-109	5.68335e-108	8936.6	4746.77	9553.18	5852.49	5963.72	4721.44	6809.21	5870.8	9294.41	4062.02	9229.8	5957.18	10661.9	5437.5	7057.83	4997.03	9257.41	4596.31	7203.75	7816.01	18135.3	4091.85	10917.3	4908.65	11740.1	5250.93	10431.6	5734.05	9992.93	4975.66	13423.3	6964.98	11553.7	6243.61	13268.1	4831.88	10136.7	5459.06	17520.5	7000.97	6647.48	3329.77	7663.63
PYCR2	11065.2	1.03033	0.0463854	22.2125	2.60089e-109	7.61366e-108	15394.9	6507.08	16565.2	6976.49	10989.8	6629.52	9723.76	6531.53	27876.9	7502.35	22967.9	7233.53	13707.5	10385.7	25632.7	7388.33	21080.9	6537.56	11617.1	7799.72	10848.5	8461.33	18530.8	5859.71	15040.9	7542.48	18703.1	7729.64	26013.9	7367.8	14693.9	10794.1	20940.1	8286.17	18834	8387.66	14186.6	8515.14	19806.6	8692.66	26546.6	9687.11	18259.3
NBEAL2	5035.08	-1.70109	0.0766413	-22.1955	3.79828e-109	1.10947e-107	2693.32	4511.82	1595.62	4429.54	1048.78	9113.04	2439.68	4287.43	2469.55	4394.79	2064.08	9881.17	3079.97	7122.14	1556.53	8726.05	914.991	11177.4	1553.35	9042.78	1728.99	7032.86	2072.21	6963.27	1386.9	5204.2	1765.25	4131.2	1268.97	6673.86	732.162	5222.85	2943.65	7264.01	2384.02	6376.93	2511.82	7728.84	4744.12	7653.31	593.896	2719.92	1008.16
DARS2	2873.1	1.16381	0.0524539	22.1873	4.55196e-109	1.32675e-107	2819.35	2228.38	3681.15	2380.86	4872.8	2197.13	4236.08	1989.48	3018.13	1446.44	1823.76	1105.16	4281.4	1347.36	3369.84	1153.3	4083.06	1902.69	3548.46	1822.5	4416.45	2001.26	4851.95	1747.94	3825.21	2046.84	5866.6	2027.42	5049.84	2387.67	2189.38	1283.72	3133.65	1832.69	3904.36	1502.63	4877.4	1706.7	6543.71	1556.28	4428.95	1322.86	3104.97
NCOA1	6822.74	-1.09417	0.0493173	-22.1863	4.65267e-109	1.35318e-107	6122.54	9306.32	4716.64	11325.2	3566.76	9406.52	4710.03	8560.25	7492.55	16161.3	6607.32	11636.4	5452.1	12437.3	4146.36	13837.8	6736.88	11735.3	4829.63	10714.1	2305.6	13116.3	4226.12	10570.6	4899.11	9859.51	2714.88	7939.66	3454.52	12620.7	6113.2	6335.88	6215.48	11870.8	5040.84	12433.5	3730.74	11370.1	4900.12	11015.6	6788.28	14827.4	5088.35
NOP56	25625.6	1.07114	0.0482851	22.1835	4.95144e-109	1.43698e-107	31743.4	14618.5	54160.4	13861.4	47290.2	11622.3	36639.4	10119	23957.4	18979.1	29870.6	14838.3	39443.9	10127.9	31071.8	9413.44	39888.1	13480.4	38129.2	17056.2	37350.6	14383.6	31796.7	17581.6	35773.3	11892.8	35617.7	14647.4	38140.3	12111	32787.4	13142.5	30030.1	12857.8	30939	14714.1	42190.8	14682.4	37095.9	15651.5	36910.9	12453.2	25203
MMP13	3767.35	4.09261	0.18467	22.1617	8.03828e-109	2.32782e-107	8393.7	219.35	1365.23	428.231	12885.7	303.236	12907.9	325.801	2463.23	53.6713	1313.43	43.2232	6705.06	138.93	2529.36	70.592	520.272	193.632	3478.93	145.764	6537.5	634.972	4245.24	225.406	1868.98	87.5155	32782.2	1207.36	8324.69	350.55	236.353	40.4736	3934.56	169.482	9409.92	317.673	2916.12	106.554	486.577	46.6609	151.633	37.098	916.672
SOX11	5780.57	1.9592	0.0884204	22.1578	8.77597e-109	2.53601e-107	5500.33	1331.7	3817.33	1769.48	4178.1	1150.88	2883.26	1216.5	6207.7	1639.66	8156.69	1505.19	4320.28	2130.26	2636.28	1439.19	15270.2	1023.95	3257.63	1069.24	9369.54	1645.67	3627.23	1372.54	8239.54	1236.26	3439.38	1559.2	5643.53	1519.35	18067.7	1605.75	2973.65	1235.55	3553.38	1039.66	7715.23	1575.35	10420.5	1371.47	5398.31	1949	8232.66
RNF11	28826	-0.986005	0.0445258	-22.1446	1.17616e-108	3.3915e-107	24589.7	35271.3	19632.2	42604.1	19307.5	41765.9	25685.2	31817.1	49113	35156.5	21762.8	38789	23087.6	54149.6	29732.6	66556.7	20150.4	45853.2	16555.2	38506.1	30728	31327.3	15450.3	56946.3	17042.1	39765.2	20600.5	34211.5	21833.8	30692.8	13812.5	41106.2	15971	31024	24297.8	34276.2	23028.7	34515.2	17089.6	40004.9	17718.5	63119.1	25701.6
EIF4E3	3601.72	-1.56838	0.0708408	-22.1394	1.31869e-108	3.7944e-107	1519.4	4564.14	1668.42	4381.96	1839.4	5485.73	2041.2	4381.42	2100.51	7249.2	1782.69	6195.33	1950.86	4527.9	2652.93	7427.16	3310.82	5667.03	3099.07	4656.29	850.462	9517.57	3447.3	5677.04	1940.04	5639.23	1501.71	4236.67	937.407	5739.35	1892.6	5549.28	1702.74	3843.64	1200.45	7255.05	1144.94	5297.39	2246.24	4506.9	1590.34	8792.23	1482.96
CDK1	7234.73	1.87779	0.0848289	22.1362	1.41572e-108	4.06492e-107	11865.2	3908.84	20582.1	3593.73	9171.92	5342.1	9910.57	4108.55	16822.1	3226.54	21193.9	3530.74	14542.9	3746.75	35117.4	2061.29	11621.4	4312.43	17051.2	4339.41	17102.8	3111.8	27299.4	2692.3	17134.7	3660.36	10791.6	3162.04	20792.2	2789.19	18675.5	2927.3	20093.7	4557.57	17811.3	2913.21	18188.3	2778.67	21752	2805.15	19912.7	2903.6	16217.4
GPR19	483.863	2.69513	0.121872	22.1144	2.29814e-108	6.58458e-107	311.988	85.3538	1260.74	200.2	498.396	114.378	477.629	225.414	1123.34	312.188	410.718	116.957	1446.42	160.775	4836.1	173.833	3220.53	155.891	1068.35	108.644	1302.91	134.877	1096.95	192.726	880.527	198.822	729.863	190.923	2497.15	170.803	1766.43	156.615	625.458	260.809	251.464	169.666	655.481	131.355	4885.27	257.093	1125.51	184.585	911.183
CABYR	1361.62	2.78786	0.12609	22.1101	2.52642e-108	7.2233e-107	4903.67	371.702	863.332	497.358	873.985	162.258	522.723	377.819	1124.24	325.606	1394.69	541.562	4056.3	581.061	1929.01	254.131	3174.95	315.063	730.041	580.339	1015.45	391.493	7611.71	310.875	3143.45	433.329	1696.46	513.673	1589.25	421.196	1634.93	529.676	18089.2	934.346	2415.12	440.411	961.716	335.278	3539.75	376.947	9489.7	430.699	3941.14
SPC25	2752.65	1.62604	0.0735596	22.1051	2.8239e-108	8.05678e-107	3022.93	1609.79	5925.13	1348.43	2733.11	1668.68	2706.56	1381.69	7174.95	1514.43	6766.37	1178.89	4086.14	1536.1	17509.2	1462.14	3972.13	1237.28	4382.79	1559.04	3486.89	906.477	5173.56	1204.12	7457.94	1411.29	4496.21	1447.38	6179.07	1318.14	6384.21	1443.85	6353.67	1726.43	3620.91	1379.89	4047.29	1148.21	6961.57	1215.01	8198.11	1758.08	6790.87
STMN1	14460.8	1.34318	0.0607725	22.1017	3.04418e-108	8.66691e-107	20651.1	9421.04	25677.3	8526.02	19960	13644.7	16677.4	13251	19100.4	4738.28	23320.9	3663.8	18158.9	5169.26	15981.6	5204.39	30137.1	4410.88	25141.9	6642.66	30770.6	6247.25	14054.3	15043.5	30075.5	7557.77	17577.5	7893.29	24808.3	8651.96	27260.6	5562.48	18874.6	9286.38	21936.9	6779.44	34792.1	6872.74	21922.9	6707.28	18268.2	6170.94	13956.8
HIST1H4K	3842.77	1.48406	0.0671539	22.0994	3.1999e-108	9.09108e-107	3407.19	1190.36	3798.49	1497.46	3054.02	1310.48	3130.82	1448.31	6210.41	2424.15	6432.55	1788.26	5051.62	2138.13	4255.91	2309.24	1561.68	933.702	4078.39	1434.1	3637.43	1311.98	3537.7	1379.25	5830.9	1610.12	4028.99	1045.53	3693.21	1308.3	5732.01	1491.36	2190.92	958.056	2567.07	835.698	2427.52	975.521	1339.94	597.443	5245.78	1742.7	9040.47
RTKN	2139.17	1.1044	0.0500167	22.0806	4.8509e-108	1.37527e-106	2234.15	1200.46	2785.27	1229.03	2560.1	1247.52	1670.32	1066.84	5276.55	1928.59	2319.25	1489.93	2822.33	1803.47	2704.64	1762.15	1591.78	996.059	2210.47	1538.21	6442.25	1313.74	2573.74	1292.1	1153.05	1073.13	2457.59	985.525	2818.3	1260.01	2312	1400.74	2463.65	1157.39	1981.5	1053.2	2774.18	1243.74	2790.39	967.986	3225.81	1433.25	4649.23
KAZN	5940.16	-1.58351	0.0717388	-22.0733	5.70264e-108	1.61336e-106	2956.83	9081.46	1861.13	8272.85	1634.13	9049.2	2938.48	6935.81	2706.85	6710.7	1826.39	11146.5	5929.42	11657	1322.52	12991.6	2116.35	8748.74	2304.59	10144.6	1422.82	9081.41	1545.46	10868.1	2663.17	8277.44	2176.19	6351.36	2629.95	7867.69	3619.05	8243.41	4508.2	7893.64	2305.83	4077.41	1951.82	6483.26	969.439	6915.88	2087.66	6164.61	2192.88
PLOD2	13387.1	1.21062	0.0548682	22.0641	7.00037e-108	1.97636e-106	22405.8	6172.09	24151	7671.35	25804.5	7067.53	13507.1	9382.51	26020	3561.99	8996.48	6786.05	8529.36	5246.15	13865.9	6294.16	15296	8207.23	28909.1	5591.53	16242.1	5415.22	19714.7	5724.8	20808.9	10254.6	20617.5	12122.7	34211.9	7831.92	14177.7	9595.76	11811	7159.51	29701.2	10660.1	18565.9	8914.72	20025.8	10730.2	10051.1	7205.16	17345.4
AIM1L	15459.7	-1.9712	0.0893503	-22.0615	7.40699e-108	2.08679e-106	12335.9	18017	5287.91	20020	5303.97	28988.3	7596.97	18154.5	24570.9	30196.4	4608.79	36565.2	8287.08	31963.6	3959.68	56712.7	2002.83	29023.5	5150.98	36277.1	6321.48	22224.9	3801.94	39642.9	2771.1	25347.2	4708.82	13198.2	3842.5	30073.9	1941.47	25053.1	9160.04	14857.3	5347.39	16653.5	7083.84	21501	2210.95	20262.7	4055.28	29959.8	4413.2
FUT5	1325.36	-2.44429	0.111088	-22.0033	2.67954e-107	7.53341e-106	1221.51	2639.54	210.694	2261.45	240.234	2788.53	637.759	1432.79	76.694	1390.09	85.6392	736.49	119.33	1188.33	57.8439	1475.37	181.45	2191.49	427.341	3451.25	193.055	2181.68	291.187	1735.37	307.6	2163.25	201.003	2341.99	114.572	1157.17	134.171	1179.89	837.277	1340.05	194.596	779.744	160.859	1670.88	92.8581	1198.55	130.874	1015.22	131.737
PPT1	9777.08	1.13019	0.0513839	21.995	3.21674e-107	9.02494e-106	9483.9	8802.46	13180.4	6938.78	14472.3	6696.91	13851.2	9118.77	7704.59	3870.6	14640.8	4602.85	11342.6	5249.64	9781.75	3801.38	13970	4659.49	13617.3	6091.29	12057.8	5990.63	10251.5	7739.21	9989.8	5702.1	12003	6064.98	9552	4647.46	11592.9	4415.14	14469.2	4693.68	9861.31	4962.74	8625.34	6882.84	8950.6	5225.11	18670.7	3058.32	15211.1
PLEKHA6	1096.33	-2.07671	0.094441	-21.9894	3.63369e-107	1.01736e-105	209.754	1222.49	143.889	593.419	178.383	1200.53	200.623	798.531	129.026	712.934	327.701	1307.71	374.261	1074.74	347.063	1328.01	402.459	1336.56	275.567	1305.54	181.148	986.177	237.296	1118.65	305.801	1239.66	159.909	1420.1	140.611	1088.31	222.137	776.917	340.911	1095.05	121.734	1083.88	174.623	1005.83	536.72	845.386	202.177	726.578	250.667
HLF	3378.67	-2.16713	0.0985615	-21.9876	3.78293e-107	1.05695e-105	1084.91	3530.71	650.068	2611.58	1208.34	8593.46	1351.9	4239.97	1481.55	12968.8	1188.46	9697.26	1652.54	6707.97	1088.52	14292.2	2081.95	7555.77	1631.36	5623.22	818.144	4955.41	938.752	6402.69	2125.32	8526.39	889.772	3222.96	659.656	4468.61	1711.34	4376.43	1156.37	4688.41	2336.93	16789.8	847.308	5307.49	2249.02	4312.02	2043.43	8937.91	1728.14
AARS	4761.93	1.22076	0.0555449	21.978	4.68109e-107	1.30519e-105	2101.95	2093.46	4877.65	2197.71	4066.95	1615.49	2388.15	1754.94	17348.2	3124.56	3427.31	3273.95	9549.09	3534.42	7087.63	4217.87	4391.79	2840.49	4612.57	2844.66	4943.74	2526.75	4864.99	2456	9607.54	2108.87	5209.99	2899.3	7822.14	1912.82	6090.1	3590.71	3652.74	2582.62	3594.25	3028.73	4665.78	2512.29	6709	2305.6	9661.19	4221.03	8964.54
GOLPH3L	6157.22	-1.05443	0.0479812	-21.976	4.89059e-107	1.36079e-105	5553.21	8758.41	3563.81	7278.13	3196.55	7626.12	4323.51	7163.05	5515.65	8020.28	3543.54	8331.91	4514.64	9452.5	3127.95	11734.1	5678.28	7027.38	3751.1	6087.67	4382.43	8724.95	5509.95	8501.73	5745.46	9870.56	6314.16	10218	2737.57	12263	4401.86	6670.22	5118.21	7319.33	4090.07	10103.3	4998.69	9749.7	5502.77	8602.99	3950.58	9870.79	4504.68
C7	9982.15	-1.99078	0.0907013	-21.9488	8.89573e-107	2.47012e-105	3071.41	20306	2410.99	10393.4	3458.29	14998.7	2850.13	14144.5	1569.07	20701	1326.53	15990.9	1097.47	6389.92	1416.3	15636.1	5610.34	20859	4974.62	19616.5	1774.91	16800.9	1329.9	18941.6	5023.23	14267.6	2246.76	15788.4	1927.76	17105.4	4290.79	14449.9	3089.11	19676.6	2676.36	29846	2160.85	12855.4	1362.23	11399	2808.82	20778.5	3141.57
MAGEA11	466.739	3.27961	0.149503	21.9367	1.15898e-106	3.2116e-105	74.031	61.4915	4474.25	98.7535	336.148	63.8392	730.708	53.8438	1448.16	69.7727	3144.18	91.5315	640.041	55.0479	3449.6	117.359	27.5185	29.5372	1200.62	60.6594	85.0462	30.6538	2011.36	52.7902	2259.33	78.1692	4077.23	80.9149	131.931	57.2326	54.2013	35.1944	2235.47	107.134	1492.79	64.0762	725.158	46.847	1862.73	60.3847	1013.59	68.7671	579.095
MLLT11	3203.77	2.10177	0.0958547	21.9266	1.4487e-106	4.0062e-105	5499.45	819.58	3246.92	1384.34	5326.38	755.43	2513.3	1243.88	8351.52	686.993	14090.3	961.929	2453.49	1028.43	5515.33	1323.6	20274.3	1032.98	5891.2	1805.3	9482.65	1442.48	1383.79	1464.72	2213.46	1895.6	6747.43	1359.19	2641.23	1460.33	15921	1424.49	1480.92	1365.51	3320.57	1897.92	6215.03	1171.18	4386.62	1161.95	7118.63	1123.8	3106.8
CNGB3	327.767	2.1547	0.0983318	21.9126	1.97092e-106	5.43918e-105	664.516	133.996	956.688	273.816	328.081	116.152	381.919	89.4354	1335.38	128.811	455.286	125.432	736.77	132.814	621.384	99.7111	49.0174	45.9467	207.735	30.7824	105.457	63.0593	471.983	60.3316	277.02	136.796	420.765	80.0057	428.777	85.8489	113.734	113.502	968.186	100.987	561.574	73.101	240.859	84.5084	819.937	54.8952	1075.87	104.055	169.246
ECHDC2	11392.2	-1.77848	0.081183	-21.9071	2.22521e-106	6.1284e-105	6720.08	15969.4	3759.95	17033.2	2612.1	16302.9	6067.45	18306	4107.19	20094.5	6944.64	19478.4	5195.36	26437	7853.62	27846.8	4620.53	14378	3161.81	18788.1	1168.53	22955.3	3230.87	19831.5	3958.32	16661.1	2311.08	11984.5	1420	18053.3	3931.82	12099	5305.48	17560.3	4954.64	17811.4	4664.06	17296.7	4944.7	15677.2	3546.23	23201.6	9840.96
LGALS3	60166.1	-1.21477	0.0555367	-21.8734	4.65875e-106	1.28044e-104	64617.6	88158.6	53608.8	89318.9	51314.1	125075	41273	130050	56475.6	114231	26498.3	132168	50117.6	99965.2	65407.4	104660	14798.1	114520	59559	92560	71880.2	64629.6	29736.7	115231	30576.5	122367	38707.7	87485.3	42463.6	83387.9	19547.1	114602	37213.8	70130.4	42440.6	69445	30094.5	75131.6	59068.9	66956.6	29461.9	107014	30652.7
OXSR1	8338.02	-1.08732	0.0497126	-21.872	4.80019e-106	1.31664e-104	6745.63	10292	6071.59	12266.1	4247.12	13162.4	6509.19	11691.4	7614.36	8208.13	4869.2	13828.9	5793.82	11140.6	4304.99	11718.3	3463.04	14041.6	4846.59	17028.1	7485.77	14564.9	6825.07	13009	5461.24	11200.3	5328.8	7071.41	4111.57	9852.05	3587.95	10210.8	5829.12	8391.55	5364.27	7813.68	5878.68	9083.73	6146.28	9544.45	3942.46	13025.9	5063.65
NREP	8208.17	1.51571	0.069314	21.8674	5.31264e-106	1.45424e-104	14607	3036.03	10719.7	4521.11	16759	2471.99	12155.2	4017.29	14771.3	6541.64	14154.1	4224.01	8676.71	7784.47	12334.8	5847.66	16315.9	3354.93	13986.1	2921.61	12230.5	4560.41	10184.6	3946.69	10081.5	5709.75	13853.1	3271.14	14303.3	5268.08	25224.1	4725.73	5809.12	5547.24	12785.6	7326.34	10452.4	6373.95	25657.6	1860.95	13192.1	5907.63	19729.5
VCAN	9561.59	2.54961	0.116613	21.8639	5.72957e-106	1.56519e-104	24573	1320.69	21064.3	6230.45	33698.2	892.862	13458.3	4020.94	15744.8	2891.09	13220.8	3280.73	7896.55	2422.11	8405.77	1466.55	32221.6	1865.76	38433.6	1507.43	15815.2	1375.92	17818	2846.48	15431.3	3354.48	19805.5	5631.31	30886.7	1840.39	19355.2	4167.02	4993.66	2040.81	16508.7	5648.63	15592.2	1671.8	22360.2	4137.27	12489	2827.59	32850.2
PRDM1	13979.3	-1.87392	0.0857214	-21.8606	6.15994e-106	1.67936e-104	10260.3	15934.6	4159.92	29259.8	5669.7	28506	10015.5	31088.9	12379.3	18417.3	7675.19	16021.4	7749.2	21704.6	9325.14	36977.8	3496.57	20591.5	4504.89	36671.8	9758.2	16339.4	6885.92	44687.3	6039.57	15775.7	10954.2	12058.1	7709.3	25788.6	5533.87	28962.4	9542.77	16575.9	10262.1	9768.46	7220.61	17617.2	6342.21	22691.9	13051.3	18827.7	8263.77
RBM47	12801.2	-1.63283	0.0747415	-21.8463	8.42919e-106	2.29338e-104	11080	25631.8	5770.11	27080.9	3190.27	31150.9	9259.93	20351.1	4283.13	8214.39	4771.32	19714	6912.98	9732.11	5046.44	17346.2	2642.64	31976.4	7440.31	18109.1	3446.92	20179.8	7343.12	29250.8	11433.4	19334.1	4656.11	22966.2	3898.05	29340.6	3147.23	10317.2	9986.41	21673.5	7858.48	14629.2	5236.1	21423.8	11023.2	23940.7	3602.19	7570.71	3748.11
TMEM100	745.043	-2.68849	0.123067	-21.8458	8.5167e-106	2.31253e-104	173.62	2260.5	186.713	1485.79	267.126	1680.21	288.05	759.289	83.01	1609.24	342.557	2176.42	83.1692	654.458	120.946	1256.54	1061.18	3389.39	831.789	1781.76	193.905	2998.82	169.497	3926.58	551.341	3212.58	263.537	3662.08	264.731	2392.14	3141.01	1149.98	281.82	3396.66	259.461	5459.11	141.075	2221.1	309.218	925.899	287.02	1535.5	140.886
SLC4A4	634.556	-2.81112	0.128743	-21.8352	1.07584e-105	2.91536e-104	208.873	2165.05	112.199	462.346	167.626	1021.43	199.702	657.077	153.388	828.327	162.54	1217.03	264.876	913.095	210.341	2077.17	4884.54	1091.23	398.512	1020.35	119.915	624.462	106.913	682.92	255.434	1548.94	217.976	6870.49	123.252	1129.45	417.617	1083.11	106.364	561.134	60.4225	1203.01	50.7525	1142.7	172.716	471.184	139.899	1943.57	135.397
IL12A	343.177	-2.9908	0.136992	-21.8319	1.15485e-105	3.12319e-104	66.9804	698.433	27.4074	254.066	38.545	649.031	117.797	436.226	18.0456	434.738	74.2789	344.938	43.3926	311.064	236.634	1076.53	189.19	1265.18	53.4176	1205.04	24.6634	649.861	208.611	582.368	107.93	1040.84	41.0939	750.053	33.8508	853.123	248.793	548.153	97.2732	573.428	52.4254	508.999	12.043	474.9	908.153	264.412	27.9799	342.026	11.8929
XPOT	11831.4	0.828416	0.0379605	21.8231	1.40001e-105	3.77864e-104	10486	9109	16094.1	9300.78	13539.2	6236.73	9219.44	7279.86	10841.8	6478.13	21286.6	8215.8	18626.3	10460.8	23501.3	8381.03	18092.6	8964.53	12913.5	9299.91	10230.2	11445.3	33091	2888.38	18024.3	8408.28	13244.7	8552.43	19078	7685.26	21058.6	8637.59	19273.7	9199.44	18329.3	8451.74	16338.8	8900.94	27810.1	6422.74	14193.9	7832.21	17545.8
DEPDC1B	649.629	1.76517	0.0809285	21.8115	1.80559e-105	4.86355e-104	1002.94	364.36	1219.63	525.189	801.377	390.128	542.049	504.671	755.21	271.04	1202.44	276.29	1512.41	238.541	1799.3	218.835	663.025	212.503	546.895	255.313	1478.1	278.512	1653.25	331.824	1238.49	274.442	837.958	182.74	1079.75	255.758	1240.41	177.732	1023.64	281.884	603.336	148.007	971.178	117.577	984.296	209.517	1059.63	189.109	427.231
FADD	6956.73	1.98053	0.0908503	21.7999	2.32393e-105	6.2473e-104	4794.39	3943.71	8041.49	4010.29	8085.49	3695.58	8150.98	3789.14	3395.29	1397.24	2882.02	3242.59	5189.03	1924.05	2751.09	1825.68	19007.6	2378.56	17448.9	1809.82	25352.3	1776.17	8438.33	4272.65	7251.98	4877.08	9141.6	4982.17	25958.4	1815.35	11108.6	1217.73	6751.85	5087.09	8163.26	3791.32	7986.2	4793.09	6986.65	4820.71	1532.58	1217	1819.62
RCAN2	4458.7	-2.63568	0.120969	-21.7881	3.0112e-105	8.07876e-104	443.305	3307.69	874.466	2497.57	805.859	3856.95	1498.23	3537.26	757.917	4940.44	1184.09	8399.71	982.662	3192.78	1183.17	6302.1	1329.49	6564.63	1156.53	4490.61	695.678	4105.86	545.867	5377.06	1154.85	6683.46	630.702	5379.47	637.089	4087.66	2578.56	4873.55	634.549	5000.15	836.141	19286.9	567.739	5595.92	905.367	6796.03	1605.68	9238.31	905.694
GRASP	4145.87	-1.55767	0.0715653	-21.7657	4.90947e-105	1.31455e-103	1455.94	5802.23	1217.06	5692.69	1130.35	5965.42	2461.77	7037.11	2022.92	7689.31	9523.42	4908.8	2509.54	6577.78	2981.59	10586.1	3962.67	6054.3	1787.37	6096.73	1869.32	4898.48	1134.32	9253.36	1420.18	3233.82	1179.22	3632.08	1162.21	2156.95	3734.56	4625.43	1202.73	2208.53	1416.37	6720.78	871.394	2040.14	10028.7	2586.48	3031.76	6352.81	2731.72
PCSK2	123.744	-3.17811	0.146065	-21.7582	5.78289e-105	1.54535e-103	21.1517	204.666	13.7037	255.861	7.17116	255.357	57.0578	206.249	12.632	323.817	27.0899	116.957	26.2164	65.5332	34.1805	189.716	16.3391	396.29	45.7865	207.329	13.6074	430.029	41.7223	372.045	46.7696	714.568	15.1869	377.3	16.4914	124.302	27.5449	298.273	5.45457	124.697	38.2083	404.312	6.88169	101.043	18.5716	186.644	20.7593	516.658	6.40389
THBS2	10851.2	2.35715	0.108383	21.7484	7.16065e-105	1.90974e-103	24968.7	1262.87	17431.9	4125.2	38861.4	781.143	10224.4	1722.09	11542	2499.29	4687.43	1962.84	3736.28	1901.34	5511.82	1665.97	12470.2	2723.16	32678.9	1738.3	15225.8	2819.28	11609.2	2383.1	15609.3	2568.54	12894.5	1209.18	19292.3	1955.74	3102.81	1719.25	4014.56	2176.04	10590.8	4787.66	11351.3	2418.59	16203.7	2623.99	9517.68	3060.13	18146.8
MB21D1	3831.43	1.82057	0.083767	21.7337	9.84669e-105	2.62093e-103	1735.32	1631.82	7530.17	2321.6	4629.88	1181.02	5204.22	1728.48	6037.17	1409.77	1920.76	1394.16	7741.96	1274.84	7659.06	1200.06	3418.32	1573.67	5004.3	1655.91	9480.95	1326.87	7654.3	1504.1	6050.36	1167.44	8164.28	1486.47	7855.99	1819.82	2698.52	1005.68	1842.74	1482.31	6837.52	1615.44	11254.1	1416.43	6323.64	2190.32	6809.04	1131.94	1232.29
FNDC3B	5696.12	1.41051	0.0649016	21.7331	9.98575e-105	2.65271e-103	7240.06	4074.04	11210.5	4988.85	10661.7	2349.64	8542.11	4434.36	9366.59	1636.08	7274.09	2545.93	6260.29	3364.04	4893.07	1935.98	14810.1	3280.27	10701.3	3194.13	9978.47	2766.73	9079.81	3994.46	8760.3	2933.89	9441.76	5040.36	13003	2222.23	5184.67	3942.66	4470.93	2777.57	8619.98	4405.01	15437.3	3073.53	11288.8	2540.73	3964.12	2766.06	5715.02
GRPEL2	8865.65	-1.82488	0.0840153	-21.7208	1.30379e-104	3.45671e-103	9655.76	11647.6	2918.03	16051.9	3623.23	8935.71	4612.48	14435.6	2336.91	5990.61	7500.42	8738.72	3760.69	15888.7	7319	18900.1	4794.25	18412.3	4514.21	17243.6	4185.97	20863.9	4836.31	19402.5	4506.07	14581.1	4113.85	9625.23	4655.79	22356.5	8785.95	15772.4	14269.2	15602	3885.7	6587.21	4794.82	16141.1	8311.73	13898.6	1548.82	5335.78	1424.41
SFI1	9142.2	-2.06688	0.0951632	-21.7193	1.34849e-104	3.56821e-103	8171.61	16313.6	3822.47	19713	3642.05	19908.1	5102.07	15431.3	1565.46	7134.71	2306.14	6610.61	2073.81	7508.35	1496.05	9201.66	1339.81	9119.6	1667.82	8314.87	1832.75	7814.1	1399.44	6160.53	2513.86	15789.3	3431.34	12077.2	2937.21	26609.6	2135.18	12271.4	8410.04	19267.4	3063.78	20741.7	3396.11	19301.9	1963.02	20372.5	2845.83	16453.4	2445.37
MGST2	17842	-1.39025	0.0640164	-21.7171	1.41355e-104	3.73304e-103	15446.9	23541.1	9103.53	24732.4	7936.68	43056	11328.7	28917.8	4641.34	14950.1	12069	37057.6	10182.8	35186.9	6216.47	19673.1	2895.47	44436.2	16798.6	24504.6	7340.34	39342	13398.9	41567.6	9067.9	35681.7	8520.72	28532.9	10562.3	37633.1	4971.42	32102.6	21168.3	38793.8	16188.8	39082	5506.21	33381.7	12910.1	36843.8	9755.06	13237.7	3398.64
PDCD4	16417.3	-0.977304	0.0450299	-21.7034	1.9034e-104	5.01688e-103	13538.9	23255.7	7338.32	18842.2	7018.77	24779.3	10827.2	22063.2	4913.83	14883.9	12326.8	25492.4	11586.7	28178.4	9595.95	23728.6	10110.5	21341.4	10834.5	20551.8	9304.9	28334.6	11669.2	24489.6	9871.97	28190.2	8343.84	20265.1	8859.36	30401.2	14366.9	19396.5	10267.3	33290.5	12671	24108	9024.47	25512.3	12534.9	24977.3	12465.5	29676.6	10951.6
DUSP1	23945.6	-1.66362	0.0767123	-21.6866	2.7484e-104	7.22996e-103	14134.6	25274.8	4808.28	39997	4827.98	56401.9	23417.6	21539.3	28034.8	16558.5	6365.26	23234.6	7849.54	26074.3	13560	44952.1	2733.79	43136.6	12675.2	49174	7596.33	26230	10860.8	75830.1	8583.11	45955	9816.97	17448.5	6126.99	32265.8	9636.29	48061.5	6726.4	32376.3	10936.5	36288.8	6590.94	47862.1	4433.05	25981.9	22159.2	30329	14331.9
SNRPB2	11727.2	0.804695	0.0371576	21.6563	5.30247e-104	1.39216e-102	12014.2	7556.11	16455.6	8128.31	18896.9	6646.37	13661.7	7670.46	10776.9	10137.6	14295.6	8813.3	15364.6	8369.02	15865	8073.95	16953.1	8446.81	18353.6	7413.13	16172.4	7641.56	11624.9	8361.8	17439.6	7504.24	14425.7	8935.18	14269.4	7248.86	13815.1	6621.83	13370.1	10385.8	14616.9	8189.12	17629.2	8003.49	12921.2	9509.68	12378.8	9733.25	14490.2
RUNX2	3281.5	1.73333	0.0800839	21.6439	6.93185e-104	1.81641e-102	6391.34	2500.04	8456.03	2587.34	11604.7	895.522	7282.23	2506.02	7214.65	2558.33	3447.41	1830.63	2930.81	2126.77	2778.26	1144.47	2599.64	1619.62	5745.36	1581.67	8101.5	1004.57	3342.13	1873.63	2342.97	976.265	7002.04	2015.6	4964.78	1074.01	8708.65	1757.08	2083.65	1941.58	3004.24	1007.17	2325.15	2385.52	6508.43	2053.08	2044.34	1480.3	7979.25
COL12A1	17732.2	1.96253	0.0907171	21.6336	8.68276e-104	2.27081e-102	42825.2	1497.82	32000.7	6789.75	49223.8	1441.7	29086.6	4735.52	35358.6	5830.49	26295.6	7231.84	20498.5	6715.84	22404	5481.47	15292.6	13941.5	41533.5	5782.57	34131.6	2379.61	27714	3435.55	24626.9	7649.53	43621.1	2147.43	42947.1	2621.07	18662.1	4508.41	13300.1	6834.6	34562.6	10102.4	42424.8	3040.46	24851.6	6182.12	29613.6	7552.61	45442
MEIS1	7959.43	-1.37617	0.0636876	-21.6082	1.50411e-103	3.92611e-102	5401.62	9353.13	3717.98	10566.6	4244.43	15019.9	4386.09	9570.51	3887.03	21271.7	2781.53	18095.3	6045.13	14237.3	4613.49	21955.9	5370.41	16880.5	5838.63	7090.82	3044.65	13548.1	2421.63	13675.2	4928.79	13567.5	3282.15	8785.17	3040.5	13146.5	7515.33	9260.53	3021.83	14703.7	3287.69	27584.3	2468.81	12190.3	8903.24	12771.4	4811.64	19941.5	4281.46
CPPED1	7120.99	-1.29413	0.0599563	-21.5846	2.50417e-103	6.52389e-102	4848.15	12028.5	6275.43	12722.1	5695.7	18246.5	7041.12	11994.4	3025.35	8653.6	4824.63	10306.6	1624.51	8528.92	4680.1	14777.5	5465.87	14913	5317.17	11897.4	4218.29	8255.51	4478.19	16453.8	7752.95	17572.8	6159.61	13568.2	5695.61	15173.8	2435.51	8323.48	5752.75	18276.8	5867.2	14106.7	3101.06	12879.3	4671.69	18630.5	4652.79	7078.48	3499.27
CCNG2	7759.73	-2.0793	0.0963523	-21.5802	2.75662e-103	7.16774e-102	3072.29	9625.71	1028.63	6252.89	1200.27	7858.42	2440.6	8130.41	1496.89	4226.62	1834.25	8078.51	1574.79	5165.76	1258.54	13377.2	3385.64	14278.8	1727.17	14392.6	3995.47	15864.7	1570.67	11689.3	1663.92	10552	1585.69	7189.6	1592.72	11882	1852.62	6155.5	4041.84	8186.06	2010.83	6395.88	1956.12	10791.4	1675.16	13534.4	1126.42	6065.07	1702.52
SMYD3	4704.81	1.56249	0.0724882	21.5551	4.74069e-103	1.2303e-101	6571.13	3155.34	17086.8	2945.55	13397.5	2188.26	8342.4	3760.85	5892.81	2170.11	11925.7	3111.22	5589.51	2268.32	5932.5	2916.33	11565.5	3079.25	10357.1	3023.01	10180.9	3007.58	7864.65	3162.38	13735	3656.11	9384.59	4931.26	10833.1	2433.28	14784.5	3086.55	7939.13	2947.05	7478.17	3528.7	4635.68	2807.15	6475	2932.32	10603.5	2596.86	5452.46
TCOF1	2107.59	1.14622	0.0531838	21.5521	5.06272e-103	1.31135e-101	1678.04	872.812	2077.82	1320.6	1677.16	1026.75	6471.46	2671.2	2983.85	1335.52	3284.87	1453.49	3211.96	1459.21	4053.45	1296.24	2015.73	1119.13	2747.19	1299.2	2748.69	1051.86	4218.3	1196.58	2257.53	1093.52	2159.21	924.611	3288.73	1156.28	5258.42	1694.61	2359.1	1090.66	1591.42	960.24	1896.77	862.537	4232.47	1248.87	2017.26	928.355	1835.17
ACTG2	49792.5	-1.46745	0.0680924	-21.5509	5.1936e-103	1.34268e-101	20772.7	30257.5	28347.8	61347.5	27319.4	64223.1	21446.4	101474	36119.3	91664.3	28524.8	111300	26126.9	80798.9	36380.3	111158	41449.8	85130.2	50369.4	75211.4	31927.2	42035.1	21546.1	97211	32599.3	77249	26372.4	47338.8	31459.5	45556.2	23420.3	71864.4	23841	68973.9	16973.4	104064	21492.4	43563.2	29337.6	68865.1	28012.4	83942.9	30832.9
KCNAB1	773.882	-1.5202	0.0705699	-21.5417	6.33409e-103	1.63439e-101	400.12	1052.7	598.68	1138.36	440.13	1386.73	458.303	1086.91	270.685	1105.63	418.583	856.837	221.483	697.273	511.831	1252.12	743.86	1994.58	554.526	1277.47	591.922	2024.03	304.225	1149.65	596.312	1729.92	460.073	1297.37	637.957	1459.43	486.924	989.843	304.547	1247.84	771.275	2719.18	412.041	1445.83	451.291	1430.94	286.117	2007.82	249.752
TCF24	52.0378	2.63352	0.122314	21.5309	7.99267e-103	2.05842e-101	71.387	6.42448	47.1064	26.035	41.2342	5.31993	71.7824	6.38825	281.512	6.26165	83.8914	11.0177	76.8411	16.6017	248.028	72.3568	16.3391	5.74334	27.1328	6.33755	91.8499	27.1505	285.972	5.86557	84.545	21.2416	121.495	5.45493	56.418	6.25981	534.905	21.1167	490.911	18.441	261.238	5.41489	34.4084	20.2085	122.573	6.40444	219.326	6.33381	37.5085
AGFG2	5919.12	-1.90979	0.0887221	-21.5255	8.98089e-103	2.30852e-101	2042.02	8361.92	3335.13	5687.3	2041.09	5907.78	2543.67	6521.49	443.021	2476.04	1206.81	4965.59	1125.5	4008.01	1201.58	3183.7	1382.81	5302.74	2460.6	7825.97	1637.14	7444.5	1459.41	5415.6	2457.2	6226.34	1964.47	7618.72	1975.5	8389.04	677.961	3182.46	2203.65	5801.02	2814.09	5629.68	1536.34	6134.21	1248.01	7244.34	554.182	2688.25	539.757
USP54	6979.44	-1.10073	0.0511587	-21.516	1.10243e-102	2.82839e-101	4914.25	9219.13	3040.5	9139.19	3417.96	9113.93	4524.13	6395.55	5062.71	8062.32	5798.12	10164.2	6456.46	13088.3	5327.77	12915.7	3880.97	9680.8	5109.44	8837.27	2469.74	10326.8	2810.17	9339.67	8337.57	8421.03	2686.29	10762.6	3640.26	10921.6	6933.33	11220	4941.84	10902.2	18420.9	6792.98	5823.63	12415.4	6752.64	12677.1	3556.15	13095.6	4555.91
KDM5C	24942.5	-1.79369	0.0833968	-21.508	1.31163e-102	3.35872e-101	19052.4	51291.2	10114.2	30318.2	12497.5	52198.3	15325.5	48050.6	8324.46	27310.6	15106.6	57113.1	12471.8	42960	10591.6	47960.2	4629.99	59982.6	9539.71	56107.3	10935.2	58225.6	8598.27	53124.5	11748.2	93760.5	23339.5	65852.9	27794.1	164372	9565.21	98312.1	29875.6	81074.7	15006.1	90316.7	19923.3	84274.1	7850.23	80365.7	9349.8	29985.2	11380.6
HSPH1	13606.5	1.24559	0.0579472	21.4953	1.72449e-102	4.40758e-101	26189.3	5215.76	17330.9	8886.92	26024.1	4336.63	21961.7	4728.21	18743.1	5185.54	15194.8	5619.87	16723.3	5224.3	15908.8	5488.52	15774.1	7331.78	30276.8	6213.52	29155.5	5126.19	16174.3	7366.32	13071.2	6859.35	25072.6	5080.36	32174.7	3962.46	29142.6	5522.88	24660.1	5614.86	13839.4	5524.99	15963.8	7281.5	17018.1	5820.72	25357	7377.98	26559.7
CUL3	13689.1	-0.927535	0.0431602	-21.4905	1.90892e-102	4.86972e-101	11151.4	17111.2	8904.82	17021.5	8892.24	25170.4	8979.24	19925.9	7765.04	18801.1	14108.6	16964.7	10782.2	24119.7	6834.34	21174.1	9263.43	18251.5	9476.96	14175.3	8017.3	19833	5875.02	27165.2	11397.4	15390.8	9034.4	14592.9	5403.11	19831.1	14978.2	13610.6	7823.67	18295.3	11250.1	13365.7	8960.82	17754.1	8939.45	19005.6	8028.42	18188	6992.14
PRR27	390.47	-4.88869	0.227515	-21.4873	2.04503e-102	5.2071e-101	7.05057	74.3404	21.412	807.983	34.9594	1537.46	8.28259	8.21346	65.8666	3909.95	5.24321	6.78011	78.6491	4319.95	6.13496	7.0592	90.2952	10.6662	14.4143	396.55	20.4111	109.478	14.7766	16.7588	11.6924	11.8953	16.9736	212.742	14.7555	16.9909	46.2044	2903.54	27.2729	121.184	14.2171	10.8298	8.60211	69.8113	204.288	10.0641	19.8567	651.477	7.31874
FAT1	5850.37	1.59471	0.0742276	21.484	2.19726e-102	5.58418e-101	5551.44	2346.77	10748	3289.39	6206.64	1609.28	7266.59	2313.46	12227.7	2591.43	4766.96	4759.64	8931.65	3930.24	8288.33	2806.91	15688.1	2462.25	6506.78	2801.2	11910.7	2683.52	9453.58	2625.26	7377.9	2534.55	5959.5	2912.03	20670.7	3281.04	7812.1	2797.08	4148.2	2460.56	2049.92	2972.77	6867.07	2803.47	6806.5	3562.7	7110.5	3176.86	10704.6
NXPE4	145.144	-3.67147	0.170907	-21.4823	2.27968e-102	5.78277e-101	43.1847	2467	23.125	477.608	18.8243	102.852	61.6592	41.9799	20.7525	303.243	34.0809	55.9359	31.6404	1355.23	6.13496	30.0016	52.4572	21.3324	16.1101	1148.91	19.5606	65.6868	17.3843	281.548	18.8877	28.0389	63.4275	2746.56	20.8313	205.68	94.1859	3240.53	30.9092	97.474	17.7713	66.7836	23.2257	390.392	52.0006	324.797	25.2722	545.612	16.4672
BARX2	2226.32	-2.78993	0.129985	-21.4635	3.41264e-102	8.64044e-101	1123.68	3973.08	368.286	2839.61	754.765	4152.21	673.65	2694.01	1412.07	4815.21	553.159	4962.2	1350.59	5407.8	987.728	10376.1	308.724	5095.98	997.977	7735.44	666.762	5951.22	407.662	4509.79	169.09	4541.46	382.352	3146.59	484.327	4151.15	746.379	4650.06	1002.73	3677.67	340.321	3206.52	1968.16	4038.03	94.7153	3312.01	175.1	4328.71	166.501
VKORC1L1	6033.95	0.830641	0.0387139	21.4559	4.02302e-102	1.01668e-100	7168.67	3400.39	10654.6	2673.53	6926.45	3953.59	7824.28	3334.66	9817.73	4264.19	7138.64	3906.19	8453.42	3868.2	7228.73	2759.26	4834.66	4354.27	7746.4	3746.4	7540.2	3793.19	12427.2	3080.26	11055.6	3807.35	9392.63	4690.33	7963.62	4903.22	9001.87	5910.9	11998.2	4548.79	13383.6	3928.5	11138	4450.47	11574.8	4780.46	9961.75	3988.49	8792.55
NOSTRIN	2516.61	-1.68036	0.0783178	-21.4556	4.04847e-102	1.0212e-100	1143.07	7796.57	1199.93	4615.38	1155.45	4282.54	2433.24	5071.35	777.767	2654.94	1637.63	4171.47	947.405	3734.52	1320.77	2868.68	884.893	6078.91	1379.53	4556.7	931.256	3705.61	1130.85	6043.22	1799.73	4038.46	1895.68	10281.6	1372.26	4081.4	906.318	4180.22	1777.28	3988.53	1654.51	6913.01	1441.71	3924.13	759.58	4369.66	1246.46	4706.92	744.681
HLTF	10659.9	1.44991	0.0676014	21.4479	4.78069e-102	1.20365e-100	12178.1	7853.47	22418.4	4993.34	14832.7	5346.53	9425.58	7178.56	18531.1	7307.35	18086.5	6869.1	19642.4	9083.77	30791.4	4306.99	22022.6	6351.31	13562.1	5432.19	14542.9	8695.18	16708	5717.26	15990.7	7828.81	13719.1	8334.23	16550.4	7813.14	30244.4	6366.67	13528.2	7847.98	17352.8	8891.25	25460.5	6113.08	13572.1	7100.7	16758.2	9205.74	14672.2
RAB3B	454.68	3.97355	0.185293	21.4447	5.11797e-102	1.28616e-100	692.719	80.7649	464.212	17.0574	1591.1	39.0128	134.362	21.9026	139.854	5.36713	233.323	5.08509	105.769	8.73775	617.001	10.5888	324.203	14.7686	395.969	19.918	389.512	5.25494	491.975	24.3002	574.726	16.9933	673.582	174.558	671.808	16.0967	273.672	6.15902	372.729	9.65959	664.647	33.3918	196.988	14.6971	342.647	29.2774	135.387	5.42898	583.669
MEX3A	2239.47	2.36748	0.110568	21.4121	1.03171e-101	2.58791e-100	4959.2	823.252	1271.87	1383.45	1767.69	452.194	2025.55	570.379	1378.69	664.63	6020.08	851.752	2623.44	685.914	1737.07	707.684	22002.8	654.74	1328.66	1033.93	2854.15	1102.66	1550.68	945.195	1632.44	589.667	1682.17	501.854	2784.44	968.483	21285.1	875.461	2601.83	685.831	2493.32	415.141	9209.42	1006.75	11870.1	559.931	4593.22	630.666	3550.5
FJX1	3521.72	1.76618	0.0825787	21.3879	1.73229e-101	4.33715e-100	3421.29	1358.32	2904.32	2901.56	6384.13	1193.44	5156.37	1491.2	4118.92	1059.11	5033.49	2680.69	5886.93	2793.46	1958.8	1173.59	14258	1695.93	3914.75	2621.94	8415.32	1787.56	8237.55	2045.41	12551.3	2203.18	12597.1	1831.95	8764.75	2371.58	6517.49	4809.32	7316.4	2106.67	7918.9	2004.41	4275.25	2262.44	14074.5	2966.17	2399.95	798.965	8836.46
MUC1	30120	-2.34814	0.109903	-21.3655	2.79642e-101	6.98845e-100	14951.6	66606.3	7355.45	46529.1	5993.3	103140	12626.3	43666.4	30648.7	69634	7344	94470.7	23737.6	63809.2	5572.29	116327	1535.88	72592.5	6011.6	74926.2	2053.87	48518	13438.1	59442.6	4990.85	60812.2	8187.51	69108.6	3207.15	54324.5	3401.36	64253.6	22285.6	37012.9	4287.33	42365.2	5784.92	36277.1	8014.59	57023.3	14373.5	54453.6	10829.9
TCAIM	3953.51	-1.13874	0.0533088	-21.3613	3.06335e-101	7.6414e-100	4009.13	5767.35	2398.14	5663.06	2758.21	6996.59	3725.32	5582.41	2615.72	7515.77	3947.27	6875.88	2486.94	4260.53	2727.43	8111.9	2898.05	8020.98	3616.29	3691.17	2711.27	8305.43	3361.25	6559.39	3662.42	9172.13	2363.79	6393.18	3499.65	7998.25	2285.34	6149.35	3541.84	7708.35	2966.92	13132	2235.69	7948.38	4979.98	6701.79	2907.2	11091.4	2619.19
DFNA5	1290.18	2.16653	0.101435	21.3588	3.22791e-101	8.03702e-100	2703.01	394.647	2308.21	743.344	4140.45	358.209	2323.73	435.313	11816.3	695.938	2607.63	1184.82	986.278	884.261	1553.02	611.503	2603.08	758.941	3930.86	821.166	7286.76	600.815	1997.45	727.331	1289.76	647.445	7613.09	499.126	2315.74	681.425	946.302	514.718	1502.73	472.442	1236	883.529	3236.11	432.646	1008.44	483.993	841.202	465.082	2852.48
COL8A1	11010.2	2.03417	0.0953154	21.3414	4.68579e-101	1.16454e-99	22659.7	2239.39	22589.7	8354.55	45726	1586.23	12146	4939.03	15416.4	5756.25	18845.9	6407.21	11832.6	6284.19	21517.1	6135.32	50080.3	3548.56	43708.3	3263.84	36650.7	2947.15	14475	4559.23	18980.3	8519.59	22150.5	2748.38	23046.3	4277.24	17835.8	5333.71	5191.84	5157.34	15637	12127.5	11345.3	4494.56	24322.3	3772.22	22644.8	6900.23	37203.9
CXCL12	9693.58	-1.64199	0.0769483	-21.3388	4.9519e-101	1.22842e-99	3170.11	14828.6	2862.36	11298.3	4619.12	13896.5	4405.42	10395.5	2702.34	14944.8	2206.52	15698.5	2225.68	11520.7	3207.71	21770.6	2962.54	20627.6	6480.49	9784.28	2554.79	13006.9	2638.07	24586	4448.5	18323.9	3214.26	16005.7	2123.92	24734.3	5042.5	14470.2	4398.2	21242.3	2859.41	34229.3	2968.59	12348.3	4149.83	23317.7	4024.59	15093.5	6699.39
PAQR4	887.069	1.67253	0.0785002	21.306	9.98616e-101	2.46819e-99	519.98	311.129	1710.39	361.797	528.873	258.903	735.31	214.463	2437.97	590.384	1446.25	553.427	1746.55	832.708	1762.49	538.264	1948.66	430.75	2841.31	641.904	2657.69	558.775	1636.73	584.882	2450	542.086	1205.12	475.488	1528.49	443.553	516.246	460.167	749.095	462.782	878.792	299.624	2118.7	356.405	1935.16	411.714	1540.7	504.895	999.922
CALM1	26555.7	-0.904945	0.0424736	-21.3061	9.97289e-101	2.46819e-99	22012.8	18631.9	17921.8	25650.8	17849	35546	18232.7	34389.8	21055.7	23796.1	12587.2	40121.3	16784.8	30249.2	24241	41199.2	14917.6	41823.8	27238.7	21404.6	17047.5	25230.7	27279.4	26685.8	21264	34553.3	16093.6	27043.7	16584.3	40813.1	14394.5	35344	19004.6	37560.9	17747.3	55358.2	28359.4	28202.8	18539.1	43545.6	13524.2	41776	16711.4
ZNF598	10121.1	0.79127	0.0371518	21.2983	1.17779e-100	2.90571e-99	9915.75	6448.34	16696.2	7793.45	12034.1	6497.41	12810.4	6387.33	14830.8	6473.65	12014	5474.94	11283	8727.27	8749.33	6518.28	15318.4	6278.29	11500.9	9988.89	13540.2	5860.14	12718.3	6814.12	17517.9	7121.89	11831.5	7739.64	16324.8	5694.64	8600.24	8053.36	9723.68	8004.29	17018.7	6606.16	19556.9	8359.9	13644.6	9254.42	7556.38	8149.8	7236.4
SPON2	11316.1	1.3963	0.0655668	21.2958	1.24203e-100	3.05862e-99	28034.8	3081.92	20009.1	6445.91	25942.6	6061.17	14700.7	5900.91	19197	8675.97	17139.2	5396.97	9732.6	8904.65	14904.4	6009.14	20129	8900.53	25728.6	4337.6	21281.1	4135.64	17295.6	6249.35	13637.8	9594.42	25309.4	5368.56	32055.8	4957.77	13477.5	9131.19	10134.6	8630.4	21426.9	18567.6	18040.3	9485.15	13873	7574.62	23228.7	13770.6	33615.9
ATP6V0D2	311.942	2.66825	0.125302	21.2946	1.27472e-100	3.13339e-99	507.641	89.025	270.648	111.322	789.724	45.2194	246.637	25.553	508.887	103.765	659.771	83.0564	520.711	149.416	377.738	39.708	579.609	51.69	1035.28	224.53	887.032	68.3142	458.076	72.9007	290.511	45.0322	479.726	63.6409	1222.1	97.4742	151.053	69.509	147.273	51.8105	712.63	48.734	368.17	35.8242	128.144	107.961	416.991	66.0526	376
ARHGAP27	12690.3	-1.74068	0.0817525	-21.2921	1.34335e-100	3.2961e-99	8205.1	18357.5	3489.3	18653.6	3174.14	24633.9	6814.73	16637.7	5632.95	18054.1	5473.92	18876.7	4831.04	18951.3	6527.6	28670	2518.81	22493.4	4632.07	21226.3	6255.15	18995.7	4991.03	22635.3	3461.85	19339.2	4581.97	16106.6	3122.08	22644.4	2161.83	16848.4	7996.4	18227.6	11021.8	8353.37	5921.69	18857.3	3524.89	21980	6985.95	15562.2	5181.67
YEATS2	5026.57	1.18917	0.055856	21.29	1.40645e-100	3.44465e-99	7045.28	3065.4	13686.6	2160.01	6790.19	2186.49	4837.03	2312.55	6621.85	3044.06	6125.82	2355.24	6108.41	3362.29	8586.31	2386.01	6558.01	2574.66	4532.02	2706.14	5492.28	3558.47	9515.29	2092.33	6570.22	2861.67	9217.53	2704.74	11121.3	2833.91	8171.96	2612.31	6083.67	3261.43	9114.91	3070.24	9525.12	3444.64	4747.84	3161.96	7126.75	3561.41	9226.18
GALNS	4233.59	0.951812	0.0447342	21.277	1.85242e-100	4.5287e-99	4585.52	2880.92	5952.54	3176.27	6609.12	2478.2	4209.39	2869.24	9297.12	3234.59	3502.47	2834.94	4643.01	3034.62	4979.83	3458.12	2747.55	2013.45	4276.8	2564.9	6279.81	2444.42	3382.11	2122.5	9142.55	2353.57	7233.41	2962.03	6719.82	2273.21	3891.83	2858.67	5762.75	2797.77	6194.19	2788.67	6664.92	2978.92	3534.18	3203.14	10250.6	3591.27	11401.7
MAGEA4	3321.35	4.29478	0.201963	21.2652	2.38397e-100	5.81766e-99	1339.61	81.6827	20965.8	278.305	12015.3	122.358	19444.7	167.92	27773.1	293.403	4344	68.6487	6160.85	60.2905	7929.87	134.125	15980.5	208.401	4264.93	80.5775	221.971	42.9154	1860.99	20.9485	1117.07	50.9799	10016.2	121.827	35586.7	380.954	2148.51	31.675	10671.9	475.954	1105.38	52.3439	1149.24	67.9741	574.792	49.4057	24048.3	230.732	8681.85
RCN3	9717.44	1.6476	0.0775353	21.2496	3.32271e-100	8.09385e-99	22814.8	5106.55	33314.5	6588.65	37644.1	5382.88	15717.6	6495.93	37687.4	9074.03	16337.9	4914.74	15003.9	3833.25	18299.7	6363.86	10964.4	4584.82	31487.6	3173.3	17075.6	3815.09	16183.9	4374.04	12474	4566.95	21830.7	4732.16	33647.7	3442	20574.3	6009.45	15530.1	5626.27	22122.6	8788.36	15534.6	4597.44	11025	5248.9	28788.6	7229.59	38499.3
PRNP	14181.1	1.25084	0.0588752	21.2456	3.61855e-100	8.79862e-99	21374.7	6898.06	21947.3	10146.5	30956.1	3613.12	27833.2	4362.26	14415.8	5435.11	9200.97	7702.21	10894.3	6642.44	11117.4	3795.2	26588.9	5871.33	15322.4	12645.2	33264.1	3220.4	18997.6	10040.2	16641.9	11165.4	33115.4	5590.4	24639.9	6495.9	3461.78	7958.34	17753.7	8725.24	17596.3	7720.73	28552.1	8284.58	9169.74	16246.2	10793.9	7017.86	10150.2
APLN	524.168	2.22369	0.104666	21.2455	3.62694e-100	8.80316e-99	600.18	102.792	652.638	286.385	1615.3	131.225	465.665	174.308	1504.1	166.381	340.809	127.127	286.572	129.319	501.314	123.536	886.613	159.172	471.432	125.846	1515.52	200.564	601.496	126.529	1157.55	229.41	1834.93	120.918	1353.16	216.411	275.449	168.933	394.547	86.0582	940.103	384.457	1643	99.2055	1066.01	159.196	211.203	73.2912	321.11
CCNF	1066.4	1.68287	0.079265	21.2309	4.94657e-100	1.19846e-98	633.67	315.717	1047.48	347.433	936.733	405.201	858.628	300.248	1011.46	347.969	1610.54	592.412	1365.96	710.379	1254.16	383.844	1629.61	461.108	1759.39	369.389	1965.42	534.252	2066.99	418.132	1458.85	403.591	1081.84	285.475	1776.73	422.09	648.639	227.884	981.823	558.5	733.956	282.477	1855.48	394.066	1856.23	338.52	805.099	275.068	887.397
UPB1	3232.26	-1.70513	0.0803592	-21.2189	6.39065e-100	1.54555e-98	2928.63	5050.56	1154.54	2592.73	1446.78	5448.5	1316.01	2176.57	987.999	2772.12	573.258	1517.05	699.706	1904.83	508.325	1914.81	471.255	1793.56	624.053	2705.23	735.65	2298.16	594.543	1484.83	1035.23	2335.73	1407.91	3702.08	1117.94	4976.55	1036.93	5065.36	2930.92	3958.68	1259.99	5367.96	1601.71	5278.1	846.866	2978.98	1133.64	3428.4	1261.57
ISG15	21457.9	2.09731	0.0988741	21.212	7.40482e-100	1.78762e-98	29135.6	12181.7	27872.4	17561.1	28481.2	5860.79	66659.2	8100.3	75758.3	4384.05	29054.4	11489.8	87312.3	4028.98	35677.4	10242.9	21613.2	7087.28	46899	8097.58	10585.7	5882.91	50314.5	2957.93	29259.8	15068	57973.6	26001.9	40237.3	5993.32	20579.6	7619.59	58632.1	5445.37	39168	6901.27	47724.5	6582.47	32583.9	22024.9	36273.7	5720.33	37090.4
CRYL1	2699.06	-1.37937	0.0650955	-21.19	1.1811e-99	2.84624e-98	3528.81	3480.23	1230.76	3448.29	1365.21	3461.5	2146.11	3071.83	2304.43	6926.28	1719.77	4115.53	2086.46	6744.67	1978.96	7367.15	1045.7	4472.42	2162.14	3789.86	2524.17	5289.1	1525.47	3547.83	1235.8	3854.08	1113.11	3648.44	1077.15	3086.09	1574.5	5164.78	1892.74	3591.61	1118.7	3789.52	886.878	3395.03	897.01	2772.21	2150.84	7309.21	2160.86
KCNIP4	466.454	-2.28716	0.107946	-21.1881	1.2303e-99	2.95952e-98	245.889	341.415	226.967	333.966	118.324	971.774	57.9781	616.009	45.1141	3298.1	163.414	2141.67	114.81	1096.59	153.374	773.864	249.387	2081.55	237.412	1955.59	170.092	1721.87	175.581	1619.74	121.421	781.692	62.5341	318.204	156.234	1106.2	257.679	1372.58	79.0913	817.553	103.962	1035.15	276.988	223.212	147.644	506.866	63.1804	1710.13	127.163
KIAA0930	9154.6	1.0568	0.0498842	21.185	1.31253e-99	3.15172e-98	10838.5	3861.11	6063.02	6754.74	10155.3	3783.36	6583.74	5167.18	12742.9	7470.15	9057.65	5871.58	13285.4	7400	8393.5	5582.94	4247.31	4777.64	14959.5	4793	18421.9	4412.4	11379.8	4084.95	8306.09	4157.41	10730.9	3504.8	13232.2	4141.31	3858.96	4723.97	9863.68	4639.24	15339.3	4953.72	9167.27	4782.99	6033.92	5630.42	11756.1	6836.89	19581.3
SH3D19	7534.28	-1.08338	0.0511514	-21.1798	1.46611e-99	3.51423e-98	5651.91	11517.3	5383.83	10667.2	6986.5	10795.9	5091.95	10047.8	3296.04	10694.9	4196.32	13090.7	4281.4	12264.3	3638.03	13079.8	4807.14	12093	7109.63	10535.7	2201	16518	3299.54	14473.7	6141.2	12590.3	6818.9	9249.75	5811.05	11840.9	3166.78	11419.7	4894.57	10049.5	4792.04	13036.3	3356.54	10259.5	3615.9	10774.1	5283.69	12026.1	6109.32
KIFC1	5535.06	1.2919	0.0610354	21.1665	1.94619e-99	4.65671e-98	8200.7	2811.17	11577.9	2787.54	9101.1	4673.56	5761	3221.5	4014.25	2003.73	12951.6	3989.25	5906.82	2153.86	15042.9	2584.55	6787.62	3299.14	9242.94	3712	10604.4	3318.5	6905.04	3660.96	8727.92	2817.49	9108.55	2589.28	9733.4	4378.29	11526.2	2306.99	9619.14	6593.11	6752.21	4044.02	12973.7	4278.7	15184.2	4833.52	5200.65	1816.9	5561.33
P4HA1	3471.6	1.73917	0.0821921	21.1599	2.2393e-99	5.34857e-98	8978.9	2281.61	8213.65	2530.78	11324.2	1584.45	4358.48	2573.55	2969.41	551.92	1534.51	575.462	1226.75	410.674	1597.72	779.159	12883	1645.06	8002.47	2067.85	9689.31	1929.44	3083.97	742.414	9195.61	1854.82	7122.64	2437.45	7356.04	2084.52	1295.5	615.902	5946.39	2068.03	4550.35	2433.09	10668.3	1900.52	4529.62	1159.2	981.101	562.804	2365.78
GFM1	4461.23	0.963235	0.0455271	21.1574	2.3582e-99	5.6226e-98	4746.8	3759.24	9400.73	4002.21	7255.42	3957.14	8826.48	3504.41	7382.47	3167.5	5042.22	3926.53	7582.86	3703.06	9081.49	2966.63	4637.73	3861.98	4282.74	4166.49	6873.43	5354.78	6368.73	3497.56	5286.76	2872.72	7399.58	3023.85	7915.01	2792.77	5982.58	2963.37	6350.94	2575.6	7752.74	2100.98	7355.67	2801.64	5135.05	2636.8	4175.32	2871.02	3693.22
FAM24A	44.3063	1.548	0.0731755	21.1547	2.49912e-99	5.94809e-98	47.5914	21.109	53.9583	19.7507	39.4414	14.1865	35.8912	16.4269	80.3031	36.6754	76.0266	38.9857	54.2408	22.7182	70.9902	24.7072	47.2975	4.92286	55.9613	6.33755	53.5791	6.13076	47.8068	5.86557	53.0655	16.1436	67.0009	20.9106	69.4375	26.8278	70.1952	21.1167	104.546	8.78144	49.7597	11.7323	90.3222	19.29	43.6433	12.8089	79.4268	26.2401	71.3577
TCF3	7328.3	1.07691	0.0509083	21.1539	2.54038e-99	6.03564e-98	12216	3838.17	13015.1	3693.38	7106.62	4812.76	5750.88	5952.93	6691.33	7230.42	16250.5	3306.15	7910.11	6083.22	8886.92	5087.92	20421.3	3666.71	8707.07	4198.18	12902.4	3551.46	9440.54	4417.62	15271.2	3696.04	6964.52	4487.59	12878.1	3712.96	18488.9	4026.24	11603.7	5635.05	15853.8	6604.36	14388.8	5957.84	9916.32	6353.21	14527	6170.03	16144.2
ZC3H12D	7648.74	-2.09824	0.0992238	-21.1466	2.96706e-99	7.03699e-98	1759.12	4179.58	1211.06	13657.6	1047.89	4750.7	2183.84	4603.19	1347.11	7861.06	1383.33	5650.38	1994.25	7476.9	1476.77	3247.23	651.845	5612.06	1022.57	2491.56	748.407	2969.04	1180.39	6290.41	2090.24	19690.1	1323.94	7847.83	2189.02	53857.6	1795.75	17233.8	11911	31196.1	4158.49	18291.5	1917.41	35301.5	2194.24	37861.2	3109.38	12512	2253.26
CILP2	103.412	2.34796	0.111046	21.1441	3.1245e-99	7.39738e-98	73.1497	34.8758	80.5091	42.1947	371.108	43.4461	32.2101	31.9412	92.0328	39.359	155.549	39.8332	108.482	22.7182	225.241	12.3536	441.157	33.6395	365.444	48.8897	147.98	5.25494	167.758	49.4384	134.912	36.5356	30.3737	14.5465	64.2297	35.7704	338.536	58.0708	61.8185	64.1045	127.065	26.172	81.7201	20.2085	258.146	49.4057	37.9082	18.0966	209.499
KLB	186.379	-2.53455	0.119989	-21.1232	4.87014e-99	1.15101e-97	69.6244	321.224	20.5555	132.868	11.6531	545.293	51.5361	225.414	149.779	373.016	124.089	550.037	63.2809	348.636	39.439	511.792	26.6586	796.683	12.7185	302.392	17.0092	610.449	11.2998	326.796	70.1543	599.863	13.4002	342.752	19.9633	590.211	22.2137	212.926	208.183	726.225	23.1027	296.916	122.15	252.607	95.6439	333.031	78.5242	315.786	8.23358
LAMA1	856.192	3.0073	0.142377	21.122	4.99118e-99	1.17755e-97	3232.69	443.289	414.536	603.294	3045.95	111.719	1725.54	344.965	2806.1	309.505	558.402	169.503	254.028	593.294	206.836	37.9432	1378.51	188.71	644.403	129.467	883.63	302.159	1792.32	190.212	632.288	196.273	1655.37	380.027	1249.88	309.414	3280.51	443.45	249.092	156.31	660.205	108.298	202.15	113.903	2183.09	115.28	648.953	116.723	1140.81
CBS	1840.86	2.51181	0.118972	21.1125	6.10611e-99	1.43808e-97	1503.53	1051.78	1199.07	514.416	1209.24	268.656	822.737	265.569	2318.87	426.687	2897.75	498.338	6311.82	1474.93	7365.46	358.254	4216.36	624.383	902.164	524.206	3726.72	535.128	3594.2	465.056	3700.19	403.591	3072.21	1193.72	3277.45	357.704	5977.25	1152.62	1162.73	280.128	2003.72	553.221	1806.44	372.939	11165.3	529.739	7172.78	1167.23	6194.4
FAM3B	14271.3	-3.4002	0.161249	-21.0866	1.05619e-98	2.48316e-97	4406.61	67659.9	262.083	28873.7	443.716	60427.3	3937.91	40883.9	268.88	28999.5	11626	33276.8	1979.79	52952.5	16900.9	32984.1	616.587	47493.3	501.956	42936.9	324.876	30037.2	589.327	49607.7	723.129	32316.2	896.025	41424.8	492.138	35568.3	1318.6	36711.3	3200.92	41571.4	4500.59	22041.3	437.847	25629	9263.53	29864.8	935.973	28860.4	225.966
P2RY14	3095.72	-2.16397	0.102649	-21.0813	1.18158e-98	2.77312e-97	1110.46	7528.58	1691.55	8033.15	1500.57	5640.9	4008.77	6990.57	1270.41	8677.76	1801.92	11415.2	823.556	6217.79	2330.41	10874.7	934.77	13467.3	1608.46	8160.05	915.097	4793.38	1089.13	11570.3	1737.67	9946.18	1818.85	7101.42	1220.36	3797.02	2766.93	6093.91	1450.92	5930.99	1651.84	5127.9	1211.18	3052.41	1214.58	4991.8	2512.78	12863.1	2036.44
MELTF	1383.42	1.95454	0.0927171	21.0806	1.19761e-98	2.80585e-97	624.857	400.153	1165.67	410.276	701.877	451.307	460.144	392.421	6023.64	551.025	1769.58	327.988	1952.67	568.828	2056.09	397.962	3085.52	302.756	703.756	350.376	1349.68	416.016	2443.36	285.737	2022.78	339.866	556.554	282.747	1229.04	416.725	1017.39	439.05	899.095	382.871	852.135	396.189	5989.65	473.982	2029.88	378.777	926.044	425.27	729.129
TGM1	41961.4	-2.83324	0.134452	-21.0724	1.42479e-98	3.33232e-97	48008.2	47120.8	4860.53	88310.8	4612.85	129958	24802.7	80743.8	21876.7	95556.4	5215.25	118909	11901.3	109322	1922.87	133729	1021.63	98275.1	27942.5	94315.5	8833.75	117591	7835.1	119410	4114.82	82815.1	8630.61	48518	3560.41	69293.5	2163.61	67100.8	31331.1	52032.7	13896.3	41494.3	4810.3	67928.2	777.223	72291.5	15186.8	95555.5	8109.16
CHMP2B	8616	-0.945414	0.0448897	-21.0608	1.81928e-98	4.24761e-97	7849.05	10241.5	6570.06	12953.8	6002.26	14201.6	7870.3	11390.2	5546.33	9588.38	4089.71	9568.44	6536.92	6238.76	5675.71	14234	4738.35	12273.5	6962.94	10067.7	7266.35	17771.3	6829.42	13208.4	7924.74	13241.2	6718.85	12560.9	5729.46	14519.2	6824.93	14780.8	6397.3	10817	6847.29	14189.7	16335.4	11643.8	12536.8	13387.1	4405.48	15825.5	6766.17
KIAA0232	5190.63	-1.41245	0.0670962	-21.0512	2.23194e-98	5.20207e-97	4269.12	6740.2	2734.74	6766.41	4230.99	8980.93	2943.08	9074.05	3474.69	9963.18	3561.02	9764.21	3465.08	11621.2	3156	11812.7	3836.26	7595.97	3061.76	8059.56	2365.99	9795.21	3660.26	8082.76	2455.4	6640.13	2258.38	5427.66	2292.31	7636.08	4947.43	6341.15	2408.19	5095.87	1731.82	6321.88	2600.42	6009.28	2287.1	5484.95	2922.55	8211.33	3147.97
PRSS3	20705	-2.65391	0.126077	-21.0499	2.29301e-98	5.3352e-97	20238.7	27576.6	1101.43	52126.6	2007.03	50456	6014.08	26962	7908.5	47737.1	3696.47	41568	5034.45	54284.2	14345.3	49954.4	3362.42	62640.1	23900.6	43242.9	20519.1	42929.4	1144.76	72630.9	1285.26	38777.9	1139.91	27396.5	1127.49	47723	5851.97	44386.3	19647.4	36065.4	12937.5	24449.1	6392.23	29473.2	761.437	45415.7	6216.95	58614	3158.04
TRIOBP	20007.4	-1.1345	0.0539448	-21.0307	3.43738e-98	7.98408e-97	9928.97	18196.9	10569	20644.9	8576.71	21604.2	7677.96	18097.9	14544.8	35190.5	9748.88	29113	12842.4	30326.1	10864.1	37272.6	12847.7	23050.5	16066	16552.8	9427.37	23107.7	7342.25	29176.2	12973.2	21324	8335.8	19936.9	9703.03	20128	10284	20487.6	8412.77	22891.5	9818.66	33863.8	7090.72	20296.7	8021.09	25355.2	11467.2	28218	11555.4
PYGM	1292.29	-2.28353	0.108587	-21.0295	3.52141e-98	8.1652e-97	163.044	534.15	277.5	675.115	333.459	1697.94	353.39	1148.97	255.346	2014.46	333.818	3779.07	395.958	1616.48	226.117	1388.9	638.086	2578.76	804.656	1803.49	278.952	1313.74	391.146	1506.61	608.904	2471.68	240.31	1003.71	215.256	1271.64	237.242	1852.11	241.819	1466.5	334.989	5983.45	379.353	1041.66	388.147	2361.41	324.025	2185.16	333.003
LIMK1	6992.25	1.52839	0.0727959	20.9956	7.20181e-98	1.66704e-96	10133.4	2930.48	12809.5	3431.23	10859.8	3011.97	9986.04	3719.78	29546.1	3899.22	9945.5	4017.22	16096.8	5240.91	12805.4	5169.98	6197.69	4085.97	13003.4	3472.98	14257.1	2158.9	13740.5	2736.71	14090.2	3664.6	11148.1	4733.97	16706.7	3617.28	14729.4	6397.47	10871.9	4409.16	17864.6	3931.21	13837.4	4679.19	10718.6	6525.21	17543.4	6180.89	17870.5
CIRBP	17991.3	-0.840529	0.0400433	-20.9905	8.00892e-98	1.85069e-96	14701.3	24759	15402.9	20781.3	12632.9	27354.2	14217.5	36437.6	10280.6	25583.3	15615.2	36269.4	13309.8	24176.5	9607.34	30274.2	26520.1	17318.6	14689.8	26395.9	17314.6	25166.8	12778.3	30790.1	22810	26389.7	9903.62	30678.5	10468.6	36169.2	20004.7	32920.9	14782.8	28950.7	14306.8	41517.7	11840.8	31657.6	13668.7	35732.2	10526.8	32707.8	10510.6
PCDH1	3707.81	-1.69123	0.0805866	-20.9865	8.70966e-98	2.00918e-96	2449.19	4096.07	1461.16	4063.26	933.147	5456.48	2076.17	3583.81	3189.57	8273.43	1334.4	6369.07	1715.82	6858.26	2095.53	9006.65	655.285	5471.76	2690.38	6517.72	1490.01	4529.76	1445.5	6053.27	1179.13	3595.78	695.022	3542.07	1233.38	4106.44	1606.49	5084.71	2241.83	4011.36	2171.66	3014.29	1277.41	4629.59	1086.44	4051.27	2200.48	7259.45	1460.09
HPCAL4	305.309	-3.03817	0.144874	-20.9711	1.20486e-97	2.77468e-96	37.8968	268.91	45.3935	214.564	571.004	537.313	51.5361	512.885	110.078	219.158	75.1527	711.912	36.1605	366.112	39.439	642.387	48.1574	785.196	48.3302	589.393	46.7754	739.195	43.4607	1052.45	52.166	408.689	52.7074	158.193	29.5109	688.58	353.642	388.898	56.3639	320.523	23.1027	547.806	18.9246	154.32	26.0003	510.525	59.5701	566.423	17.382
CAGE1	544.083	2.98639	0.142473	20.9611	1.48647e-97	3.41736e-96	2538.21	167.037	2443.54	400.401	1509.53	90.4388	2102.86	156.056	2158.26	300.559	835.419	122.89	1238.5	294.462	2865.03	133.242	672.484	155.891	1473.65	173.83	172.644	166.406	2331.23	153.343	134.013	19.5423	1739.34	136.373	2346.12	168.121	29.322	80.9472	450.911	96.5959	821.924	37.9042	767.308	41.3356	109.573	82.3428	1024.43	54.2898	1146.3
RCN1	8527.05	1.01887	0.0486229	20.9546	1.705e-97	3.91308e-96	7305.27	7959.93	10344.6	7681.23	13197.6	4062.65	8247.61	6324.36	9735.63	5529.93	9969.1	4842.7	9097.98	6009.83	11864.1	5695.89	22254.8	4111.41	17414.1	5070.04	9969.12	7644.19	12627.9	6504.92	15727.2	7260.39	12180.8	13257.3	18297.7	6081.86	10715	8132.55	8714.59	7103.31	12355.5	7786.61	15227.5	6591.65	21210.7	6820.73	8212.55	6406.19	9166.72
ZFAND2B	9123.26	-0.91792	0.0438128	-20.951	1.83833e-97	4.21194e-96	6312.91	9735.84	5067.79	9047.62	3824.92	11480.4	6556.13	8255.44	8279.34	17461.1	8115.62	15838.3	9031.09	16695.2	6947.4	24453.9	4376.31	13562.5	5871.7	11233.8	7205.96	11585.4	2163.47	13039.2	4552.84	12301.4	6464.24	10328	4846.74	11885.6	10984.2	12818.7	5350.03	14079.3	7475.51	10518.4	6965.99	9636.71	5018.05	13875.7	6557.22	16136.7	6170.61
MSN	17040.2	1.21336	0.0579317	20.9446	2.10051e-97	4.80448e-96	22046.3	7968.19	18837.4	13594.8	32894.1	5475.09	22786.3	12467.1	11998.5	4008.35	7303.8	5641.9	11751.3	5177.99	6361.07	3740.49	16046.7	8812.74	27420.2	6867.19	27994.7	6316.44	27638.4	8077.73	22432.3	11549.5	38521	9919.8	34470.5	11291.8	6046.56	6444.1	22633.7	11919.1	24913.6	16119.2	34092.7	11527.1	19498.4	21497.9	7474.24	6019.83	11270.9
ZDHHC13	4471.37	-1.48437	0.0709181	-20.9307	2.81148e-97	6.41979e-96	2434.21	4844.06	1445.74	5628.05	1194	6601.15	2491.22	4509.19	1331.77	3451.07	4337.01	8515.82	4435.09	9019.11	3122.69	5036.74	2188.58	9295.18	2027.33	8396.35	1916.09	8325.58	2143.48	7421.63	2163.99	6416.67	2562.11	5995.88	3036.16	8344.33	1754.88	7996.17	4063.66	6715.17	3596.92	4453.75	2381.06	6219.63	2374.38	6614.87	2165.28	2839.36	2008.08
PELI1	9367.29	-1.36675	0.0653805	-20.9046	4.86173e-97	1.10826e-95	7804.1	9221.89	5705.87	13062.4	2519.77	13159.7	5107.59	14893.7	6376.43	13627.1	4752.97	10058.3	4932.29	14035.5	10469.7	14692	4186.26	11453	3317.83	21926.1	5413.19	15057.2	4954.52	21808.2	2816.97	10665.8	4137.97	7636.91	4120.25	10487.9	5476.11	11869.3	5290.03	6673.02	7378.65	5462.72	3132.89	11440.8	9296.03	7189.44	7525.69	14166.9	5036.21
PRDM8	1140.65	-1.65809	0.0793515	-20.8955	5.88363e-97	1.33895e-95	827.561	1469.37	335.74	1641.1	380.968	1409.78	584.382	1246.62	244.518	1594.93	302.359	1027.19	294.708	1007.46	186.678	891.223	213.269	690.021	435.82	934.337	1094.54	1193.75	240.772	680.407	347.174	1650.05	391.285	1522.84	216.124	702.888	202.589	1027.68	473.639	635.777	530.474	1388.02	196.128	1639.65	258.146	890.217	287.02	1165.42	298.239
SKA1	832.078	1.7082	0.0817559	20.8939	6.08625e-97	1.38273e-95	802.884	320.306	1967.34	448.879	1558.83	556.819	1062.01	419.799	855.364	475.886	2061.46	597.498	1459.98	378.345	1790.53	310.605	983.788	504.593	1349.01	496.14	1893.98	536.88	1985.29	575.664	1878.88	477.512	1449.01	260.928	3320.85	526.719	1683.8	411.775	1827.28	583.088	1285.76	326.698	1889.02	344.464	1965.81	417.204	1334.91	206.301	673.324
TCP11L2	15299.4	-2.26466	0.108427	-20.8865	7.09783e-97	1.60984e-95	3052.02	10682.1	1563.93	8192.95	1686.12	6583.41	2935.72	9567.77	2279.16	10075	2412.75	12082.2	2499.6	17053.5	1744.96	19390.7	2037.23	10822.9	2357.16	11774.3	1856.56	18769.8	1393.35	16380	2437.41	18091.9	2748.82	10850.8	2012.82	18274.2	175.044	378.34	4687.3	9255.64	4487.26	11399.2	2803.43	11455.5	3077.32	13824.4	1785.3	11547.4	1559.81
KRTAP20-1	5289.97	-1.82491	0.0873801	-20.8848	7.36758e-97	1.66821e-95	3902.49	8398.63	1787.47	6626.36	2532.32	9405.64	2741.54	6524.22	1117.03	5330.46	823.185	2729.84	1151.71	4530.53	508.325	2709.85	446.316	1887.92	754.63	3992.66	1524.03	5521.19	760.563	2726.65	1070.3	2989.97	2487.97	8614.25	1086.7	2731.96	1085.8	8265.41	1794.55	2567.69	948.989	3182.15	1426.23	5464.57	637.935	5151.92	1003.67	3892.58	1547.91
PNPLA3	569.976	2.10241	0.100672	20.8836	7.54268e-97	1.705e-95	1261.17	277.171	235.532	325.887	757.454	117.038	306.456	115.901	1347.11	290.72	1377.22	169.503	1796.27	408.927	308.501	163.244	1865.24	178.864	375.619	179.262	2180.58	309.166	1809.7	206.971	1591.96	125.75	1166.71	400.938	1377.47	221.776	892.989	292.994	241.819	126.453	602.448	104.688	243.44	169.017	1212.73	209.517	435.042	206.301	1801.32
HIST1H2BM	45311	1.22525	0.0587084	20.8701	1.00069e-96	2.25824e-95	52096.7	16352.1	65617.5	11503	47031.2	30131.2	49419.4	21250	39791.5	17714.2	41369	20253	51635.4	12785.1	41739.6	15770.2	60099.6	25960.7	61726.2	20448.6	63470	18779.4	64535.7	11752.9	46831.6	23799.1	47231.1	22339.8	54936.4	12172.7	48792.8	11656.4	59743	26187.1	51201.8	25303.8	58459.9	21309.9	54324.8	11066	41451.8	17662.3	50413.3
HIST1H2BK	41721.1	1.12691	0.0540585	20.8462	1.65043e-96	3.71829e-95	44781.7	17715.1	52802	9650.91	34898.5	26291.1	38281.2	22250.3	60359.1	27637.1	58350	23803.3	69412.8	18547.6	67439.8	20844	48718.1	20584.9	50606	16448.7	55280.9	15908.5	51924.3	11680.9	45516.7	23188.2	39867.3	20976.9	56034.3	13886.1	54825.1	12605.8	56994.8	27559.7	44249.7	23421.2	49278.1	17992	49486.9	13204.1	53393.8	19164.3	50086.7
METTL7A	10813	-1.73215	0.0831554	-20.8302	2.30399e-96	5.18206e-95	8383.13	23944	2986.55	20538	3613.37	24868	9373.13	22295	3085.81	25852.6	16022.4	12107.6	8520.32	17818	9290.08	15935.3	4921.52	22256.3	11646.7	14298.4	1646.49	26419.2	3174.37	30821.1	10245.2	14039.9	3216.94	17612.2	2235.02	20147.7	9363.51	12297.8	3654.56	17084.3	4552.12	29278.3	1647.3	16018.9	9752.89	12898.5	7117.72	22181	5888.84
SGO2	934.804	1.63948	0.0787413	20.8211	2.78737e-96	6.25884e-95	1519.4	560.766	2204.58	558.406	1222.68	737.697	1309.57	639.737	2238.56	466.94	2199.53	798.358	1489.81	477.955	1244.52	394.433	1604.67	720.379	1380.38	561.326	3570.24	699.783	1971.38	819.505	1909.46	604.112	2080.6	491.853	2357.4	699.311	3069.04	386.259	1148.19	434.682	1134.7	479.218	1739.35	431.728	1667.73	509.611	787.047	266.925	1145.38
ITPR3	4086.98	1.19025	0.0571736	20.8181	2.96414e-96	6.64469e-95	7785.59	2013.62	8421.77	2117.81	8795.43	2129.75	4913.41	1764.98	2795.27	1414.24	7965.32	2484.91	5311.98	3128.12	5365.46	1502.73	2884.29	2396.61	4604.94	3367.05	11512.7	1662.31	4780.68	2361.31	5443.26	2106.32	6321.31	3129.31	6976.74	1915.5	1623.37	1157.02	4807.3	2481.64	6864.17	1932.21	9351.35	2095.26	9133.53	2348.6	3205.95	1390.72	3624.6
HES5	12047.4	-2.15987	0.103804	-20.8072	3.72165e-96	8.32898e-95	6366.67	18867.8	3001.96	9697.59	4767.93	22895.2	6222.06	16125.8	5426.33	26347.2	4891.05	25604.3	6818.97	38205.8	5900.95	64845.8	1333.79	31561.3	4550.67	31769.3	4428.36	36041.9	3194.36	26961.5	5523.3	46856.5	6979.7	22809.8	6577.47	64131.8	2939.31	41976.4	9090.95	43646.4	7950.89	39228.2	6530.72	43873.6	2208.17	39473.3	4857.67	27216.4	5733.32
HPRT1	13321.1	1.04742	0.0503498	20.8029	4.07639e-96	9.10776e-95	18204.6	5608.57	36290.8	3083.8	13670.9	7429.28	14911.4	7943.33	25927.1	10607.2	14380.4	12606.8	28478.2	9100.37	35100.7	8393.38	14670	8464.86	13686.8	9550.69	18126.7	7445.38	24818.7	4829.88	25854.6	8445.67	19724.2	9451.58	24304	7480.48	16708.2	12033.9	24980.1	7747.87	21234.1	6378.74	17090.7	10724.3	16824	9990.93	20207.8	13634	18677.4
TREH	641.079	-1.93901	0.0932649	-20.7904	5.28871e-96	1.17969e-94	206.229	900.345	101.921	274.714	102.189	766.07	163.811	427.1	127.222	856.952	91.7562	841.582	89.4973	678.05	91.1479	1449.78	83.4156	809.81	94.1168	588.487	113.111	1784.93	60.845	672.027	101.634	593.066	80.401	319.114	104.156	1062.38	86.189	455.768	182.728	668.268	95.9651	773.426	142.795	676.986	176.43	460.205	156.146	1398.87	178.394
CLDN17	3118.3	-3.26651	0.157209	-20.7781	6.82842e-96	1.52062e-94	567.571	2958.02	140.463	5624.46	119.221	1626.13	698.498	1208.29	48.7232	4644.36	289.251	2095.9	756.659	11572.3	76.2488	7569.22	136.733	13638.8	333.224	7315.35	1031.61	11667.7	414.615	6174.77	115.125	3632.32	69.6809	1652.85	330.696	7892.73	64.8639	6854.11	2264.56	5003.67	1860.66	734.62	119.569	4383.41	64.0721	5419.07	3159.02	7209.68	170.161
ESPL1	5096.09	-1.98121	0.0953539	-20.7775	6.91842e-96	1.53812e-94	2143.37	6774.16	1758.35	3769.69	1174.28	6158.71	1658.36	7888.57	2582.33	7550.66	2376.05	7152.17	3399.99	8667.85	2445.22	9681.69	1326.05	9358.36	2137.55	7728.19	1558.9	10786.6	2556.36	7240.63	1928.34	8249.4	1664.3	5664.04	1898.25	11356.2	2938.42	6079.84	4671.84	9006.25	1291.09	5423.01	2548.81	5547.24	2912.96	6805.18	2006.43	7715.48	1469.24
HIST1H2BI	43813.1	1.15476	0.0556219	20.7608	9.78374e-96	2.17157e-94	62212.5	23305.3	73929.7	12971.7	55074.5	37885	54400	25370.5	37377	17422.6	37166.5	15495.1	39485.5	10709	39954.4	13524.5	50547.3	20561.1	53026.7	17802.2	57635	16912.2	59895.8	11925.6	47830	26059.2	45331	22320.7	58168.7	13195.7	42007.8	9810.44	41253.8	17027.2	40600.4	18751.8	51807.1	19389.2	50762.8	12326.7	36780	17890.3	37148.1
ANO10	10612.5	-0.946219	0.0455841	-20.7576	1.04572e-95	2.31723e-94	9715.69	11745.8	8512.56	11422.2	6645.87	13507.3	8716.04	9951.06	10395.2	14305.2	5859.29	12640.7	7260.13	15154.8	7395.25	17955.9	4967.96	14563.5	8182.22	13078	8729.99	19848.8	5748.98	17193.7	7350.91	14178.4	6726.89	13195.5	7435.89	18141.8	6874.69	18375.9	7813.67	16793.6	7485.28	17627.3	3365.15	17424.3	8543.88	14590.2	7244.99	20044.7	7831.96
HTRA1	14426.5	1.3987	0.0673889	20.7557	1.08976e-95	2.41087e-94	24312.1	6100.5	15737.8	11305.5	39513.1	3224.76	14545.1	9797.74	19735.6	9886.25	20376	6397.04	11813.6	10458.2	14941.3	6347.1	19391.1	12500.8	34412	4812.01	34709.9	3329.01	18642.9	9096.67	15084.1	11586.9	25582.7	6887.76	22662.7	6771.33	11841.7	12586.4	9734.59	12172	21676.6	22182.1	17331.5	10208.1	21663.8	8098.87	14033.3	16347.6	29724.1
ANGPT2	2163.09	1.56908	0.0755991	20.7553	1.09847e-95	2.42617e-94	3654.84	915.948	2188.31	2924	4663.94	789.123	3081.12	2506.93	4222.68	1259.49	3458.77	1344.16	2518.58	1034.55	4883.43	1642.15	3973.85	1376.76	2702.25	1565.38	5009.22	1528.31	2209.54	1426.17	3421.37	1014.5	7362.06	1242.82	4508.23	1100.83	3200.55	5029.28	3013.65	1160.03	3693.77	1768.86	4523.85	1083.91	2242.52	2213.19	3631.07	2519.95	5363.72
CCDC6	24755.6	-1.38958	0.0670384	-20.7282	1.93068e-95	4.25727e-94	12914	29412.2	10825.1	23616.4	10831.1	29896.2	11833.1	31399.1	11770.3	23445.4	7606.16	29995.2	12830.7	34942.3	8930.75	39002.9	6712.8	25435.6	8595.15	21738.7	10016.7	23304.8	7748.18	29057.2	12145.7	24580.8	6575.91	20397.8	7246.67	29879.9	12067.4	20835.1	9504.59	23569.4	7517.27	21431.2	7381.47	20071.7	10135.5	21612.2	5803.57	20447.3	6389.26
SPDL1	2212.44	1.22171	0.0589539	20.7231	2.14216e-95	4.71589e-94	2463.29	1235.34	2578.01	1912.23	3280.81	1525.93	2677.12	1209.2	3348.37	1895.49	3208.85	1343.31	2572.82	1647.07	8227.85	1503.61	4042.65	1659	5939.53	976.889	8210.36	1274.32	6017.57	1430.36	3603.05	1628.81	3341.11	1665.57	4992.56	1873.47	3318.72	1032.08	3797.29	1576.27	4210.03	1254.45	3889.01	1857.35	4145.19	1332.12	3887.4	2179.73	3175.42
DEF6	22025.7	-2.04375	0.0986642	-20.7143	2.57667e-95	5.66323e-94	15359.7	66416.3	10144.2	40418.9	8735.37	62837.2	13427	58858.6	4272.31	19060.5	6324.19	17721.5	5876.08	24965.5	4900.08	16297	4515.62	26996.1	7242.75	19752.3	9160.33	34438.3	4366.06	23015.7	5907.35	31731.6	10555.8	28573.9	17913.1	29458.7	7533.99	23920.8	23231.9	22012.4	10998.7	29127.6	13260.2	23113	5963.35	35836.5	5662.77	17441.5	6803.68
FAM19A5	749.474	2.81135	0.135809	20.7007	3.41248e-95	7.48803e-94	1169.51	321.224	875.323	467.732	2473.15	166.691	347.869	100.387	481.819	161.014	527.817	233.066	276.628	304.074	617.001	97.0639	5385.89	321.627	1806.02	343.133	865.77	187.426	2130.44	184.347	1038.82	123.201	1058.61	506.4	1705.56	213.728	1028.94	403.856	300.001	109.768	857.466	203.961	7035.67	307.721	1103.15	227.815	463.925	171.918	1215.83
PAICS	11859.7	0.870047	0.0420353	20.698	3.60895e-95	7.9063e-94	18930.8	8127.89	24744.6	7665.96	15951.4	9105.06	14320.6	10294.2	11012.4	10397	16455	7488.64	14399.1	7239.23	8713.39	7521.57	16890.4	9926.95	13293.4	11335.2	16060.1	8699.55	16891.4	9065.66	20297.1	10334.5	14177.4	9495.22	23207.8	8507.98	17653.6	7652.15	31382	7949.84	13904.3	7125.99	16357.8	10500.2	20990.6	6979.93	10037.6	7055.86	11516.9
XPO1	9949.51	0.808938	0.039102	20.6879	4.45353e-95	9.74074e-94	14850.3	7414.77	14372.6	7517.83	9864.83	9389.68	9678.66	7995.35	21366	9547.23	19493.4	10919.4	17302.8	8829.5	24517	8449.86	18703.1	9116.32	11278.7	8884.35	15447.8	8818.67	19354.8	8168.23	13403.1	9054.03	13230.4	7516.9	13259.1	8630.49	18205.4	7908.19	16067.3	8323.93	12987.3	8419.25	13390	8624.45	21165.2	7452.03	18457.7	10526.8	14870.8
FCGR2A	24288.5	1.64204	0.0793868	20.684	4.8264e-95	1.05392e-93	26115.3	10370	37449.6	17991.1	43397.2	3929.66	39160.1	10381.8	47239	8111.52	33973.4	7062.34	23521.5	12072.1	40796.6	8373.97	38051.3	16325.8	42965.6	8103.92	32078.6	4740.83	39604.9	7643.68	38970.7	9183.18	50794.7	9833.43	47346.8	6505.73	36769.8	10581.2	24826.5	16527.6	37986.2	7376.88	29513	7226.39	34500.5	13317.6	24760.4	9982.08	50941.2
MKNK2	31649.3	-1.308	0.0632557	-20.6779	5.47313e-95	1.19321e-93	31702	23970.7	20444.2	29092.8	10329.2	55450.5	15918.2	43435.5	32817.8	46640.4	19114.1	49816	20440.6	77191.1	17425.9	80830.4	12607.8	44817.7	12938.1	54305.6	14368.6	54179.3	23884.3	29694.9	17106.9	41620	13816.5	30600.4	18443.5	35976.9	9962.39	43844.3	22971.9	26970.5	20914.2	30503	11479.5	38575.3	8370.23	44535.6	26213.6	63235.8	18055.3
NANOS2	2641.3	-2.15091	0.104183	-20.6455	1.0711e-94	2.33138e-93	851.356	1623.56	371.712	1759.61	405.171	2402.84	554.933	1617.14	354.597	2643.31	326.827	1207.71	438.446	2039.39	335.67	1374.78	283.785	995.238	437.516	1523.73	345.288	1611.52	312.048	1099.38	495.577	1007.7	355.551	1303.73	324.62	534.767	418.505	984.564	503.639	535.668	357.204	530.659	477.417	1006.75	211.717	811.534	357.421	1240.52	419.913
YPEL3	15919.8	-0.96145	0.0465721	-20.6443	1.09792e-94	2.38589e-93	11401.7	22944.6	9289.38	25675.9	12976.2	23274.7	14371.2	26870.8	11250.6	32452.4	17757	19909	9847.41	37655.4	15400.5	30311.3	16763.9	16200.3	12945.7	18640.6	9438.43	26662.7	6475.65	29262.5	9192.02	27500.3	12799	17744	8703.13	26600.6	9463.91	24509.4	9766.41	22900.3	12413.3	20406	10570.3	18212.5	7389.65	29505.3	12087.3	24062.1	12545.2
EMC1	4795.74	0.884844	0.0428651	20.6425	1.13983e-94	2.47299e-93	4214.48	3265.47	7883.04	3626.05	7153.23	3402.98	5065.26	3085.52	8831.54	3443.01	6926.29	4375.72	10391.6	4992.75	3831.72	3007.22	8455.93	3171.14	4565.09	3780.8	7052.88	3674.08	5213.55	3523.53	4542.04	3095.33	6668.82	3159.32	6720.68	3217.54	3636.82	3597.75	6655.49	3688.21	4553.9	3450.19	7614.59	3251.74	5338.41	3237.9	4408.19	3192.24	5501.86
MOV10L1	1367.61	-2.30257	0.111579	-20.6363	1.29685e-94	2.80915e-93	1136.9	2055.83	346.018	1834.12	599.688	5284.46	848.505	1515.84	538.662	848.901	325.953	489.016	297.42	458.732	234.005	1087.12	245.087	972.265	140.751	705.279	247.484	1219.15	448.515	690.462	277.919	1570.18	355.551	1318.28	703.055	5984.38	499.363	5046.88	2512.74	3891.06	637.99	5885.98	726.018	4918.02	266.503	2597.46	395.329	964.549	444.613
LMBRD1	8746.97	-1.01774	0.0493265	-20.6328	1.39395e-94	3.01463e-93	6165.72	14528.5	5460.92	12845.1	5380.16	14765.5	6341.7	12462.6	5064.51	11881	7710.15	10715.1	6004.45	15437	3398.77	14621.4	5821.89	11949.4	7993.14	10267.7	6961.88	11842	5089.25	16261.9	10114.8	9512	6860	10052.5	4663.6	11514.5	5967.48	10598.8	4820.93	11416.8	5084.38	13155.5	8382.76	10852	2900.89	12737.5	4911.83	9226.55	5509.18
ECE2	5205.72	1.72387	0.0836036	20.6195	1.83304e-94	3.9579e-93	6180.71	2738.67	26083.2	3180.76	8176.92	2655.53	11892	2385.55	9291.7	2548.49	12676.3	3345.14	17314.6	6346.23	18196.3	2159.23	5611.2	2893	4111.46	3635.95	6465.21	4296.79	13609.3	2672.19	7818.61	2573.64	8672.59	2880.21	21602.9	2653.27	9183.13	4221.57	15416.4	3451.99	16681.9	1726.45	6444.7	2747.44	13382.7	2208.62	12894.2	2422.23	8878.54
NEMP1	1550.02	1.33992	0.0651191	20.5765	4.45442e-94	9.60261e-93	1232.09	874.647	2632.82	904.043	2343.18	1102.11	1290.24	934.509	981.683	565.338	2995.62	578.852	1148.1	516.401	1675.72	372.373	3976.43	957.496	1934.9	1004.95	1978.17	921.366	2419.89	1054.13	3001.35	979.664	2679.14	893.7	3733.13	1097.26	3761.22	842.027	3764.56	1153.88	1713.16	1073.95	2747.51	1015.94	9124.24	1080.52	820.443	408.983	787.679
TNFRSF18	1053.01	2.34385	0.113939	20.5711	4.98332e-94	1.07257e-92	2492.38	542.41	4219.88	1260.45	4227.4	353.775	1404.36	700.882	1166.65	472.308	4834.24	637.331	3047.43	448.247	2140.22	343.253	237.347	387.265	2953.23	565.853	2816.73	665.626	7516.97	760.011	804.976	273.592	1988.59	312.75	2616.06	311.202	652.193	527.036	6472.76	698.125	1647.4	274.354	3029.66	338.952	534.863	405.31	1240.14	227.112	1001.75
MAMDC2	5254.76	-2.27629	0.110669	-20.5684	5.27014e-94	1.13249e-92	870.746	12789.3	2207.15	6847.21	2709.8	10492.7	971.823	4791.18	406.027	5611.34	1159.62	15362	1142.67	14551	985.099	7420.98	17528.4	9855.57	2670.88	10759.4	4057.55	7258.83	501.537	16291.2	1510.12	14517.4	1209.59	9727.97	1150.06	10548.7	1282.17	8050.72	575.457	10640.5	1470.58	30104.1	4340.63	6996.74	1174.66	7097.95	723.867	6785.32	327.513
RAD51	2589.79	1.28003	0.0622528	20.5618	6.04056e-94	1.29598e-92	3078.46	1987.92	6332.81	1489.38	2768.07	2315.94	2854.73	1681.02	3955.61	1972.42	5830.45	1982.34	4955.8	1991.33	7349.68	2046.28	2753.57	1448.14	4362.44	1764.56	8400.01	1422.34	5632.51	1563.59	3573.37	1597.37	5821.93	1469.2	5766.79	1636.49	2388.41	1815.15	4640.93	2229.61	3650.23	1418.7	6744.92	1722.32	6609.64	1527	4948.83	1411.53	4134.17
VAX1	478.673	2.38699	0.116101	20.5595	6.32833e-94	1.35557e-92	635.433	67.916	96.7823	140.05	549.49	58.5192	229.152	73.0085	1025.89	61.722	108.36	43.2232	337.197	48.0577	2163.01	97.0639	1601.23	118.149	1598.29	90.5365	1514.67	177.792	2219.97	104.742	941.687	60.3262	369.845	63.6409	321.149	47.3957	1673.13	119.661	1865.46	138.747	63.0882	59.5638	208.171	69.8113	359.361	69.5339	205.788	79.625	191.202
SDK1	1187.37	1.76088	0.0856539	20.558	6.52065e-94	1.39455e-92	1542.31	338.662	997.799	781.948	1502.36	428.254	809.853	591.369	813.859	429.37	1412.17	510.204	1434.67	581.934	566.169	329.135	1710.45	494.747	1381.23	385.685	784.976	317.048	1001.34	536.281	898.515	450.322	979.999	470.033	859.289	376.483	1817.08	506.8	609.094	409.215	1413.71	620.005	879.136	542.874	1365.01	761.214	828.566	323.024	1787.6
FBLIM1	7609.04	1.33789	0.0651539	20.5343	1.06264e-93	2.26904e-92	12858.5	3077.33	10638.3	5510.44	14341.4	2224.62	12103.6	3410.41	7820.98	1400.82	8261.56	5217.3	9740.74	5040.81	4379.48	2493.66	9255.69	3663.43	8403.52	3989.94	16849.4	3249.31	6865.92	2926.92	16848.7	3483.63	16492	5675.86	14036.8	2779.36	7007.08	5221.09	8924.59	2768.79	9618.73	5856.2	12104.9	3496.99	8797.38	5355.03	2816.94	2203.26	6677.43
ZBTB17	6278.11	-1.45939	0.0711118	-20.5224	1.35699e-93	2.89299e-92	3203.6	4497.14	2131.78	7563.62	2575.34	5288.9	2752.58	4829.51	5074.44	7418.27	3524.31	6674.17	4924.16	7974.08	3388.25	5849.43	3253.21	6181.47	2915.92	4909.79	3560.88	3966.6	2432.93	6685.08	2396.04	14733.2	2996.28	7660.55	4621.94	57578.7	5257.53	26892.9	10296.4	25012.2	3947.01	11751.2	3265.36	25280.9	2612.1	30042.3	3046.2	9438.28	3554.16
ZIC2	198.325	3.20439	0.156151	20.5211	1.39628e-93	2.97205e-92	118.978	11.0134	383.703	74.514	199.896	22.1664	145.405	11.8639	28.873	7.15617	233.323	16.1028	42.4886	8.73775	302.366	7.94159	11.1794	13.9481	240.803	21.7288	56.1305	25.3989	421.569	52.7902	291.41	16.9933	217.083	18.1831	78.9852	23.2507	637.977	57.1909	103.637	48.2979	144.836	27.0744	7.7419	8.26712	224.717	23.7879	84.8423	19.0014	166.501
RHBDD2	4899.57	0.891607	0.0434489	20.5208	1.40331e-93	2.9823e-92	8384.01	2595.49	9739.04	3355.82	6143.89	2968.52	5370.8	3179.52	4119.82	2598.59	6479.74	4698.62	8545.63	3710.92	5737.06	3474.89	7448.06	3972.75	7336.87	4795.72	7843.81	3893.91	9331.02	3257.91	5351.52	3430.95	6160.51	3981.19	8345.52	3255.1	6124.75	3067.19	7666.4	3444.08	7628.34	3107.24	7043.41	3125.89	5905.78	3772.22	6402.88	2181.54	10499.6
SMARCD1	2928.61	0.971675	0.0473616	20.5161	1.54687e-93	3.28223e-92	2481.8	1286.73	3777.08	1461.55	2948.24	1732.52	2768.22	1777.76	2387.44	879.315	4199.81	2112.85	2820.52	1955.51	2956.17	1722.44	6321.52	1912.53	2954.08	1939.29	5408.94	1874.26	3130.04	1878.66	4379.25	2208.28	3403.64	2025.6	3681.92	2458.32	3587.06	1230.05	3296.38	2238.39	5007.07	2105.49	4327.72	2300.1	7118.5	2264.43	1202.23	950.071	1686.97
KDELC1	1666.98	1.56358	0.0762436	20.5077	1.836e-93	3.88962e-92	3772.06	895.756	1498.84	676.013	4002.4	867.149	2459.01	960.975	2777.22	1331.94	2869.79	928.876	1477.16	736.593	5103.41	1214.18	3051.12	1147.85	4332.76	851.043	4915.67	1015.08	3082.23	1070.05	1749.36	1056.13	2861.38	962.796	3202.81	854.017	6337.12	769.878	1884.55	923.808	2169.88	995.437	1457.2	681.578	1702.09	632.21	2455.91	1310.19	4126.85
TUBB2B	45025.6	0.833032	0.0406251	20.5053	1.92881e-93	4.07984e-92	59726.3	23127.2	67990	22576.8	57268	20569.5	48455	24626.7	68056.4	15884	48797.7	21559.9	46759.2	19871.4	57118.2	23518.6	55223.7	41633.4	57786	45173.2	86947	18559.6	55061.3	40940.9	52222.7	31804.7	58758.9	26949.2	66420.5	22992.3	59823.2	30964.9	61088.5	34874.6	52064.6	36234.6	69653	23892.9	65672.1	31673.6	48918.8	37235.6	65929.9
SERPINB13	16957.7	-2.27275	0.110856	-20.5019	2.07163e-93	4.37505e-92	10578.5	30376.8	2434.12	34194.7	8960.37	35212.6	10795.9	19728.7	1837.05	20786	2198.65	17075.7	3962.29	20215.7	1324.27	25511.1	579.609	30040.9	2510.63	26165.9	1037.56	36225.8	3717.63	40440.6	2199.07	27933.6	2488.86	19048.6	4290.37	32697.7	792.584	17649.1	8267.31	22803.7	17966.8	12835.1	3032.24	25118.3	711.293	26193.3	6002.14	18004.3	4573.3
SLC24A2	86.4283	2.76083	0.134666	20.5013	2.09652e-93	4.42071e-92	99.5893	12.849	65.949	13.4664	112.049	8.86655	31.2898	16.4269	239.105	12.5233	124.089	7.62763	32.5445	5.24265	141.98	9.70639	122.973	4.92286	78.0067	14.4858	245.784	62.1835	154.72	17.5967	35.0772	13.5946	108.988	5.45493	221.332	16.9909	6.21983	6.15902	54.5457	6.14701	117.291	5.41489	62.7954	6.42999	102.144	5.48952	61.3753	6.33381	89.6545
UCHL1	4294.52	2.77141	0.135201	20.4985	2.22025e-93	4.6743e-92	1700.95	883.825	11372.3	1260.45	29446.6	1225.36	1748.55	1475.68	13052.4	771.078	6919.3	1178.04	3511.19	764.554	1928.13	1104.76	13641.5	1580.24	6181.18	1064.71	2124.45	860.935	4893.68	1573.65	2886.22	1780.9	11771.6	962.796	3037.89	998.887	10771	578.068	1681.83	1275.07	7001.01	3341.89	5432.23	1317.23	1297.23	931.389	5132.96	1026.08	3146.14
CKAP5	4438.96	0.909422	0.044372	20.4954	2.36568e-93	4.97271e-92	4233.87	2985.55	5073.79	3347.74	4487.35	3103.29	4583.95	2727.78	5561.67	3149.61	9587.22	4102.82	8414.55	4596.06	9389.99	2778.68	7642.41	3420.57	5715.69	3237.58	10521.9	2872.7	9380.56	2876.65	5552.09	3090.23	5213.56	2712.01	6250.25	2590.67	6549.48	1872.34	5240.93	3103.36	4573.45	3236.3	6682.12	2786.02	7109.22	2983.55	4623	2766.06	8074.4
KLHL2	3059.49	-1.26166	0.0615588	-20.4951	2.37965e-93	4.9943e-92	2638.68	4229.15	2858.07	4943.96	2129.84	6194.17	2937.56	4059.27	4238.92	6414.62	3490.23	2828.16	1224.94	4591.69	2835.23	5775.3	2017.45	6220.03	2551.33	3784.43	2479.95	5464.26	2094.81	4436.05	1529.9	4302.7	2013.6	3784.82	3221.03	4318.38	1190.65	4800.52	1305.46	2577.35	1498.12	3459.21	1341.93	4324.62	2167.31	4643.22	2106.62	6362.76	1981.55
B4GALNT4	632.875	2.28527	0.111554	20.4858	2.88498e-93	6.04547e-92	782.613	207.419	683.471	211.871	901.774	152.505	73.623	139.629	101.958	125.233	2377.8	180.521	686.146	205.337	1035.93	255.896	2809.47	322.447	160.253	210.95	178.597	250.486	1608.05	237.137	866.136	200.521	316.244	155.466	370.623	234.296	1929.92	263.958	1261.82	228.318	1549.66	214.791	886.878	231.479	2333.52	163.771	628.194	151.107	1029.2
NAXE	11074	0.818868	0.0399801	20.4819	3.12295e-93	6.53398e-92	11464.2	7065.1	9220.87	8649.01	12029.6	8216.63	12741.4	6627.35	12487.6	8567.73	15665	8940.43	18648	9635.12	21643.3	8223.08	22096.5	8760.23	14157.4	10286.8	11259.3	10862	32839.8	3616.55	9911.55	9528.14	19515.1	8940.64	14794.5	9400.45	14380.2	9152.31	26079.2	9181	13886.5	8639.45	12698.4	9340.01	27681	7131.8	16611	8437.54	15371.2
FMNL3	1978.64	1.11762	0.0545766	20.478	3.38527e-93	7.07185e-92	1654.24	916.865	2261.96	1194.92	2138.8	918.575	2282.31	1551.43	3451.23	1490.27	2222.25	1639.94	2515.87	1163	2687.11	1517.73	3042.52	1174.92	3378.88	950.633	4852.74	1134.19	2336.45	1356.62	2329.48	1113.06	2119.91	1210.09	2623.87	1082.05	2948.2	1353.23	1153.64	1183.74	2014.38	1280.62	2192.68	1180.36	2663.17	2114.38	2487.5	1827.76	4277.8
APMAP	5306.08	1.40229	0.0684824	20.4767	3.4763e-93	7.2508e-92	8001.52	4900.04	14669.8	6564.41	16773.3	3351.56	10427.8	4835.9	6083.19	3490.42	6633.54	2736.62	7958.93	3262.68	6228.74	2754.85	18986.9	4476.52	10057.8	5207.66	12578.3	4556.91	9021.58	5108.08	17064.6	3568.59	9509.66	5833.14	13070.7	4497.23	5399.7	3010	6075.48	3817.29	15114.5	3179.44	9089.85	4061.91	8455.66	4284.57	7229.64	2931.65	5560.41
PUF60	9277.61	0.735775	0.0359834	20.4476	6.30997e-93	1.31409e-91	12149.9	6919.17	16034.2	6122.72	12537.9	7347.71	10882.4	7881.27	7014.34	7527.4	10106.3	6642.82	11209.8	5001.49	10124.4	3530.48	12306.8	6360.34	12490.4	8558.41	12084.2	6841.06	12195.9	6042.38	10524	9065.93	14193.5	7679.64	13942.2	6466.39	6007.46	6874.35	16581	7098.04	11793.9	7563.7	16325.1	7682	13356.7	6658.79	11971.8	5384.64	10522.5
FANCB	856.066	1.61686	0.079089	20.4435	6.86387e-93	1.42724e-91	614.281	311.129	763.124	380.65	778.967	290.823	377.318	287.471	712.803	220.052	1353.62	423.757	802.763	272.618	2192.81	223.247	1037.1	379.881	568.092	333.174	1488.31	430.905	1128.24	431.539	697.946	371.304	642.315	280.02	1450.38	379.166	1925.48	252.52	1445.46	425.9	1140.03	305.941	1049.46	327.011	765.151	369.628	1019.01	242.494	657.771
CIDEA	4147.2	-3.01626	0.147683	-20.4239	1.02502e-92	2.12809e-91	2025.28	9063.11	355.439	8189.36	648.99	1534.8	200.623	1815.17	11094.5	1759.52	267.404	3841.78	218.771	4908	431.2	21757.3	189.19	5356.89	246.739	7148.76	1033.31	10100	206.004	2384.77	391.245	7706.46	359.125	6905.04	620.598	5048.99	704.618	17644.7	383.638	855.313	528.697	6172.97	4282.13	5018.14	104.001	1398	665.199	23817.8	1155.45
NUP93	5698.73	0.731902	0.0358396	20.4216	1.07489e-92	2.22821e-91	4527.35	4273.2	9419.57	4039.92	5182.06	4395.15	4913.41	4721.83	8068.21	4460.98	7018.92	6163.12	7447.26	5300.32	8729.17	6631.23	5406.53	5018.04	7152.87	5961.83	10445.4	3932.45	4868.47	5016.74	9461.84	3918.65	5813.89	4350.31	7270.98	4307.65	11903.9	3758.76	8573.68	5603.44	5492.23	4277.76	9882.1	4042.62	9953.46	3898.48	9321.82	3540.6	6966.52
RAB9B	1606.04	-2.3159	0.113458	-20.4119	1.31144e-92	2.7144e-91	216.805	1196.79	353.726	1035.12	530.666	2758.38	340.506	1803.31	342.867	5722.26	664.14	8299.71	442.966	2983.07	2198.07	5380.87	1879	5793.39	1466.86	3361.62	649.753	2745.71	332.04	2994.79	775.295	4127.67	259.07	1310.09	323.752	2497.67	1696.24	1512.48	250.91	1864.3	376.752	4821.96	179.784	1582.7	512.577	2881.08	378.18	4964.8	507.737
COBL	1383.76	-2.15314	0.105555	-20.3983	1.73196e-92	3.57929e-91	415.984	971.932	581.55	797.21	199.896	836.116	172.094	681.717	198.502	1835.56	844.157	1366.19	490.879	1681.14	3303.24	2064.81	241.647	1057.59	628.293	1731.06	116.513	994.935	285.102	987.93	726.727	1496.26	359.125	959.159	165.782	1327.08	410.509	1811.63	576.366	1225.89	1115.15	1865.43	111.827	1325.5	819.937	1187.57	190.444	1958.05	185.713
ABHD5	9600.52	-1.47183	0.0721804	-20.391	2.01181e-92	4.15127e-91	6445.98	15051.6	4525.64	12309.2	3328.32	13083.5	6411.64	11712.4	3034.38	4878.72	2902.12	8784.49	2769.89	9070.66	3656.43	11516.2	2237.6	16645	6910.37	12822.7	4230.2	26789.7	5102.29	14047.2	6701.54	21913.7	4885.7	15182.9	5220.83	23971.5	2382.19	11535	10603.7	13526.1	5986.27	10652	3599.12	14913.9	3683.68	17511.6	1961.3	5048.05	2206.6
CTNNBIP1	11795	-1.58159	0.0775751	-20.3879	2.14248e-92	4.41417e-91	11702.2	18635.6	3406.22	18029.7	3371.34	18355.5	5877.87	11301.7	10253.5	17469.1	5741.32	21313.3	8763.5	21805.9	4695	35096.6	6305.18	16799.3	4463.34	13162.2	6636.15	25408.5	3968.83	26230	3427.67	23131.3	4777.61	11429.9	8390.66	19579.8	4233.04	16795.7	11337.3	20937.6	6610.93	12102.3	5392.66	14605.3	2688.24	17631.4	5445.25	27227.2	4425.09
ATP13A3	8557.38	0.771554	0.0378686	20.3745	2.8154e-92	5.79174e-91	7947.76	6010.56	9835.82	7583.37	9752.78	5862.56	9183.55	5576.03	15797.2	3816.03	9231.55	5196.11	11171.8	6859.14	10834.3	3308.12	6536.51	6580.22	8842.74	5788	12785.8	4314.31	10776.5	4100.04	12644	4304.4	10267.2	5172.19	12489.2	3873.93	9404.38	5799.16	6433.67	5236.38	10991.6	3950.16	11102.7	5605.11	7218.79	4848.16	11201.9	6222.51	12689.8
POU6F2	716.382	2.76787	0.135881	20.3698	3.10009e-92	6.36768e-91	215.924	93.6139	823.077	169.676	150.594	75.3657	630.397	90.3481	1110.71	67.9837	912.319	44.0707	1090.24	147.668	393.514	207.364	1442.14	77.1248	362.053	52.5112	70.5883	112.981	124.298	73.7386	2616.4	79.8685	824.557	53.6402	763.813	225.353	3212.1	116.142	905.459	214.267	1068.06	41.5141	5211.16	75.3227	1880.38	73.1936	829.469	66.9574	115.27
SUCLG2	9308.38	-1.02267	0.0502071	-20.3691	3.14511e-92	6.45034e-91	6406.33	11443.8	7959.27	9635.65	6072.18	15727.5	8121.54	13010.1	7912.11	14610.2	4089.71	10555.8	5810.09	7429.71	4936.01	14511.9	7371.53	17143.9	8144.92	13771.5	8162.73	21252.7	6506.94	17384.7	9974.51	18750.4	6817.12	15861.1	6175.6	19045.9	6349.55	16038.1	8814.59	14629.9	6041.36	19321.2	9592.21	14214.9	11195.9	12548.1	7250.4	15087.1	5517.41
SNRPC	11336.1	0.82201	0.0403573	20.3683	3.19709e-92	6.547e-91	16988.4	9241.16	24093.6	7965.82	20496.1	7619.03	19511	9836.99	12658.1	9464.04	17453.8	6269.91	12941.8	8815.52	16554.7	6175.91	20940.7	9737.42	17385.3	9520.82	20241	7754.54	14241.2	9566.75	17332.6	7782.08	15882.8	7603.27	15526.2	6648.82	15534.5	5063.6	15819.2	8902.63	10827.2	9170.11	17698	8354.39	16513	4095.18	10521.3	7290.21	11922.2
CYP4B1	6655.55	-3.33571	0.16382	-20.3621	3.62737e-92	7.41686e-91	1878.1	11887.1	114.768	8330.31	529.77	48191.5	3282.66	15851.1	228.277	16910	583.745	16385	1367.77	23534.3	1475.02	19302.5	418.798	28790.5	437.516	19090.5	248.335	17983.3	548.474	39881.7	1090.09	20177	366.271	14501	236.088	13967.4	244.35	10126.3	1140.01	15879.5	715.296	24780.3	246.02	15714	855.223	18140.1	496.417	10277.1	76.8467
ARHGEF39	713.796	1.5487	0.0760853	20.3548	4.21201e-92	8.59925e-91	434.491	224.857	497.615	198.405	363.936	282.843	449.1	193.473	1151.31	298.77	678.122	383.924	1273.75	274.366	3808.93	443.847	445.456	351.164	657.122	264.367	1031.61	345.074	1234.28	336.852	673.661	264.246	934.439	201.833	674.412	257.547	326.097	181.251	1694.55	408.337	576.679	249.085	855.05	201.167	1068.8	244.284	912.506	247.923	1369.52
CASQ2	518.082	-3.25043	0.159701	-20.3532	4.3528e-92	8.87326e-91	23.7957	426.769	78.7962	752.322	292.225	1224.47	219.028	891.617	38.7981	1636.97	149.432	2449.32	163.626	962.901	78.878	855.045	343.122	1315.22	602.856	1712.04	250.036	777.731	62.5834	1169.76	291.41	1472.47	17.8669	320.932	31.2469	856.7	87.0776	686.291	25.4547	584.844	55.9797	1975.53	9.46232	500.62	177.359	1066.8	24.3696	663.24	27.4453
CXCL8	3624.61	3.3357	0.164068	20.3313	6.80408e-92	1.38493e-90	10819.1	435.947	2177.17	3146.65	11369	203.044	14568.1	579.505	18853.2	1046.59	3325.07	286.46	16233.4	354.753	6883.42	271.779	565.85	440.596	6647.53	556.799	14623.7	475.572	7224.91	321.769	3243.29	151.24	19337.3	420.939	7857.72	424.773	5360.6	1211.57	2512.74	2559.79	9918.18	187.716	14879.1	265.467	783.723	140.898	8399.38	273.259	5661.04
LMNA	58665.9	-1.04038	0.0511717	-20.3311	6.82587e-92	1.38728e-90	51762.6	60909.6	42487.4	71351.2	36546	80978.2	34824.6	107934	63812.1	97756	53257.9	77755.2	44932.1	117316	47300.5	113120	28249.5	97645.7	40160.7	117015	59673.5	55805.7	50970.7	87885.6	28743.5	124536	54753.1	61092.5	52687.5	100170	23481.6	139388	53099.3	50381.8	40230.7	64144.8	43939.6	58432	35335.3	82172.6	48101.1	64629.3	60714.4
SH2D2A	1383.11	1.40328	0.0690358	20.3268	7.45342e-92	1.51254e-90	748.242	572.697	1123.7	1047.68	1427.06	550.613	2861.17	1077.79	5318.95	831.905	1167.49	922.096	2667.74	778.534	2338.3	893.871	703.443	553.822	1221.82	1076.48	8505.47	676.136	2154.78	783.473	1411.18	591.367	2362	669.139	1110.13	529.401	2830.02	1123.58	2991.83	614.701	1179.13	523.439	986.662	530.015	3328.96	935.048	1992.89	537.469	2398.72
SPOCD1	151.596	2.3877	0.117493	20.322	8.21134e-92	1.66384e-90	246.77	55.9848	373.425	80.7983	342.423	46.1061	232.833	57.4942	340.16	58.1439	226.332	72.8862	316.404	87.3775	193.689	37.9432	79.9757	31.1781	384.098	41.6468	2195.89	220.708	392.885	58.6557	152.001	58.6269	371.632	55.4585	335.904	20.568	89.7432	68.6291	160.001	12.294	199.039	20.7571	84.3007	14.6971	260.931	33.852	109.212	38.9077	632.156
LAMP5	732.979	2.81023	0.138324	20.3163	9.22939e-92	1.86733e-90	929.794	263.404	3006.25	447.084	3921.73	169.351	1165.08	952.761	879.725	161.014	1481.21	120.347	479.127	113.591	795.792	92.6519	3427.78	315.063	4036.85	350.376	6645.51	339.82	881.383	387.966	1720.58	254.899	2489.75	1115.53	1097.11	368.435	476.261	117.021	370.002	179.141	1241.33	271.647	950.533	225.049	604.506	271.731	408.868	114.913	1386.9
ZG16B	11935.7	-4.04894	0.199341	-20.3116	1.01544e-91	2.05139e-90	1592.55	94251.7	1087.73	65891.9	1144.7	90647.2	683.773	506.497	1334.48	99462.8	893.094	39106	2936.23	129727	267.309	915.048	514.253	1285.69	3291.54	110507	515.38	27945.8	738.832	36111	696.147	908.292	5108.15	101090	1117.94	9820.75	2937.54	95692.8	487.275	17627	499.374	124.542	857.63	21252	612.864	31478.7	1554.24	62116.6	477.548
FUT3	11595.8	-1.83215	0.0902299	-20.3053	1.15347e-91	2.32677e-90	10886.1	26239.4	3708.56	23418	3451.12	24746.5	7170.88	17357.8	2993.77	10045.5	3094.37	23906.7	4673.75	25824.4	2158.63	27101.1	2678.76	21095.3	6049.76	25972.2	2673	22679.4	2807.56	21472.2	4801.97	23560.4	3997.72	18392.2	3093.44	25780.6	2157.39	15587.6	9070.95	19114.6	4933.32	9161.09	4984.06	17069.8	2197.95	19441.1	2073.22	10855.2	3660.28
KDM1A	6945.35	0.880752	0.0434007	20.2935	1.46768e-91	2.95616e-90	6327.01	4693.54	9526.63	4306.55	8290.76	3589.18	5541.97	4380.51	10770.5	6546.11	15781.2	6864.87	13381.2	7485.63	13144.6	8265.44	13570.1	4931.06	12392.9	5273.75	9264.08	5283.84	7572.6	5423.98	6886.82	5527.07	8146.41	4954.9	12169.8	4914.85	11977.6	7011.61	10109.1	5778.19	8683.07	6128.75	12942.7	5938.55	12845.1	6344.97	10205.4	7635.86	12328.4
C12orf75	7974.72	1.75775	0.0866241	20.2917	1.52352e-91	3.06407e-90	19878.2	2891.93	42323	3503.06	12052	2991.57	14565.4	5033.03	14482.5	3307.94	23529.8	2748.49	9129.62	5164.89	18169.1	2420.42	3208.49	7279.27	6912.07	3264.75	16823	3293.1	16758.5	3265.45	3691.2	3596.63	30081.6	3969.37	19262.8	2213.29	9806.89	2937.85	7243.67	4756.91	15543.7	4435.7	11890.7	3259.08	15154.4	3664.26	16224.7	5573.75	7359.9
ZFP36	41454.4	-1.3315	0.0656558	-20.28	1.93161e-91	3.87903e-90	30137.7	28538.5	12684.5	59215.3	9975.09	66312.9	38994.4	31181.9	52188	16466.4	10998.5	45070	27361.8	38457.5	25687.9	76262.3	7823.86	73124.2	22456.6	105607	17003.3	26999.9	21775.6	90094.4	21040.9	54997.1	24349.9	26116.4	16893.3	61390.9	18218.8	77846.5	24400.1	42616.4	35393.4	49123.9	20042.1	69071.8	9192.03	46267.5	37256.6	42246.5	26936.6
MCM6	5776.48	1.24083	0.0612431	20.2607	2.85853e-91	5.73194e-90	7671.02	4295.23	14718.6	3051.48	6006.74	6122.35	6386.79	4993.78	6491.02	4002.09	12081.2	4019.76	9166.69	3112.39	11425	3160.75	11175.1	4249.25	9329.43	4427.23	12237.3	3451.62	11054.7	3550.35	10159.8	4151.46	6342.75	3372.06	11558.7	3139.74	8571.81	2762.76	10615.5	4913.22	6914.82	4312.96	9147.48	3388.6	14043.9	3510.55	13401.5	2773.3	7177.85
SH3PXD2B	3755.01	1.19879	0.0592054	20.248	3.70051e-91	7.40925e-90	5252.68	1707.08	5131.17	4351.44	6082.94	1568.49	4250.81	2131.85	4600.74	1784.57	4092.33	3179.03	4511.02	3738.01	3957.92	1545.96	4322.99	2275.18	8932.61	2310.49	5555.22	1254.18	5691.62	1888.71	4390.94	2254.16	5283.24	2143.79	5226.04	1528.29	3299.17	2799.72	2256.37	1214.47	5182.12	1798.65	4812.02	1556.98	5533.42	1611.17	2844.02	1679.36	4313.48
COL7A1	4174.97	1.77327	0.0876766	20.2251	5.88839e-91	1.17724e-89	10308.8	1070.14	6567.49	1393.32	6531.14	945.174	3815.51	1163.57	5929.8	1382.93	9598.58	1568.75	6641.78	2088.32	7021.02	1975.69	1105.9	993.597	1721.23	2763.17	9082.93	1657.06	10594	1169.76	1811.42	1931.29	15585.3	964.614	10343.6	1755.43	1502.53	3234.37	3715.47	1395.37	5470.9	1124.49	5028.79	2507.69	2546.17	1420.87	4002.93	2025.91	8103.67
ITGB4	9809.89	1.36264	0.0673887	20.2206	6.446e-91	1.28682e-89	15301.5	2915.8	7652.65	3793.03	12815.8	3003.1	8133.5	2882.92	21413.9	6286.7	16755.6	3842.63	19151.5	5424.4	18259.4	4326.4	14531.5	2755.16	6424.53	5689.31	17858	2546.89	11884.8	2668	11017.8	4117.48	14444.5	3712.99	13671.4	3381.19	3181	8205.58	10793.7	3003.25	6745.11	3868.94	17495.8	3880.04	6271.64	4926.85	16207.6	9289.89	25417.1
PLEKHG4B	1709.59	2.26741	0.112145	20.2186	6.71715e-91	1.33897e-89	2353.13	577.286	474.49	402.196	702.774	250.037	1099.74	242.753	5834.16	430.265	461.403	216.964	1036	918.338	773.881	253.249	1515.24	169.018	323.049	281.568	4286.33	594.684	582.374	268.978	1340.13	212.416	469.006	623.681	259.523	314.779	4035.78	710.047	1076.37	279.25	1267.1	246.377	1864.94	428.972	1114.3	397.99	2588.59	729.293	1360.37
GLTP	33361.9	-1.23113	0.0609002	-20.2156	7.14166e-91	1.42149e-89	31634.1	42374.1	17168.1	48485.3	18611	59313.7	23999.3	45359.3	13559.5	59468.7	21096.1	37944.1	15633.1	57633.4	18921.1	54776.7	12809	59129.3	15835.4	59927.9	15696.1	71091.5	18419.5	63407.7	18578.3	52118.4	16111.5	41493	24146	62746.6	7930.28	45724.6	29423.8	54687.3	43770.8	29322.5	17385.7	40015.6	12835.8	59114.8	26714.5	34839.6	12917.6
HACD3	11088.4	1.01169	0.0500526	20.2126	7.58151e-91	1.50681e-89	10528.3	7731.41	13752.5	7531.3	14057.3	6895.52	11025	7685.06	12909.9	7663.37	27893.9	5648.68	16901.4	10010	22890.4	7993.66	24425.3	6434.18	15698.8	7191.31	11819.7	8112.75	18585.5	5392.98	16408	6827.06	15986.4	7932.38	9413.99	7971.43	20501.4	6765.25	15161	6748.54	19889.7	5907.64	12368.1	8137.61	8955.24	7610.31	14770.7	8174.23	16470.8
NLRX1	5524.04	-1.55438	0.0769145	-20.2092	8.12939e-91	1.61333e-89	3776.46	7078.86	1367.8	7021.37	2455.23	6311.21	1980.46	5645.38	4661.19	12849.8	1898.92	10588	3860.13	13129.4	4925.49	11559.4	1297.67	8842.28	2779.41	7922.85	2063.22	12282.5	4045.32	7425.82	1908.56	7079.41	3117.77	5455.84	2168.19	10065.8	1164	8734.38	4061.84	7646.88	3946.12	4421.26	2707.94	7238.33	1607.37	7135.46	4148.25	11985.4	6521.91
SSFA2	11128.3	1.17963	0.0583739	20.2082	8.29841e-91	1.64445e-89	20283.6	5621.42	19557.7	9421.98	13877.1	6434.46	13237.4	7859.37	19705.8	4768.7	15127.5	5665.63	10595.9	8541.16	12343.5	5004.09	15345.9	5997.68	11707.8	8613.64	29955	3713.49	19285.3	4590.23	12893.1	5629.03	17179.9	8344.23	32188.6	3568.99	9273.76	9067.84	18954.6	4505.76	18133	6100.77	48351.6	3631.1	4472.98	8829.89	25708.1	4641.78	14367.6
MPP4	212.74	3.56409	0.176413	20.2031	9.19563e-91	1.81957e-89	281.142	13.7667	83.9351	60.1499	577.279	15.0731	43.2535	13.6891	127.222	13.4178	129.333	5.08509	308.268	108.348	514.46	7.0592	47.2975	44.3057	51.7218	26.2556	407.371	75.3208	850.092	30.1658	195.173	16.9933	1165.82	27.2747	329.828	16.9909	52.4243	55.4312	2987.29	218.658	1963.73	49.6365	54.1933	21.1271	50.1434	18.2984	4337.79	33.4787	3786.53
CENPN	4502.98	1.83845	0.0910458	20.1926	1.13692e-90	2.24637e-89	4366.95	1841.99	16178.1	2424.85	7330.72	2713.16	5139.8	3392.16	5821.52	1180.77	12057.6	3979.08	7261.93	2298.03	5391.75	2057.76	2592.76	3254.01	10383.4	2978.65	10344.2	2630.1	7712.54	3228.58	13191.7	2205.73	4638.25	1689.21	16691.9	2282.15	12346.4	2321.07	8538.22	3261.43	6690.01	1834.74	5883.84	1776.51	10507.8	2102.49	7926.43	941.928	6834.79
NDE1	9410.42	0.959287	0.0475472	20.1755	1.60787e-90	3.17226e-89	8555.87	5773.77	13433.9	6667.66	8617.94	4764	9209.31	5608.88	15429	7774.29	8102.51	6856.39	11312.8	7868.35	15872	5810.6	8059.49	5214.95	14680.5	5777.13	13843.8	4532.39	11246.8	4858.37	19226.8	4108.98	9896.48	5244.01	11528.4	4739.57	5984.36	7334.52	6671.85	5308.38	9207.32	6436.5	14919.5	5371.79	11792.1	5767.66	13833.8	9047.39	12089.6
ITM2A	6577.02	-1.81486	0.090098	-20.1431	3.09149e-90	6.09047e-89	3632.81	15324.2	4006.61	16817.7	2734.9	16318	5764.68	13267.5	1664.71	10050.8	3396.73	10862.6	1940.92	5182.36	3301.48	12298	2508.49	19284.5	6458.44	13225.6	1848.9	24444.2	2950.11	18505.9	5369.5	10979.4	5398.48	14941.1	2570.92	12903.3	5421.02	11044	3219.11	12134.2	1913.97	32266.4	1316.12	11450	3326.18	13083.4	3394.59	14580.4	2938.47
SH3GL1	24508.7	-1.03677	0.0514798	-20.1394	3.33021e-90	6.55119e-89	25903.8	23099.7	18535.1	26659	14337.8	45983.7	16940.6	29755.5	17617.1	35206.6	17039.6	35910.9	13398.4	42665.6	13691.5	49631.4	6165.01	40339.6	14205.7	30251	22935.3	22367.7	11831.7	49214.7	12820.3	37277.4	15136.8	26227.3	19826.1	40353.4	17095.6	34785.3	19920.1	30289.8	23302.6	30019.2	18800.8	29425.5	12173.7	38931.7	13790.5	41203.2	17822
OIP5	2539.44	1.51373	0.0751716	20.137	3.50046e-90	6.87608e-89	4040.86	1562.07	6043.32	1743.45	3936.07	1971.92	3257.82	1883.62	2497.52	1910.7	9362.63	1699.27	4397.12	1876.87	8551.25	1403.02	4762.43	1396.45	3840.13	1548.17	5589.24	1445.11	6045.39	1753.81	4227.25	1535.34	4753.49	1052.8	7287.47	1552.43	3344.49	1145.58	7126.4	1967.92	5686.82	1323.94	5141.48	1317.23	7527.08	1132.67	6178.14	1177.18	3133.33
HN1L	15263.5	0.784515	0.0389691	20.1317	3.89302e-90	7.63609e-89	16431.4	10556.3	26894.3	7163.22	19152.4	13270.6	19111.6	12117.6	21009.6	7171.38	18751.5	8823.47	16773.1	11226.3	16973.7	13739.8	18466.7	10906.6	20642.1	9527.15	27276.9	7230.8	21736.4	9322.91	20831.3	9218.86	19155.1	10832.6	18606.7	9839.53	7863.64	10200.2	13918.2	14006.4	18498.2	9430.03	24685.5	13280.7	20310.9	11295.6	12197.4	8777.75	16715.1
TICAM1	10121.2	-1.28424	0.0639188	-20.0917	8.72752e-90	1.7094e-88	9329.67	11390.6	5517.45	13449.3	4547.41	17819.1	7469.97	18064.1	6426.05	8763.63	4133.4	9231.97	5143.83	9541.63	3384.74	15368.8	2904.07	18720	4639.7	19165.7	8366.84	8856.33	4325.21	23715.4	5609.65	15534.4	7471.04	10504.4	6230.28	18513	2371.53	9489.3	8075.49	9687.69	9439.24	8626.82	6288.14	15059	5761.85	19307.6	6096.91	9936.84	4812.07
TMIE	299.279	-1.75867	0.087606	-20.0748	1.22574e-89	2.3973e-88	195.653	299.197	81.3656	290.874	94.1215	591.399	117.797	235.453	355.499	924.041	100.495	785.646	149.162	502.421	180.543	953.874	126.413	475.876	86.4857	481.654	82.4948	702.41	159.935	424.835	68.3555	411.238	128.642	255.473	55.55	357.704	63.9754	467.206	148.183	320.523	34.6541	212.986	67.0965	479.493	37.1433	279.966	121.848	956.405	85.9952
MMS22L	1180.73	1.48107	0.0738548	20.0539	1.86769e-89	3.64753e-88	1250.6	746.158	2503.49	790.926	1603.65	758.977	1206.5	603.233	867.093	345.285	3006.11	421.215	843.444	443.878	2219.98	351.195	1779.25	707.251	1471.1	605.689	5258.41	587.678	2732.81	757.497	3046.32	537.838	2761.33	413.666	2305.33	527.613	1122.23	460.167	1882.74	566.403	2123.67	469.29	3089.02	530.933	1621.3	483.078	1570.48	266.925	910.268
OR10G8	1514.92	-1.69438	0.0845076	-20.05	2.01704e-89	3.93352e-88	1077.86	4029.07	500.184	1575.57	579.071	2936.6	610.15	1377.12	534.151	1896.39	358.286	1204.32	452.91	2222.01	394.39	1343.01	278.625	1037.08	276.415	1229.49	401.418	1890.9	285.972	800.232	428.121	1951.68	1493.67	6708.66	440.06	2053.22	470.93	2263	1128.19	1925.77	422.957	1944.85	589.245	2175.17	364.932	1688.94	521.69	1616.93	731.874
SCGB3A1	15449.2	-2.66536	0.133015	-20.0381	2.56281e-89	4.99064e-88	3475.93	74314.7	2393.86	23131.7	2630.92	48055.8	3246.77	2919.43	2530	111524	1702.3	33131	3079.07	145831	2214.72	2748.67	1313.15	1436.65	2787.89	108443	1818.29	20329.6	1566.32	35263	2440.11	3454.74	3516.21	129558	3543.92	22231.3	4712.85	103450	2111.83	9037.86	1806.45	2221.91	3046.01	41828.9	2968.67	57360	5180.79	101901	4289.69
SLC9A7	5020.74	-1.74356	0.087051	-20.0292	3.06767e-89	5.96516e-88	2180.39	11733.9	1329.26	7540.28	1636.82	8237.91	2557.48	9572.33	3013.62	4286.55	2395.28	3204.45	1936.4	5570.32	2262.92	4928.2	951.109	2780.6	953.038	2675.35	1586.11	4294.16	846.615	3338.35	809.473	3481.08	942.479	4288.49	694.375	2105.09	1192.43	3698.05	2261.83	2675.71	1682.94	2488.14	1335.91	3321.55	2414.31	3602.96	1004.57	3627.46	2228.56
CENPE	1211.17	1.58953	0.0793759	20.0254	3.31167e-89	6.43036e-88	1488.55	554.341	2546.32	641.898	1335.63	755.43	1117.23	762.939	2077.96	847.112	3531.3	1050.92	3617.86	839.698	4699.38	937.991	1397.43	826.22	1620.33	710.711	2175.48	535.128	2685	935.14	1245.69	740.908	1898.36	481.853	3602.07	878.162	1092.91	388.018	2382.74	877.266	1418.15	510.804	2606.44	515.317	2400.38	558.101	1647.2	416.222	1324.69
SOST	1433.56	4.08723	0.204245	20.0114	4.37844e-89	8.48951e-88	1465.64	110.134	18.8426	62.8431	5306.66	219.004	127.92	24.6404	6255.52	93.9248	628.312	62.7161	608.401	112.717	2582.82	88.2399	178.011	68.92	1588.11	67.9024	2359.18	191.805	845.746	59.4937	1121.57	101.96	7304.88	166.375	858.421	70.6465	5824.42	146.057	3458.2	315.254	1159.58	65.8811	761.287	88.1827	3106.1	94.2368	2572.35	77.8154	1243.27
KLK12	9520.42	-2.7295	0.136407	-20.01	4.51023e-89	8.7325e-88	6760.62	20378.5	389.698	2847.69	1087.33	16887.2	1269.08	965.538	725.435	18918.2	2437.22	20519.2	1440.09	2767.25	1207.71	16794.7	552.091	16000.9	6013.3	15374.9	1114.11	30625.8	1591.53	10748.2	730.325	11480.7	706.636	6777.76	1968.55	21170.7	1470.54	31018.6	8569.13	20783	6466.98	8534.77	2595.26	17935.1	558.077	13500.6	5036.38	20717	1334.75
CADM2	518.415	-2.84347	0.142182	-19.9989	5.63515e-89	1.08949e-87	47.5914	183.557	101.921	155.312	95.0179	274.863	74.5433	117.726	24.3616	454.417	28.8377	619.533	64.1849	283.977	7.8878	843.574	110.934	510.336	213.67	407.414	99.504	473.821	60.845	418.132	63.8584	466.466	53.6007	475.488	33.8508	510.622	55.9784	459.287	62.7276	389.896	50.6483	1122.69	49.8922	528.177	39.929	301.009	25.2722	779.963	99.7178
ALOX12	6180.7	-1.60179	0.0801566	-19.9832	7.70922e-89	1.48835e-87	2833.45	5146.93	1730.95	4683.61	1907.53	3105.95	2015.43	4236.32	2008.48	4407.31	1496.06	2910.36	3097.15	8774.45	2560.03	8329.85	873.714	4525.75	1071.74	5075.48	1513.82	16658.2	3483.81	2459.35	1544.29	5080.15	2066.31	4034.83	2267.14	8008.98	2301.34	9284.29	4740.02	3794.46	1866.88	4928.45	2331.17	6257.29	1593.45	4608.45	5199.75	10362.1	2971.41
MUC15	5125.74	-2.60441	0.130441	-19.9662	1.08395e-88	2.0897e-87	3263.53	8847.43	194.421	6827.46	419.513	10501.5	2099.18	6167.4	535.053	7066.72	2397.9	11393.1	837.116	7641.17	1396.14	12244.2	164.251	10187.9	1024.26	11848.5	276.4	11764.1	673.641	11709.4	676.36	9339.52	310.884	4819.43	1235.99	10362.7	1038.71	7208.7	2474.56	9278.47	5568.64	7885.88	1100.21	8722.73	164.359	9329.44	4051.67	4145.03	253.411
FLVCR1	1393.32	1.3501	0.0676418	19.9595	1.23833e-88	2.38392e-87	1853.42	1138.05	2243.98	1112.32	1174.28	642.825	1570.93	809.482	1142.29	614.536	2448.58	864.465	2442.64	728.729	3407.53	540.028	2251.36	679.355	1378.68	1264.79	1404.11	762.842	2745.85	858.888	1359.02	579.471	1849.22	790.965	1402.64	708.253	2202.71	863.143	4101.84	869.363	1636.74	546.904	1048.6	675.148	3009.53	606.592	2010.04	395.411	1725.39
MATN3	483.442	2.37269	0.1189	19.9554	1.34563e-88	2.5868e-87	416.865	110.134	431.666	203.791	1850.16	96.6454	256.76	160.619	860.777	299.665	670.258	306.8	240.467	145.921	673.969	142.066	825.556	252.707	904.708	215.477	683.771	248.734	414.615	187.698	1029.83	141.894	564.594	129.1	598.031	121.619	12732	343.146	141.819	64.9827	279.898	106.493	369.891	77.1598	1158.87	85.0876	877.305	424.365	3018.06
ITGAV	7306.94	1.17648	0.0589786	19.9476	1.57258e-88	3.01876e-87	16258.6	4015.3	18136	4290.39	17226.9	3452.63	11573.5	5223.76	9843	1991.21	4877.94	2139.97	4638.49	2980.45	5551.26	1538.9	8823.99	4741.53	13419.7	3823.36	14042	3357.03	8921.62	4969.82	8291.7	5535.57	14171.1	4123.93	12930.1	3108.44	5194.44	3829.15	6959.12	4014	7922.46	4593.63	13293.7	4421.07	8743.52	2865.53	9853.44	2624.01	9677.2
PCNA	18057.1	1.20738	0.0605349	19.9452	1.64934e-88	3.16162e-87	24216.9	12666.3	42085.7	6218.78	27582.1	16595.5	27995.1	11316.3	19495.6	16987	25147.3	10236.3	28129.3	9474.35	44353.1	6497.99	39748.8	10578.4	39100.9	9762.55	30406.6	8225.73	26826.6	11661.6	32269.2	9798.34	25618.5	10591.7	25296.1	8888.94	633.534	435.531	22547.4	14387.5	25463.6	9273	31900.9	8962.48	23695.5	11747.6	25839.9	11497.7	18185.2
ABHD14A	14656.8	-1.48559	0.0745111	-19.9378	1.91171e-88	3.65937e-87	6876.07	12368	5144.02	11092.7	4711.45	24269.5	8344.24	10610	10238.2	36110.1	6592.47	21207.3	8745.42	13265.7	7487.28	24522.8	6380.86	22465.5	7782.01	22911.2	9619.58	12057.5	6518.24	21678.3	10556.4	22380.2	6531.25	19567.8	4617.6	22507.6	7270.09	21601.5	9216.41	15114.6	4763.6	26320.9	5107.93	28181.7	8348.87	36513.6	8507.69	33760.1	7643.51
LGALS1	42368	1.7812	0.0893696	19.9307	2.20594e-88	4.2166e-87	94146.3	6442.84	95000.8	4367.6	123894	6230.52	79642.6	15763.5	121758	15256.1	84564.3	27675.6	50962.8	40460.2	90935	30187.8	84899	15539	84533.8	7226.62	96552.1	1859.37	60231.3	16375.8	64501.5	42394	102476	14925.6	90419.8	2924.23	64034.9	36245.9	54132.1	46892	73632.8	62536.5	101737	11298.4	77752.9	27178.6	62962	30798.6	78308.7
TMEM184B	12032.1	1.05416	0.0529439	19.9109	3.27614e-88	6.2534e-87	19679.9	7300.05	14930.2	10418.5	17759.4	5530.95	14610.5	8837.68	20185	7477.31	17321.8	6659.77	18526.8	10050.2	14801	7855.12	9560.97	6288.13	15238.4	7217.57	22352.7	4265.26	12056.9	5802.73	17878.6	6779.48	19927.8	8005.12	28774	4907.69	15771.7	10266.2	12961.9	6947	16897	8764.9	14995.2	7587.38	11249.8	7977.19	18075	10378.4	23803.3
PTBP1	28612.2	0.673359	0.0338264	19.9063	3.58808e-88	6.83915e-87	38270.5	19708.5	41981.2	19413.1	27996.2	25932	31991.9	24634.9	47812.8	17391.3	39655.3	18570.7	36708.3	23398.8	41189.2	17930.4	40857.3	26449.7	30383.6	21782.2	47356.3	13619.9	38399.3	15403.8	40564.5	20004.5	34514.4	22229.8	45700.3	22482.6	37753.5	22951.2	47865.7	33480.1	50523	33070.5	45745.2	27984.2	40803.7	29971.9	43748.8	26057.3	46694.5
ERVMER34-1	2129.8	1.62696	0.0817628	19.8985	4.19556e-88	7.98577e-87	1703.59	913.194	1674.42	1412.17	4116.25	803.309	4689.78	863.326	3023.55	1186.14	2307.01	946.673	5526.23	996.104	2943.03	1154.18	568.43	434.032	1826.37	729.724	1886.32	1509.04	3741.97	713.086	2490.48	949.925	5353.82	663.684	7679.79	1196.52	6460.62	903.617	14250.1	1613.15	2471.1	643.469	1848.59	1212.51	3367.04	806.96	4170.81	1168.14	3235.8
TMEM57	684.201	-1.39009	0.0698832	-19.8916	4.81422e-88	9.1504e-87	397.476	929.714	572.129	751.424	583.553	1188.12	381.919	872.452	513.399	922.252	568.015	869.55	564.104	1304.55	553.899	1418.9	642.386	1244.66	579.115	1319.12	762.864	1390.81	547.605	1143.79	582.821	1235.41	586.034	901.882	718.678	1124.08	272.784	797.154	563.639	791.208	387.415	713.863	498.062	905.709	1136.58	801.47	129.971	661.431	267.134
HOXC11	108.884	2.32631	0.117112	19.8641	8.32619e-88	1.58034e-86	119.86	34.8758	65.949	40.3992	46.6126	23.9397	94.7896	39.2421	117.297	51.8823	143.315	42.3757	66.8969	48.9314	70.1138	6.1768	251.107	25.4348	160.253	19.918	491.567	64.8109	117.344	25.1382	112.427	23.7906	115.242	40.0029	123.252	33.0876	512.691	6.15902	143.637	80.7893	54.2025	10.8298	153.118	22.9642	38.0718	22.873	88.4526	31.669	44.8273
BOLA3	11176.9	0.935861	0.0471159	19.8629	8.51612e-88	1.61412e-86	17184.9	7218.36	20959.8	7960.43	16240.9	8996	14333.5	8830.38	17119	7483.57	16015.4	8860.76	18412.9	7836.89	14971.9	9034.89	14719.8	11906.8	16011.7	8925.09	20138.9	5378.43	24197.2	4478.78	17316.4	11302.2	16942.3	11022.6	19044.1	7866.8	18880.7	8114.95	33438.3	8946.54	21961.8	7859.71	22628.7	9080.06	25489.6	8459.35	16483.8	7843.06	15289.8
RSPH3	5810.62	-1.03867	0.052296	-19.8613	8.79829e-88	1.66526e-86	5318.77	7185.32	3592.93	5053.49	4706.97	6490.31	3410.58	6675.72	2738.43	5401.12	4931.24	8086.98	4678.27	10949.3	5888.68	12484.2	4929.26	8041.49	4773.67	8031.49	8235.02	7333.27	4000.12	8851.15	2468.89	8997.95	5303.79	5864.96	4647.11	9244.85	2531.47	8121.99	5652.75	6848.65	4872.01	5593.58	5035.68	7995.23	2753.24	9109.86	2327.75	6633.31	4103.07
CYP2E1	2893.75	-2.50766	0.126287	-19.8568	9.63395e-88	1.82087e-86	1619.87	3241.61	3033.65	5154.93	224.099	3303.68	723.346	1920.12	389.786	1847.19	517.33	10504.1	1804.41	7128.26	346.187	17620.6	86.8554	2295.69	322.202	9853.09	156.485	4983.44	573.682	7647.03	1718.78	5048.71	178.669	4534.87	230.012	8085.89	342.979	2409.94	3377.29	6763.47	2840.75	3278.71	263.225	3654.99	197.788	5946.07	193.152	713.911	687.961
SLC7A4	596.044	-2.09672	0.105603	-19.8547	1.00282e-87	1.89274e-86	281.142	704.858	104.491	513.518	236.648	1312.25	218.108	563.991	51.4301	1159.3	297.989	2073.02	253.124	1156.88	191.06	1250.36	98.8947	1133.08	226.389	2015.34	117.364	1073.76	109.521	465.056	583.72	878.554	357.338	915.52	183.141	1479.1	269.23	1669.98	430.002	951.909	300.335	446.728	346.665	1068.3	70.5722	552.612	109.212	677.717	175.65
TYMP	52444.4	1.0347	0.0521706	19.8331	1.54325e-87	2.90869e-86	67520.7	31122.9	56388.1	55908.8	55030.6	40399.5	84049.8	17818.6	96385.4	17399.3	41766.6	42425.7	89248.7	26669.4	64811.4	39023.2	46541.6	37948.7	70630	18649.6	64077.2	20455.7	88500.8	22347.8	43012.7	36875.5	69699.7	26367.3	68174.6	28636	40184.5	40294.1	64173	32178.7	70046.6	23661.3	76772.1	30841.9	66062.1	41518.2	66245.6	30634.8	91907.8
ARPC1B	6939.08	1.49877	0.075574	19.8318	1.58374e-87	2.98083e-86	10000.4	4850.48	26443	4006.7	8597.33	3782.47	9799.22	5737.56	23469.3	6204.4	12028.8	5849.54	11480.1	4248.3	17909.7	5875.02	8258.14	6081.37	13936.9	4779.42	30619.2	2855.18	10033.3	6638.99	8379.84	4097.93	15608.5	4619.42	16565.2	3164.78	7775.67	6650.87	8350.04	5099.38	7782.95	4234.44	18676	2639.97	9518.89	5901.24	19803.4	5440.74	16448.9
PIK3C2B	5446.94	-1.08383	0.0546537	-19.8309	1.61166e-87	3.02915e-86	3164.83	10266.3	2480.37	6924.42	2014.2	10849.1	3936.07	8454.39	2602.18	4880.51	2632.09	7580.17	4445.93	5772.16	2033.3	5373.81	6750.64	9090.88	2859.96	7420.37	2786.96	12822.1	3819.33	9176.27	3679.5	8443.12	4297.88	7941.48	2601.3	8550.01	2265.79	4803.16	3606.38	9121.29	5229.21	9074.45	2060.21	8628.12	3492.39	10754	3157.22	6116.65	3299.84
RSPO1	116.958	-2.37987	0.120082	-19.8188	2.05065e-87	3.84889e-86	16.7451	189.981	22.2685	221.746	17.9279	310.329	99.391	231.802	16.2411	296.087	68.1618	355.108	18.0803	133.688	49.9561	348.548	50.7373	571.052	60.2008	344.944	41.6726	335.44	86.0522	535.443	61.1602	397.643	54.494	234.562	51.2102	372.012	106.626	310.591	63.6367	376.724	85.3023	427.776	24.0859	259.955	48.2862	299.179	56.8624	234.351	11.8929
USB1	5961.44	1.22043	0.061585	19.8169	2.12638e-87	3.98549e-86	7695.7	3150.75	10105.6	4219.47	7777.13	3947.39	7638.38	3847.55	17970.8	3792.77	5380.41	4690.14	7599.13	4925.47	6794.03	4625.54	3734.78	3991.62	7989.75	3482.94	12790.9	3252.81	5170.96	3562.92	5863.28	3026.51	9205.03	2937.48	8435.79	2706.03	5493.88	3662.86	5359.12	3153.42	7059.66	3087.39	7993.94	2806.23	4620.62	3103.41	9537.53	4759.4	9897.68
C6orf58	4906.14	-4.95387	0.250003	-19.8153	2.19833e-87	4.11463e-86	1388.96	82679.4	404.259	17859.1	104.878	3246.04	285.289	20.99	415.952	41035.3	102.243	555.122	448.39	33297	8.76423	16.7656	92.0151	26.2553	691.037	28152.3	193.905	2955.03	336.386	18044.2	44.9707	667.837	5330.59	149013	460.024	1978.1	545.568	43180.9	19.091	719.2	6.21996	19.8546	424.944	18692	290.646	12096.2	356.518	34873	35.6788
TMPRSS2	4019.9	-2.72107	0.137512	-19.7878	3.78979e-87	7.08356e-86	5624.59	12472.7	218.402	11110.7	285.95	12670.3	3778.7	11823.7	223.766	2741.71	2175.93	13361.1	2103.64	8175.04	1182.29	14354.9	491.034	14111.4	1152.29	8540.31	110.56	3201.13	1800.14	8204.26	1859.09	8361.55	283.19	9169.74	224.804	7524.3	449.605	5956.66	2997.29	4788.52	2955.37	1369.06	191.827	5939.47	408.576	6452.02	405.257	3017.61	192.117
PRIM2	1010.28	1.37064	0.0692863	19.7822	4.23491e-87	7.90458e-86	959.759	481.836	1975.9	674.217	678.571	649.031	1071.21	553.952	1951.64	544.764	1368.48	430.537	809.091	349.51	1861.52	449.141	1412.04	664.586	1064.96	722.481	2848.2	723.43	1422.03	760.849	1432.77	573.524	1641.97	465.488	1889.57	592.894	1158.66	294.753	1065.46	412.728	947.212	377.237	1319.56	392.229	1562.8	535.228	1528.97	439.747	861.781
TRAM2	2847.14	1.44703	0.0732071	19.7663	5.81402e-87	1.0837e-85	4597.85	1927.34	4925.62	2774.97	6693.38	1724.54	4837.95	3804.66	1689.97	822.96	7541.49	2264.56	2941.66	1566.68	5269.05	1872.45	4358.25	2497.53	4462.49	1512.86	7171.95	1555.46	4958	2083.12	5193.22	1850.57	6276.64	2344.71	5429.15	1580.16	2662.97	1259.96	4748.2	1868.69	3638.68	2813.94	2065.37	1571.67	6797.22	2129.02	1742.88	1003.46	2260.57
INF2	4587.85	-1.38839	0.07039	-19.7242	1.33569e-86	2.48623e-85	4089.33	5043.22	2896.62	4083.01	3628.61	5943.25	2379.86	4426.14	1631.33	5156.02	1633.26	4271.47	2393.83	4594.31	1318.14	3760.79	1408.61	2725.62	4097.05	4295.05	6240.69	5491.41	3032.69	4145.29	2804.37	3582.19	3455.46	4697.61	2478.92	3744.26	1738	5590.63	3290.92	2714.34	1660.73	3666.78	3386.65	4739.82	1015.87	4302.87	869.182	4203.84	1484.79
HSP90AB1	25544.7	0.844836	0.0428401	19.7207	1.4325e-86	2.66276e-85	29703.2	16856.9	40180.9	10797.3	42663.9	7780.4	29971	11927.8	20658.7	14814.2	26729.9	9945.58	20125.1	10963.3	19155.1	9620.8	35808.5	13822.6	37157.5	18697.6	38036.1	13038.4	24995.1	15490.1	29475.6	14835.2	33191.3	15089.3	33534	11922.3	36922.7	7580	25669.2	11898.9	26944	10220.6	36084.1	15612	25523.9	10003.7	28890.6	14389.5	23301.9
MLF1	6344.44	1.68924	0.0856642	19.7194	1.47092e-86	2.72666e-85	6415.14	2329.33	21781.1	3319.02	12635.6	2477.31	9745.84	5228.32	13047	4096.02	6061.16	3763.81	18495.2	5256.63	11085.9	3801.38	10357.3	1939.61	5201.01	7458.4	8061.53	3767.79	9491.82	2966.3	5833.6	2581.28	10593.3	2373.81	16916.7	2826.75	18928.7	5234.29	13024.6	2576.48	10902.7	3730.86	10321.7	2016.26	6490.78	2504.14	5852.31	3735.14	10548.1
CTTNBP2NL	5750.52	-1.00173	0.0507991	-19.7194	1.46973e-86	2.72666e-85	6184.23	6973.32	3707.7	7770.1	3307.7	8597.01	4910.65	5912.78	4514.12	6248.23	5997.36	7330.15	4293.16	7737.28	4632.77	7450.1	3569.67	9976.18	4219.14	11956.2	6191.36	10036.9	3582.03	12251.5	3418.67	9556.18	5762.08	6956.86	4708.73	10444.1	6509.49	8493.29	5922.76	8128.11	5544.65	6209.07	6035.24	7786.71	3348.46	8229.71	3960.51	6544.63	4000.6
TAF2	4370.47	0.885452	0.0449108	19.7158	1.57804e-86	2.92121e-85	4434.81	2534.92	7382.86	3164.6	4040.95	2433.87	4004.17	2587.24	6826.67	4147	8009.88	3990.94	9117.87	5344.88	6958.8	3759.02	4892.28	2987.36	4969.53	3310.01	6196.47	3007.58	5239.62	3281.37	5455.85	3385.91	6295.4	3557.53	6902.96	3220.23	8916.57	4586.71	9555.5	3294.8	6740.66	3008.87	8959.1	2784.18	6853.86	3086.03	9190.94	4582.06	9367.98
MUCL1	2393.47	3.74577	0.190212	19.6926	2.49689e-86	4.61583e-85	471.507	161.53	1620.46	1181.45	19520.8	924.781	4180.87	319.412	1761.25	267.462	3888.72	465.285	2324.22	394.947	7452.22	693.566	87.7153	44.3057	388.338	154.817	7940.76	882.83	2312.11	293.279	690.75	144.443	696.809	144.556	3356.44	263.806	74.6379	227.004	8136.4	550.597	6985.02	258.11	7974.16	344.464	357.504	44.8311	378.18	68.7671	5794.61
PRR5	3059.51	0.778699	0.0395553	19.6863	2.82419e-86	5.21375e-85	3482.1	1917.25	2812.68	2251.58	3420.64	2188.26	2785.71	2360	3043.4	2468.88	6351.28	2951.89	6595.68	2859.87	4025.41	2562.49	3557.63	2173.44	2899.81	2219.95	4502.35	1980.24	6367.86	1992.62	4694.04	2260.11	4215.69	2368.35	4624.54	1954.85	4170.84	2744.28	5461.84	2762.64	5196.33	2348.26	2787.08	2277.13	3715.25	2377.88	5715.12	2610.43	5771.74
GLI1	469.584	2.88257	0.146448	19.6833	2.99953e-86	5.52986e-85	1925.69	145.01	143.889	59.2521	558.454	90.4388	115.036	52.0186	120.906	110.921	315.467	127.975	295.612	80.3873	432.076	97.9463	844.475	169.018	370.532	95.0633	1155.78	169.91	6029.74	141.612	1461.55	169.083	536.007	262.746	1983.31	91.2144	636.199	155.735	777.276	66.739	1208.45	220.205	99.7845	80.8341	343.575	112.535	3800.75	169.203	2934.81
MMRN1	2653.79	-2.75971	0.14024	-19.6784	3.30299e-86	6.08101e-85	1184.5	3920.77	533.587	9470.46	649.887	5935.27	3577.16	7333.71	417.757	7835.12	1245.26	5504.61	844.348	2617.83	815.949	8251.32	673.344	7608.28	1117.53	4527.73	651.454	8610.22	932.667	11618.9	786.088	6261.18	1368.6	5543.12	730.83	8045.65	820.129	7690.86	1948.19	5315.41	1114.26	6661.21	719.136	5872.41	364.004	6306.55	2497.43	10402.8	712.662
GALNT9	12754.5	-1.73386	0.0881221	-19.6757	3.48469e-86	6.4068e-85	9817.04	21946.9	5285.34	13502.3	7198.05	19627	7388.07	15402.1	2626.54	9107.13	2654.81	7590.34	3003.13	12792.1	2340.05	6482.99	1343.25	4003.93	2578.46	9048.22	3325.31	12373.6	1927.05	6996.79	2513.86	14708.6	10176.1	42423.9	11033.6	169042	4744.84	56211.6	21720.1	57868.8	7946.45	65369.4	7193.95	46282.1	3312.25	47069.9	5110.39	15912.3	5444.23
CLSPN	467.671	2.02077	0.10271	19.6745	3.56393e-86	6.54357e-85	303.175	100.956	433.379	157.108	224.099	164.918	371.796	156.968	230.984	59.933	1887.56	227.981	1018.82	220.191	2111.3	156.185	646.686	164.916	539.264	200.086	1431.33	163.779	646.696	248.03	369.659	160.587	548.514	90.0064	883.592	125.196	728.608	111.742	730.913	232.708	472.717	145.299	861.071	93.6941	715.936	171.09	370.057	37.098	350.385
F8A1	7464.49	0.84974	0.043209	19.6658	4.23199e-86	7.7596e-85	7661.33	4114.42	12293.1	3623.36	7672.25	4382.74	7109.22	4871.49	10366.3	7066.72	8219.61	7681.87	12914.7	6534.09	20800.1	5980.9	10539.6	5215.77	7908.35	3499.24	5482.08	5188.38	10007.3	4103.39	14617.3	6045.37	9600.78	6240.44	9946.93	6489.64	11966.1	6377.23	12368.2	7295.62	14038.5	7960.79	10101.5	7008.68	9353.6	8742.06	8130.42	8471.92	9990.08
ONECUT2	277.912	2.52439	0.128464	19.6506	5.7156e-86	1.04657e-84	213.28	109.216	298.055	120.3	202.585	46.9927	243.876	28.2908	64.9643	17.8904	2690.64	137.297	448.39	179.998	1190.18	53.8264	818.676	75.4839	186.538	28.0663	217.718	122.615	251.203	66.1972	999.249	68.8229	147.402	280.02	386.246	107.311	1554.96	101.184	6.36367	5.26887	567.794	60.4662	142.795	37.6613	2247.17	118.94	508.151	44.3367	142.715
AR	1812.75	-1.62691	0.0828233	-19.6431	6.62094e-86	1.2107e-84	785.257	2366.05	991.804	1521.7	1216.41	3473.03	756.476	1390.81	354.597	1586.88	663.267	2160.31	385.109	1765.9	367.221	1860.98	893.493	3068.58	1143.82	2320.45	602.978	2633.6	631.05	2660.46	1009.14	3445.39	795.97	2879.3	852.346	3543.95	4005.57	2889.46	475.457	2745.08	662.87	4560.24	622.793	3465.76	1158.87	3347.69	467.535	2672.87	612.029
BICDL2	38711.7	-1.01083	0.0514662	-19.6407	6.94263e-86	1.26781e-84	32943.8	53448	21268.1	51507.1	27727.3	79391.1	29364.5	61967.8	19859.2	56467.6	11760.5	60351.5	13373.1	64809.7	11539.9	73396.2	10646.2	49528.1	16525.5	45940.9	13121.8	55855.6	11286.7	70821.8	16452.1	49903.4	19544.6	45625.1	25671.9	65231.7	16091.6	69846	30523.8	51216.9	33341.7	45731.4	20826.6	55139	14644.7	59575.9	20772.8	56024.3	19508.1
LUM	18109.3	1.78541	0.0909623	19.628	8.91981e-86	1.62666e-84	43495	4953.28	40520.1	10170.7	57716.2	2144.82	27802.8	11661.3	33020.8	8323.53	24027.9	5560.54	14093.6	5910.22	25098.1	8291.03	35115.4	11900.2	51469.2	4500.57	28276.2	8521.76	32116.6	7633.63	25252	19464.1	40725.8	9602.5	39054.3	5096.38	25240.9	10815.2	12811.9	11747.8	34786.5	10492.2	34076.4	7744.46	27941.9	7979.93	29684.9	11481.4	40415
CT45A3	760.504	4.32801	0.220767	19.6045	1.41671e-85	2.58009e-84	43.1847	26.6157	66.8055	76.3095	49.3017	42.5594	41.4129	46.5429	11823.5	113.604	680.744	52.5459	4468.53	167.765	1401.4	44.12	82.5556	68.0996	48.3302	28.0663	46.7754	27.1505	208.611	29.3279	58.4619	33.1369	57.1741	25.4564	90.2688	40.2417	39.9846	44.8729	90.0004	78.1549	73.751	22.562	40.4299	24.8014	1214.58	34.767	11477.2	106.77	29.2749
PRH2	9914.68	-3.224	0.164465	-19.6029	1.45982e-85	2.65502e-84	1381.03	76339.4	1082.59	19086.4	1817.89	108622	907.403	1018.47	1997.65	118477	1131.66	2809.51	1936.4	121389	815.073	1163.88	4815.74	621.101	1415.99	68289	859.817	24779.7	970.913	2771.9	804.976	839.469	2711.3	95355	1070.21	2475.31	2314.66	92057.2	1267.28	5765.9	660.205	1086.59	1814.19	3518.12	1157.01	3837.18	1440.51	73903.8	1391.47
SNX5	14786	0.733221	0.0374069	19.6012	1.50943e-85	2.74155e-84	16739.8	12853.6	23610.6	12903.5	20618.9	9936.74	20287.7	11114.6	18304.6	11143.1	16447.1	12157.6	20318.6	12793.8	17922.8	10725.6	25931.1	12061.8	23610.6	10575.6	20867.8	10856.7	19186.2	11813.3	25732.2	9777.09	18897.8	12434.5	17775.1	11636.1	14175	12439.5	23260.1	11969.1	21001.3	11020.2	23212.8	11379.2	21448.4	13798.8	20682.6	12262.3	15986.9
C15orf62	2580.54	-1.78618	0.0911471	-19.5967	1.64919e-85	2.99138e-84	1017.04	2484.44	1871.41	3597.32	1269.3	3127.23	1364.79	2923.99	498.962	4073.65	768.131	2789.17	524.327	1291.44	708.149	5653.53	549.511	7851.96	864.009	7693.79	1660.1	1935.57	422.438	3305.67	590.016	3049.45	739.69	2087.42	1367.92	3086.98	539.348	1955.05	1977.28	3905.11	2201.87	2553.12	532.471	2809.9	413.219	4648.71	1445.93	937.404	785.849
BLVRB	32075.6	-1.50305	0.0767001	-19.5965	1.65788e-85	3.0031e-84	24693.7	36140.5	10001.1	47707.8	11929.2	56024.2	15150.7	55486.5	25240.4	53264.3	14852.3	50465.2	23194.3	59762.7	15367.2	69639.8	7416.25	51659.7	15115.5	52407	11699	76818.5	23593.1	27492.8	19402.2	33232.9	16477.7	29171.2	16632	34701.7	8324.79	51430.5	19032.8	32284.1	13013.1	41812	7494.16	37897.4	8550.38	44733.2	26444.6	41652	24406.2
AMOTL2	6769.58	-1.38137	0.0705422	-19.5821	2.19573e-85	3.97204e-84	3182.45	7669.91	3985.2	6507.85	3474.43	13401.8	3907.54	9176.26	8625.82	9642.94	3320.7	11205	3919.8	11152.9	3945.65	13197.2	2554.92	10157.5	4273.41	10798.3	2752.95	14412.6	2311.24	9888.52	3656.12	9487.36	4822.28	6274.08	2580.47	13472.9	7873.41	12704.3	4470.93	8482	6129.33	10607.8	2753.54	11952.4	1659.37	8492.29	4833.3	10774.7	5486.31
CYP27B1	280.631	2.50885	0.128146	19.5781	2.37641e-85	4.29312e-84	274.972	142.256	268.935	125.686	402.481	55.8593	796.048	80.3094	1664.71	39.359	242.936	94.9216	178.09	44.5625	217.353	37.9432	128.133	140.302	395.969	294.244	5033.88	247.858	875.299	124.853	224.854	101.11	1348.06	242.745	486.063	92.1087	329.651	131.099	400.911	71.1297	298.558	39.7092	555.696	59.707	278.574	76.8533	153.438	25.3352	268.049
FHOD1	998.776	0.998415	0.0509998	19.5769	2.43596e-85	4.39482e-84	818.748	586.463	1694.12	641.898	1247.78	617.999	1184.41	791.23	2660.83	715.617	1002.33	807.681	1396.7	987.366	989.481	676.8	577.029	661.304	1592.35	625.607	2447.63	675.26	883.122	729.007	1102.68	624.504	1547.27	636.409	1485.1	700.205	1141.78	1002.16	907.277	763.986	805.929	793.281	1203.44	657.696	638.864	753.894	954.024	753.723	1540.59
VASN	6391.73	-1.44299	0.0737185	-19.5744	2.55667e-85	4.60645e-84	6614.32	5811.4	2449.53	6480.02	4382.48	6722.62	3597.4	5411.76	5671.75	6301.01	2293.03	5268.15	1724.86	7341.46	3120.94	10589.7	4764.15	5633.39	4459.95	15453.7	3401	7025.86	2405.99	8626.58	2736.92	7006.34	2817.61	5527.67	3265.3	6301.84	3914.05	6448.5	4231.84	4523.32	3270.81	6186.51	2523.86	7770.18	1868.31	5836.28	4324.25	7703.72	4215.59
DUSP2	13166.7	-1.57488	0.0804581	-19.5739	2.58389e-85	4.64928e-84	7590.82	18791.6	2871.78	24823	2866.67	29856.3	13213.5	15158.4	10089.3	6572.05	5146.21	13522.9	4557.13	12728.3	7139.34	19677.5	1677.77	19024.4	6799.3	29576.5	4320.35	15455.7	6169.68	40837.8	3870.18	22495.7	5833.54	11524.5	3872.88	19036.1	6906.67	25164	4459.11	17095.7	6339.92	17957.6	4083.42	28540.9	4056.04	18036.7	10066.4	10285.2	6471.59
LRP12	1374.77	2.18205	0.111514	19.5675	2.9269e-85	5.25946e-84	1878.1	390.058	1862.84	649.08	2249.06	414.068	1231.34	296.597	888.748	130.6	1607.92	215.269	549.64	188.736	1902.71	184.421	2988.34	458.646	1437.19	626.512	3347.42	528.997	5791.58	478.463	823.864	605.811	3328.6	504.581	4625.41	432.821	647.751	245.481	3280.92	430.291	3201.5	470.193	2077.41	314.151	2607.46	301.924	1185.99	146.582	2118.77
LSG1	5172.3	0.93127	0.0476178	19.5572	3.58268e-85	6.42929e-84	4945.09	3619.74	5514.02	4395.43	5983.44	3617.55	7541.75	3121.11	3857.26	1428.55	6108.34	2795.95	4902.46	2711.33	5415.41	1742.74	6452.24	4060.54	4664.29	3960.97	6754.37	5206.77	8974.64	3113.78	8302.49	3215.98	8354.56	3529.34	10024.2	3114.7	8905.9	4519.84	7509.13	3826.95	9316.62	2808.52	6843.84	4190.51	5470.27	3828.94	4252.04	1688.41	3147.97
RBP1	9025.61	2.02263	0.103429	19.5557	3.69259e-85	6.61773e-84	13762.7	3653.69	21392.3	4630.64	14042.9	1314.02	22013.3	2557.12	28528.4	3104.89	7205.05	4396.06	12150.8	13300.6	24169.1	4021.98	8461.95	3362.31	23757.3	5064.61	42244.1	3109.17	12785.3	3106.24	2285.41	4414.01	17890.1	2549.27	35263	3919.54	11126.4	4650.94	17026.4	4769.2	12256	2467.38	27098.4	2865.94	3947.4	2000.93	17310.5	5028.14	25336.6
ATP6V1D	7309.45	-1.36114	0.0696514	-19.5422	4.80853e-85	8.60625e-84	6824.07	10905.1	4267.84	9369.91	4582.37	13111.9	4502.05	7639.43	10429.5	17477.2	3764.63	12489	6511.6	15867.8	5921.11	30662.5	4559.48	16005	5549.5	9879.34	6500.08	13737.3	3813.24	14030.5	4023.98	11015.9	4020.05	8802.45	3133.37	9514.92	3443.12	9619.52	5298.21	8265.1	4399.29	8561.84	3458.05	8474.72	2889.75	10667.1	5068.87	17754.6	7224.51
HIST1H2BB	29523.4	1.09608	0.0560986	19.5385	5.16482e-85	9.23169e-84	27096.2	11307.1	33547.5	7038.43	20402.9	17953.9	23966.1	12268.2	34082.8	17682.9	31406.9	13120.4	36171.4	9947.06	31122.6	11750.9	27344	14055.6	35872.9	12164.5	37371	11800	31476.9	8396.99	32496.7	15040.8	27107.7	13188.2	36312.4	8446.28	32967.7	8469.54	27385.6	12254.5	24560.9	10512.1	32037.7	12890.3	30722.1	7734.74	36761.1	13999.5	36257.9
PALMD	11369.5	-1.50724	0.0771881	-19.5268	6.50115e-85	1.16049e-83	7307.04	17246.1	3233.21	26751.4	9995.7	11282.7	9765.17	21569.5	11114.3	14921.5	3558.39	17757.1	5872.47	31880.6	4225.23	34443.6	2200.62	18525.5	5381.61	21650	5606.25	17336.1	3144.82	33874.5	3566.18	20120.1	10493.2	12593.6	9170.96	17146.5	3750.56	30336.7	7580.95	17481.2	6730.89	23985.2	22919.5	11637.4	3437.61	33946.3	6738.64	21819.1	7777.99
RASAL1	2338.89	-1.74076	0.0891923	-19.5169	7.88176e-85	1.40508e-83	1894.84	2641.38	614.953	3530.89	620.306	3270.87	2928.35	3039.89	1434.63	3236.38	923.68	5754.62	1111.03	6015.07	1378.61	4419.06	707.742	4770.25	1056.48	3299.15	275.55	3388.56	662.341	4909.49	881.426	3617.87	374.312	3159.32	414.889	3703.13	572.224	4383.47	2918.2	3969.21	898.34	1657.86	816.34	4365.04	998.225	2741.1	660.687	3128.9	538.842
IGF2BP3	35422.4	-2.02946	0.104029	-19.5086	9.27561e-85	1.65138e-83	7610.21	74497.4	15988.8	49260.9	6153.75	98588.1	8582.6	86892.9	11281.2	48585.1	12892.2	25254.2	9763.34	74143.3	11621.4	73121.8	1105.9	64014.4	11645	34826.7	6914.26	87987.9	14188.2	52759.2	14353.8	40095.7	4167.45	35006.1	7441.97	15777.4	14605	25714.8	14611.9	11726.7	33716.6	15613.8	1317.84	15849.9	23004.7	28970	17070.4	34722.8	12950.5
PLEKHN1	12394.9	-1.37447	0.0704725	-19.5036	1.02232e-84	1.81768e-83	9425.73	20049	6049.32	16737.8	6676.35	22451.9	8941.51	17470.9	10942.9	15924.3	2139.23	15189.2	5737.77	12520.3	1855.39	20659.6	1296.81	14122	4890.68	14969.3	3768.4	21016.3	2443.36	14081.6	4926.99	12943.8	4462.26	11054.4	4864.1	17221.6	3150.79	15279.7	6653.67	12879.7	4530.8	11985	8364.69	14500.5	2136.67	14480.4	5456.08	13005.1	7208.04
GREM2	4033.49	-2.07673	0.106488	-19.502	1.05481e-84	1.87298e-83	2898.67	8300.43	1246.18	12847.8	2309.11	7338.84	2888.78	8630.52	571.145	5552.3	1795.8	17051.1	1412.97	8642.51	1328.66	12539.8	1430.1	17556.6	1469.41	10791.9	1236.57	9443.13	646.696	14274.3	1074.8	13913.3	1398.98	7146.87	1074.55	8301.41	4474.72	11201.5	1116.37	6420.99	1478.57	8173.77	952.254	7105.13	818.08	5675.25	1661.64	5430.79	884.652
KLHDC8A	741.063	-2.44333	0.125288	-19.5017	1.06216e-84	1.88356e-83	362.223	1159.16	214.12	381.548	227.684	826.362	74.5433	332.189	129.929	238.837	374.016	792.426	283.86	2166.96	148.992	1029.76	307.864	1672.13	337.464	1052.03	312.12	3275.58	205.135	1277.02	312.097	1956.78	251.923	632.772	534.669	794.996	340.313	844.666	564.548	1415.57	503.817	527.049	154.838	791.807	613.792	1293.7	213.008	1045.98	113.44
SAP18	1604.44	-1.36266	0.0698782	-19.5004	1.0886e-84	1.92791e-83	1965.35	2818.51	1250.46	2481.41	1357.14	3564.35	1395.16	2759.72	505.278	3064.63	1961.84	2170.48	591.224	1611.24	891.322	2924.27	2623.72	3718.4	2484.34	3016.68	972.928	3544.46	1112.59	3074.4	1759.25	3787.81	1154.2	2970.21	1588.38	3357.05	1826.85	2294.68	837.277	2657.27	876.126	3747.1	1452.04	3187.44	1554.45	2398.01	611.045	3169.62	1027.37
AK3	19400.8	-0.805126	0.0412881	-19.5002	1.09372e-84	1.93443e-83	15018.6	19487.3	17650.3	17133.7	10823.1	23266.7	12884	28216.9	22228.6	24500.1	11479.1	32218.3	14103.5	33806.4	13929.9	39464.4	8475.71	25998.4	14254.9	19496.1	15372.1	21210.7	14303.8	24258.3	11746.4	31193.7	14292.6	23057.1	8190.16	35406.4	16407	34158.8	23930.1	32996.3	20978.2	33257.3	19901.8	28498.6	26638.2	30694.7	12991.7	36871.8	19700.2
TMEM154	16302.8	-1.74232	0.0893572	-19.4983	1.13422e-84	2.00345e-83	9513.86	16655.9	6370.5	21830.8	3823.13	24167.6	9119.13	15714.2	9194.26	17952.2	4378.08	18485.1	4377.23	21259.8	3788.77	35006.6	1449.02	24212.3	6321.93	20546.3	15368.7	17563.8	6615.59	26083.4	5387.49	21373.3	6104.23	13283.7	7666.77	19958.1	2009	19020.8	9303.68	18250.5	12945.5	14113.9	8347.49	20963.6	1881.31	22481.4	10503.3	20479	5464.35
RIPK4	14964.8	-1.60853	0.0825259	-19.4912	1.30377e-84	2.29992e-83	17582.4	21939.6	3597.22	33574.4	4295.53	47186	15589.7	21073.9	5372.19	13408.9	2348.96	39474.7	16332.8	24721.7	12487.3	24556.3	3035.64	35454.4	4603.24	33607.1	5738.07	33658.8	8605.22	30573	12312.1	18131.9	7236.99	12632.7	2680.29	25653.6	4364.54	11890.4	11029.1	20841	13228.1	14460.5	5643.84	26518.2	3185.03	26900.5	4439.78	14173.3	4689.48
MAD2L2	4768.46	1.56002	0.0800463	19.489	1.36035e-84	2.39659e-83	5546.16	2481.69	12398.4	3478.82	6567.89	2525.19	7018.11	3292.68	19916.1	5995.98	18563.6	3693.47	15630.4	3945.97	12697.6	4007.86	20491.9	2520.5	7314.82	3549.03	10462.4	2391.87	6664.27	3055.96	6429.01	3102.98	6969.88	3442.97	13859.7	2434.17	22166.6	3563.44	8488.22	3170.98	5052.39	3386.11	10814.6	2488.4	5358.84	3253.46	7970.66	4225.55	7381.86
SORCS1	435.575	-2.26457	0.116265	-19.4776	1.69997e-84	2.99101e-83	58.1672	725.967	236.389	474.017	285.95	539.086	192.34	525.661	119.101	1254.12	98.7472	812.766	103.057	342.52	58.7203	1000.64	216.708	713.815	542.655	611.121	250.886	740.947	76.4909	648.565	174.486	791.888	275.15	693.686	59.0219	675.166	80.8577	938.811	103.637	756.082	121.734	1466.53	56.7739	963.579	106.787	526.994	265.358	1733.65	237.859
SLC17A5	3592.24	-0.939317	0.0482583	-19.4644	2.20151e-84	3.8684e-83	2961.24	6294.16	2587.43	4126.1	3103.32	5063.69	2716.69	3963.45	3582.96	6207.09	3177.39	3973.15	2533.95	7525.83	2531.11	4444.65	1688.95	3747.94	2862.51	4079.57	2331.97	3542.71	2926.65	4107.58	3233.39	3598.33	2599.63	5384.02	2432.92	4456.99	2487.93	5646.06	2266.37	3606.54	3927.46	4761.49	2843	4115.19	1851.59	3499.57	3424.38	6753.65	4579.7
ODF2	3950.61	0.781876	0.0401844	19.4572	2.53186e-84	4.44309e-83	3029.98	2702.87	3385.67	2615.17	4375.31	2266.29	3164.87	2499.63	2634.66	2153.11	3710.45	2329.82	3881.83	2923.65	3836.1	1495.67	2915.25	2207.08	4213.21	3141.62	5604.54	3030.35	5429.11	2220.54	3088.59	2221.02	3597.5	2386.53	5226.91	2099.72	3475.11	2557.75	4794.57	2451.78	3655.56	2443.02	4375.03	2640.89	3865.68	2745.68	4567.94	1870.28	3538.61
CUX1	8364.03	0.911992	0.0468934	19.4482	3.01987e-84	5.29261e-83	10883.4	4461.34	12241.7	5707.05	8888.66	5436.97	8515.42	5348.79	6242.89	4651.51	15896.6	4485.05	11651.8	6951.76	7785.26	3298.41	10349.5	6854.26	9802.56	5582.48	9730.99	4916.87	10877.3	4681.57	13101.8	5482.89	13167	5848.6	11951.9	4826.32	11273	7407.55	9684.59	5878.3	21657.9	4499.77	12416.3	5477.43	7693.3	8093.38	8823.6	3930.58	11883.8
ITGA7	4451.93	-1.60143	0.082346	-19.4476	3.05324e-84	5.34416e-83	1611.94	4899.13	1339.54	8521.53	1414.51	6539.97	2979.89	6623.7	1754.04	8794.04	2142.73	11891.5	2414.62	6685.26	2268.18	10527.9	2647.8	8445.99	3347.5	6472.45	1558.05	4506.11	956.136	5827.03	2722.53	9500.1	1629.46	4422.13	1455.58	7487.63	3540.86	8722.94	2288.19	5700.91	1734.48	21774.2	1052.9	4509.26	2013.16	8689	3269.13	13091.1	3203.78
RAI1	2870.55	0.893178	0.0459476	19.439	3.60814e-84	6.30723e-83	2894.26	1294.99	2653.38	1764.1	2863.09	1506.43	1810.21	1407.24	4192	1771.15	3160.78	2302.7	3974.04	3696.07	1834.35	1652.73	2797.43	1716.44	2990.54	2264.32	4267.62	1429.34	5126.63	1483.99	3399.79	1671.29	2741.68	1642.84	3975.3	1420.98	3263.63	2298.2	4849.11	1654.42	4393.07	1771.57	6306.21	1677.31	2077.24	1734.69	3002.87	1213.38	5039.87
PPEF1	62.125	2.51205	0.129269	19.4327	4.08485e-84	7.13131e-83	83.7255	15.6023	121.62	34.1148	190.036	15.9598	29.4492	10.9513	90.2282	18.785	374.89	39.8332	41.5846	20.9706	1680.98	27.3544	255.406	6.56381	162.797	27.1609	301.064	5.25494	116.475	35.1934	83.6455	8.49665	50.9207	8.1824	265.599	16.9909	52.4243	8.79861	27.2729	38.6384	323.438	16.2447	129.892	18.3714	131.859	12.8089	40.616	10.858	111.611
EPHX3	29327.7	-1.76865	0.0910808	-19.4185	5.38821e-84	9.39456e-83	17422	45588.1	4318.37	63741.8	7721.55	64097.2	10431.5	49253.4	8213.48	63202.4	7369.34	52162	17429.4	43488.7	8620.49	81203.7	1882.44	64302.4	6263.43	47565.2	2735.09	53377.1	2365.13	66055.6	3284.66	52161.8	6785.85	41610.2	9611.02	97508.2	4785.71	67173.8	25798.3	65815.2	25259.3	46242.2	12121.2	46128.7	26388.4	35993	14453.9	34806.1	6574.97
RORA	10510.9	-1.51291	0.0779519	-19.4082	6.57628e-84	1.14512e-82	6312.02	10246.1	1658.15	11225.6	3373.14	10254.2	3384.82	9504.8	3363.71	9425.58	4179.72	10944.8	2971.49	16571.2	2326.03	12186.8	1773.23	11345.6	2449.58	20837	3186.68	14060.5	3239.56	12909.3	2777.39	17502.2	7478.19	7666	2248.04	15496.6	3016.62	13475.9	7222.76	11852.3	10868.9	14597.6	2141.93	17288.4	5025.48	16712.8	3511.93	6702.07	2203.85
TIAM1	8011.11	-1.57646	0.0812373	-19.4056	6.91949e-84	1.20333e-82	7327.31	9667.93	2387.01	14296.8	2364.69	15104.2	4034.54	12061.9	3736.35	10343.4	3457.9	14040.8	3782.39	14359.6	4843.99	13063	4210.34	12875.7	3968.17	13898.3	6790.09	14039.5	2402.51	16550.1	1778.14	11167.1	2530.85	8430.6	2472.84	12318.4	4110.42	9039.69	4588.2	10176.8	5161.68	8926.44	4062.78	12295.1	4082.04	10650.6	2760.08	7221.45	2088.58
NPAS2	1254.02	-1.48872	0.0767225	-19.4039	7.15434e-84	1.24257e-82	776.444	1119.7	469.351	1007.29	318.22	775.823	352.47	813.132	719.119	1433.92	674.627	1372.97	739.482	2035.9	479.403	1828.33	846.195	1319.33	713.931	1448.58	1064.78	1530.94	847.484	1166.41	363.363	1147.05	679.836	1000.98	683.092	1570.32	554.453	1655.02	617.276	900.976	862.798	1057.71	786.233	907.547	312.003	893.877	530.715	1245.95	815.124
HDGF	23814.1	0.767362	0.0395477	19.4035	7.21452e-84	1.25141e-82	27200.2	14769	30972.9	14590.4	20895.9	21263.8	27741.1	15082.6	29793.4	12591.3	16993.3	19992	21205.4	13430.8	23690.6	16182.3	26719.6	14635.7	22750	18857.8	38793	10113.1	45825.9	9726.8	23910.9	18127.6	31092.9	14245.6	37892.1	15764	26843.9	11858.8	43036.6	19008.3	35199.7	13108.5	34296.6	15733.3	45885.8	12345.9	25552.9	13729.9	30005
KIAA1468	2071.21	-1.45413	0.0750098	-19.3859	1.01522e-83	1.75871e-82	1579.33	3359.09	1817.45	2968.89	1286.33	3745.23	1385.95	3109.25	304.971	1501.9	674.627	1877.24	553.256	1279.21	457.493	1724.21	1366.47	5495.55	1427.01	4791.19	765.416	4324.82	1403.78	4824.02	2048.87	3237.22	6352.58	3236.59	826.307	2064.84	399.846	2073.83	1481.83	4107.96	1865.1	2946.6	2030.96	4035.28	894.224	2185.74	400.744	1425.11	400.701
KNL1	3417.95	1.67028	0.0861966	19.3775	1.1947e-83	2.06698e-82	2967.41	1131.63	5126.03	1010.88	3413.47	1259.05	2224.33	1203.73	3378.14	1136.94	5779.77	1754.35	4191	1485.42	5425.06	917.695	2493.01	1130.62	4845.74	1644.14	7869.32	963.406	3807.16	1468.07	2766.6	1316.98	5259.12	990.071	6380.44	1218.88	3045.05	1116.54	5823.66	1902.06	3170.4	1240.01	5685.14	937.859	5535.27	1281.8	5672.7	893.067	4124.11
LIPH	11342.1	-2.07852	0.107381	-19.3564	1.8005e-83	3.1111e-82	4804.08	19684.6	862.476	13484.3	1725.56	19602.2	3451.08	12921.6	1581.7	12637.8	2284.29	16968.1	2958.83	22894.7	1609.99	14679.6	564.13	16384.1	2961.71	19797.6	1093.69	27100.6	4632.04	14511.4	7288.85	11143.4	1011.27	20047.8	2018.03	21827.1	845.896	17790.8	5588.21	13088.7	17427.4	9670.99	1321.28	14883.6	477.291	20636	3767.36	11033.5	1515.89
SERPINB2	24083.6	-2.75216	0.142288	-19.3422	2.3713e-83	4.09216e-82	9447.77	24190.9	3328.28	34323.1	6854.73	69488.9	8694.87	52907.5	761.526	35399.8	2891.63	22453.2	3259.87	12214.5	785.275	28683.3	396.439	42923.2	900.468	76117.6	2937.5	45332.6	3085.71	81384	7287.06	34415.7	13654.8	23389.8	1740.28	41092.1	939.194	31154.1	11330.1	21217.7	7893.13	25270.4	2750.09	32493.5	874.724	41687.4	11062	15726.8	2785.69
STRIP2	670.76	1.73106	0.0895083	19.3396	2.49348e-83	4.29752e-82	889.253	239.541	942.128	302.545	683.053	268.656	1192.69	240.016	2807	214.685	727.059	287.307	3341.23	204.463	2472.39	279.721	259.706	392.188	787.698	246.259	2641.53	211.949	616.273	189.374	561.235	251.501	1947.49	162.739	1051.11	198.526	378.521	282.435	821.822	203.73	323.438	314.063	766.448	192.9	857.081	268.987	1806.06	194.538	3142.48
MARCH2	4610.69	-1.10945	0.0573761	-19.3364	2.6515e-83	4.56402e-82	4151.91	6637.41	3899.55	8509.86	3438.57	9115.7	5318.34	6652.9	3318.59	7887.89	3907.07	10490.5	3711.88	10358.6	5391.75	13457.5	2860.21	8782.38	5031.43	9431.19	2614.32	7651.19	2798	7252.36	3901.66	9477.16	3319.67	8246.04	3714.91	14125.7	3593.28	9562.32	4675.48	8297.59	3399.65	9925.49	2319.13	7253.02	2849.82	8157.43	3860.32	6750.03	5245.7
CTAG2	1229.88	4.35766	0.225737	19.3041	4.95932e-83	8.5256e-82	141.893	124.819	29361.9	317.807	17007.3	258.017	3084.8	92.1733	160.606	80.507	335.566	11123.6	14404.5	225.434	67.4845	62.6504	29.2384	45.1262	33.0681	49.7951	31.4671	21.0198	24.338	34.3555	46.7696	54.3786	550.3	43.6395	35.5867	46.5015	56.867	56.3111	23.6365	35.1258	32.8769	41.5141	42.1503	52.3585	27.8574	34.767	1274.44	93.1975	84.1655
CROT	6152.13	-1.3409	0.0695165	-19.2889	6.6568e-83	1.14292e-81	4235.63	14477.1	2412.7	10662.7	2363.79	16278.1	4595.91	9409.89	1585.31	5688.26	1711.91	9415.88	3522.94	11366.1	929.884	3620.48	2005.41	8514.91	2263.04	6916.99	2388.1	13289.7	1351.63	6787.31	3474.44	10673.5	4062.04	13679.2	1309.77	12933.7	1377.25	5104.07	3258.2	9170.46	2764.33	9686.33	2523.86	8250.59	1798.66	7566.39	2094.88	6799.8	2213.92
CNN3	25032.7	-1.18015	0.061207	-19.2812	7.71949e-83	1.32369e-81	24661.1	40329.2	22755.8	41866.1	27039.8	32536.7	17895.9	41818.4	29986.4	21047.2	17020.3	36584.6	11405.9	51819.3	15132.3	51194.2	19906.2	48781.4	28272.3	39502.9	32777.7	30358.7	12976.5	55021.6	17794.9	42668.5	22857.1	32519.6	20031.9	40061.9	34702.2	34531	16373.7	56439.2	19935.9	42237	24214.9	35834.3	14549.9	52758.9	13660.5	35861.1	23954.2
GATSL3	3820.28	-1.76323	0.0914866	-19.2731	9.03453e-83	1.54722e-81	4386.34	6452.02	2904.32	5520.32	1326.66	4449.23	2112.06	5297.68	3776.05	6442.35	1018.93	7325.07	2161.49	7830.78	575.81	6392.1	1942.64	6422.69	2789.59	6368.34	1824.24	10998.6	1154.32	8170.75	1230.4	8415.08	1534.77	5138.55	1386.15	6396.64	745.491	4394.02	2668.19	6444.7	1195.12	4212.78	922.146	5782.39	715.008	3401.67	958.537	6689.41	1039.26
PRSS1	3830.05	-2.8413	0.147446	-19.2701	9.57332e-83	1.63741e-81	4181.87	14677.2	266.365	5941.37	424.891	5775.67	1025.2	3526.31	1233.42	5191.8	588.988	3736.69	861.524	5725.85	2103.41	6589.76	1330.35	4833.43	2540.3	5101.73	2966.41	6672.02	186.012	5255.55	123.22	4410.61	249.243	4404.86	184.009	5835.04	1006.72	7829.88	3070.01	4338.03	1791.35	2658.71	1196.55	5132.05	160.645	6309.29	1116.49	8913.48	729.129
FGF14	408.973	-1.73754	0.0902358	-19.2556	1.26715e-82	2.16457e-81	105.759	502.945	90.7869	408.48	250.991	445.987	142.645	337.664	128.124	628.849	94.3779	641.568	291.996	606.4	156.88	1065.94	233.908	733.506	254.37	581.244	97.8031	692.776	81.7062	601.64	122.32	824.175	145.615	419.121	103.288	680.531	211.474	699.489	187.274	772.767	170.605	1176.84	141.935	801.911	119.787	563.591	164.269	771.82	125.333
CLCN2	705.534	1.20378	0.0625233	19.2534	1.32277e-82	2.25673e-81	670.686	374.456	546.434	410.276	542.319	422.934	625.795	307.548	698.366	325.606	732.302	472.913	1716.72	607.274	1576.68	443.847	1307.13	383.983	552.83	470.79	1386.25	691.901	2488.56	434.053	1149.45	439.277	874.585	473.67	1157.87	465.015	1458.11	411.775	720.003	453.123	959.651	361.895	814.62	412.438	304.575	323.882	431.432	277.783	533.353
ZSCAN22	163679	1.03181	0.0536647	19.2269	2.20371e-82	3.75493e-81	216714	51066.4	202754	49733.2	199117	80612	193891	93720.1	250950	117473	206870	98587.1	251431	97632.2	215510	76048.7	181179	55967.2	218878	60837.8	209126	74317.1	183130	71218.1	250152	120484	219671	141781	274200	155361	280701	113249	177148	163721	173148	136773	222057	168840	239706	147355	200490	182476	209692
FANCA	399.539	1.49337	0.077735	19.2111	2.99109e-82	5.09014e-81	156.875	164.283	745.994	175.063	250.094	136.545	315.659	246.404	739.871	157.436	1026.8	361.889	670.777	235.919	808.062	186.186	448.036	246.963	745.303	287.001	823.247	191.805	444.169	238.813	1041.52	322.873	484.193	226.38	516.442	195.843	559.784	151.336	471.82	289.788	279.01	151.617	617.632	169.017	652.793	268.072	503.638	114.913	356.788
DAAM2	5534.35	-1.81574	0.09454	-19.2061	3.29282e-82	5.59655e-81	1645.43	3858.36	2096.66	4677.32	2831.71	6413.18	1963.89	5693.75	1978.7	13919.7	1771.33	16279.1	2059.34	7692.72	1801.05	10481.1	1868.68	8881.66	3404.31	7005.71	1466.2	4568.3	1125.63	6312.2	2654.17	11202.8	3187.45	4256.67	2096.15	6939.45	3232.53	6425.62	1027.28	5591.15	1456.36	21472.7	1385.8	3499.75	1861.81	7699.05	1398.09	8562.4	1740.94
OLR1	533.341	2.68929	0.140097	19.1959	4.00121e-82	6.792e-81	140.13	69.7515	899.304	106.833	883.846	151.618	852.186	156.968	1973.29	178.904	749.78	164.418	433.022	131.066	1587.2	178.245	1084.4	359.369	2097.7	298.77	1798.73	165.531	841.4	169.264	1305.95	158.038	1889.42	209.106	1445.17	360.386	565.116	146.057	591.821	397.799	808.595	94.7605	564.298	81.7527	1547.95	140.898	480.171	47.0511	1268.89
CFHR4	165.5	2.3706	0.123514	19.1929	4.23977e-82	7.18791e-81	498.828	43.1358	110.486	122.095	36.7522	20.3931	460.144	88.5228	375.349	34.8864	321.584	25.4254	427.598	47.1839	171.779	6.1768	102.335	54.1515	134.816	52.5112	292.559	25.3989	521.529	41.059	340.878	68.8229	1275.7	57.2768	274.278	55.4441	87.9661	8.79861	273.638	65.8608	319.884	33.3918	294.192	27.5571	804.151	66.7892	204.885	21.7159	176.565
SELENBP1	4641.13	-1.8382	0.0957898	-19.1899	4.49572e-82	7.61227e-81	1789.08	11248.4	1831.15	6556.33	1750.66	7995.86	1930.76	6375.47	2382.03	6385.1	1519.66	13005.1	2972.39	8903.77	1812.44	12743.6	3297.92	9922.02	3294.09	7659.39	1245.08	9510.57	1313.38	10642.7	1828.51	10410.1	1521.37	14311	2017.16	8047.44	3525.75	12515.1	1088.19	7109.46	1427.04	16869.2	1083.01	7757.32	4242.69	7634.09	2365.66	9109.83	3337.34
DKK4	2116.84	-2.3207	0.121005	-19.1785	5.59926e-82	9.46893e-81	2247.37	4614.61	390.555	8943.48	250.094	1268.8	872.432	2813.57	307.678	4328.59	320.71	1256.02	567.72	7312.63	333.041	5089.68	343.122	4078.59	231.476	2667.2	318.073	7448.88	494.583	2781.96	321.99	3476.83	308.204	2321.07	300.317	5475.55	858.336	5584.47	2192.74	4633.09	623.773	1539.63	1804.72	3212.24	285.074	2767.63	829.469	4446.33	259.815
MPP5	4289.94	-0.834642	0.0435269	-19.1753	5.94759e-82	1.00454e-80	3514.71	4885.36	3168.12	4135.08	2381.72	5460.91	2865.77	5163.53	3809.44	4994.12	1555.49	4024.85	3174.89	4616.16	1536.37	5679.12	2093.13	4118.79	2675.97	3972.74	3429.06	5494.04	1532.43	4392.48	3327.83	5476.09	2463.85	4579.42	2416.43	5837.72	1426.12	3925.06	3032.74	4561.96	1768.25	3769.66	2580.63	7217.2	1729.95	5369.67	2848.53	5931.16	2664.02
DHCR7	8264.85	1.59168	0.0830151	19.1734	6.17666e-82	1.04193e-80	12798.5	4442.99	16393	4766.2	5696.59	2543.81	10034.8	2913.95	14024.2	2889.31	5667.04	5328.32	15606	5634.1	7778.25	3987.56	35956.4	2538.55	21562.9	4275.13	11194.6	3844.87	10257.6	3209.31	12800.5	3419.9	5172.47	4571.23	6237.23	4248.62	28396.2	2503.2	7282.76	4370.53	12226.7	2748.96	3267.08	4218.99	6735	2846.32	7594.29	2391.47	8250.05
GRHL3	14489.1	-2.14943	0.112191	-19.1587	8.19495e-82	1.38066e-80	10745.1	13007.7	1903.1	22007.7	2124.46	40053.8	7308.92	24731.6	5143.91	28062.9	4486.44	21864.2	10238.8	20645.6	2740.57	43942.6	350.861	24940.8	3060.91	39459.4	6565.57	28112.2	5684.66	38596.3	5579.97	20547.4	6700.98	15903.9	4124.59	31864.2	1094.69	30163.4	17482.8	19911.9	16150.6	21370.8	3050.31	32177.5	1015.87	34136.6	7241.38	34739.1	5893.41
MMD	6915.83	1.40879	0.0735602	19.1515	9.39931e-82	1.58159e-80	12016.8	3125.05	10737.7	7229.65	17467.2	2878.97	11094.1	4951.8	12277.4	4928.82	9295.34	4612.17	8921.7	3105.4	11941.3	4356.41	12327.4	3843.11	24193.9	2704.32	13672	2231.6	8130.63	4358.96	13145.8	4057.15	18072.4	3577.53	15576.6	3315.02	16476.3	4812.84	6073.67	4388.97	15270	6550.21	10505.8	2977.08	19436.1	3511.46	12550.3	6186.32	21165.8
NECAB2	110.226	2.87996	0.150379	19.1513	9.43101e-82	1.58495e-80	155.113	16.5201	33.4027	28.7283	62.7477	13.2998	44.1738	31.0286	194.893	7.15617	73.405	35.5956	37.0645	5.24265	203.33	45.0024	17.1991	23.7938	64.4403	19.918	28.9157	5.25494	410.269	29.3279	62.959	30.5879	91.1212	27.2747	116.308	5.36555	79.9692	41.3534	564.548	14.9285	162.608	28.8794	37.8493	9.18569	28.786	21.9581	745.529	28.0497	379.659
RNASE10	769.101	4.11155	0.21481	19.1404	1.1646e-81	1.95477e-80	156.875	7.34227	232.106	111.322	207.964	7.9799	176.695	13.6891	337.454	12.5233	42.8196	7.62763	1045.94	15.728	34.1805	13.236	25.7986	17.23	3587.46	106.833	29.7662	34.1571	254.68	5.86557	78.2491	6.79732	294.804	5.45493	866.233	19.6737	7.10837	7.03888	3441.83	223.927	47.094	7.21985	224.515	5.51142	530.22	15.5536	2500.14	22.6207	139.971
MAST4	9096.76	-1.08842	0.056905	-19.127	1.50498e-81	2.52295e-80	6225.65	10735.3	4305.53	11645.7	4085.77	10985.7	4362.16	8682.54	7590	15969.9	3295.36	13247.5	6886.77	18595.7	5648.54	15702.3	1763.77	9838.34	4128.42	11181.3	4406.24	12568.1	3574.21	12350.4	3912.45	8157.63	3604.65	6715.93	3662.83	10629.2	3471.55	11351.1	4435.48	9363.65	4096.29	8719.77	8418.03	10244.8	2472.81	9308.4	6896.59	12815.1	4833.11
TECPR1	5178.22	-1.10784	0.0579817	-19.1067	2.21946e-81	3.71608e-80	3276.75	4536.6	2297.08	5289.6	2050.06	3754.98	2964.25	4308.42	2366.69	6319.8	2085.05	4390.97	2959.74	5482.07	2237.51	4278.75	2775.07	3538.72	2222.34	4023.44	2329.42	3879.9	1501.13	2902.62	1908.56	8609.65	1972.51	5714.04	1617.89	16607.3	2428.4	13966	4656.39	10060	3658.23	9978.74	2215.04	13087.8	1683.52	11825.3	3534.49	7791.49	3637.41
RND3	14074	-1.32635	0.0694531	-19.0971	2.66858e-81	4.46251e-80	5501.21	19396.4	8753.23	27747	7782.5	22030.7	9700.75	38265.6	14567.3	13858.8	3401.1	23616	8449.81	18479.5	3964.06	37431.4	6661.21	22892.1	6998.56	23320.4	5735.52	17241.5	6094.06	61380.7	5138.35	19959.5	15789	12325.4	7792.63	21334.3	4694.19	18079.4	7782.76	13630.6	17572.3	7577.23	4955.68	18225.3	3758.9	23034	11030.4	14914.3	8211.62
DMRT2	729.179	3.34542	0.175198	19.0951	2.77375e-81	4.63264e-80	143.655	47.7247	649.212	43.0924	2252.64	268.656	50.6158	32.8538	124.515	350.653	1939.12	347.481	1229.46	66.4069	4074.49	492.379	51.5973	192.812	461.257	122.224	1108.15	330.185	3626.36	211.999	458.701	137.646	907.638	60.0043	940.878	153.813	2955.31	156.615	9988.23	1053.77	5568.64	162.447	9.46232	71.6484	2697.53	124.429	2776.33	54.2898	1956.85
TTC9	2000.51	-2.39087	0.125261	-19.087	3.23579e-81	5.39765e-80	385.137	1633.65	98.4952	2047.79	107.567	2565.09	378.238	1788.71	348.281	1833.77	169.531	2139.97	1158.94	1824.44	321.647	2515.72	165.971	2579.58	680.015	3173.3	255.989	2264	359.855	2595.1	536.051	2351.02	131.322	2036.51	223.068	2910.81	392.738	2250.68	957.277	1755.41	818.369	1758.94	276.128	2398.38	69.6436	2543.48	493.71	2571.53	273.538
ERN1	1791.72	-1.27609	0.0668609	-19.0858	3.3141e-81	5.52146e-80	1607.53	5188.23	718.587	2985.95	865.021	4991.87	1068.45	2435.75	1357.93	3014.54	712.203	2558.65	1316.24	2791.71	716.914	1283.89	408.478	1587.62	468.04	1787.19	800.285	3355.28	493.714	1292.1	863.438	4806.55	884.412	5065.82	1237.72	19510.1	948.968	4289.32	2891.83	6024.95	865.463	7108.84	953.974	4110.6	647.221	2642.29	841.202	2196.93	1045.66
DYNLT3	11447.9	-1.44573	0.075773	-19.0798	3.72008e-81	6.19019e-80	14228.9	18971.5	4900.78	28102.5	11090.2	22756	7758.94	19475	3531.53	11207.5	8362.05	6808.93	2705.71	9532.02	4114.8	10474.1	7599.42	25865.5	8052.49	20567.2	10457.3	27272.3	7052.81	29068.9	4722.83	20065.7	5536.95	15968.4	8362.88	18782.1	2233.81	11692.5	7802.76	13138.8	17621.2	6910.3	6521.26	17574.1	3192.46	17523.5	4560.72	11888.6	6947.31
WWC1	8663.61	-1.38518	0.0726174	-19.0751	4.06595e-81	6.75739e-80	4580.23	14987.4	3640.9	11810.9	3157.1	11788.1	5002.68	8496.37	3770.64	4614.84	3340.8	6947.07	2040.36	7886.7	2528.48	5693.24	3666.85	13805.3	3071.09	15105.1	3975.06	12965.7	2862.32	19338.8	3851.29	13544.5	4356.84	13772.8	2315.74	14681.1	1030.71	6072.8	6232.76	8812.18	8024.64	6387.76	3694.61	11156.9	7512.22	10307.5	1220.28	4848.98	1453.68
GALNT18	1433.93	1.48604	0.0779384	19.0669	4.75714e-81	7.89639e-80	1483.26	662.639	1415.76	1404.1	1813.41	460.174	1856.22	656.164	3238.29	1643.24	1781.82	1092.45	3492.2	1123.68	2605.6	1198.3	2106.03	920.575	2249.48	1004.05	4060.11	789.117	2244.31	818.667	1553.29	775.744	3435.8	668.229	4669.67	651.021	810.355	1215.09	1757.28	572.55	2727.9	737.327	2055.9	555.734	1302.8	572.74	2429.74	1054.13	2565.22
TACC1	10298	-1.22214	0.0641092	-19.0634	5.09073e-81	8.43973e-80	4301.73	12585.6	4075.99	11236.4	4729.38	16115.8	4583.95	12281.9	2845.8	11890.9	5524.6	15929	13030.4	10174.2	5900.95	15435.8	3708.98	13873.4	5960.73	11950.8	3492.85	12829.1	4993.64	14131	6622.39	13083.1	8424.24	12508.2	3722.72	15068.3	4097.09	12129.8	9855.5	10655.4	6182.64	25320.9	3883.85	10877.7	6303.21	14990.1	3038.98	11159.3	4407.71
SLC44A3	2770.05	-1.65646	0.0869448	-19.0519	6.33453e-81	1.04889e-79	2553.19	8142.57	1153.68	6178.38	1348.18	5077.87	2177.4	3500.76	1294.78	3095.05	3016.6	3498.54	2739.16	7779.22	1708.15	7252.44	1094.72	5610.42	1159.93	5921.09	1160.88	5939.83	944.836	4750.28	1084.69	4341.79	1951.07	10140.7	683.96	3844.42	3261.85	6247.01	1810.01	4935.17	1450.14	2897.87	696.771	3797.37	1700.23	3872.86	719.354	2643.91	945.947
ITGA11	287.858	1.72812	0.090767	19.0391	8.09291e-81	1.33841e-79	474.151	111.97	494.189	157.108	1213.72	144.525	202.463	101.299	674.907	145.807	618.699	150.858	281.148	96.9891	440.841	120.006	589.929	208.401	1286.26	177.452	290.858	145.387	502.406	180.157	431.719	214.116	1024.67	151.829	815.023	169.909	278.115	136.378	94.5459	113.281	609.556	354.675	350.106	141.46	720.579	124.429	433.237	157.44	446.443
RPL39L	3862.12	1.73833	0.0913185	19.0359	8.59536e-81	1.41976e-79	7080.54	2282.53	8565.66	3065.85	5076.29	1643.86	5788.61	2338.1	6360.19	2399.11	12006.1	3367.17	6677.94	1762.41	7211.2	1024.47	8763.79	2219.39	5609.7	2496.09	10402.9	4341.46	15183.4	2854.02	3813.52	2231.22	5826.4	1951.96	11355.6	2633.59	14853.8	3543.2	9550.05	3238.6	6895.27	1738.18	4166.86	1684.66	7257.79	2262.6	7199.86	1768.94	4093.92
RAI14	4840.67	1.75628	0.0922699	19.0342	8.88048e-81	1.46506e-79	5992.99	1324.36	4845.11	3271.43	7929.51	862.715	6340.78	1640.87	19454.1	2650.47	5334.1	2191.67	4111.45	2295.41	6696.74	2689.55	5263.78	1917.45	8070.3	2089.58	11099.4	1208.64	4306.96	1639.01	6026.98	1839.52	5237.68	2040.15	7496.65	1583.73	13888.9	3127.9	1856.37	1041.48	6530.96	2178.59	5568.15	1677.31	10242.3	2150.98	5001.18	3012.18	10561.9
NEGR1	582.678	-1.88535	0.0990722	-19.0301	9.6084e-81	1.58322e-79	155.994	492.85	166.157	513.518	299.396	791.783	242.036	431.663	208.427	1334.63	184.386	922.943	179.899	685.914	235.758	1352.72	349.141	1129.8	440.907	870.961	209.214	839.039	176.451	893.243	304.901	1382.4	402.899	796.42	315.073	910.356	349.199	954.649	168.183	1005.48	296.781	3151.46	289.891	836.817	364.004	705.403	271.676	2039.49	198.521
SOCS1	3701.45	1.52731	0.0802628	19.0289	9.82642e-81	1.61716e-79	2859.01	2622.11	3118.44	2814.47	3798.03	1561.4	6024.2	2354.53	7983.39	2078.87	6021.83	1953.52	8135.21	1579.79	6366.33	2648.96	8377.67	1956.02	2552.18	2419.13	8724.04	1822.59	8245.37	2003.51	5051.11	1910.05	3938.76	1449.19	3402.44	1492.52	4117.53	2595.59	4491.84	2313.03	3923.02	2196.64	3225.79	1419.19	11218.2	3108.9	5603.2	2584.19	7469.69
USP18	2064.16	1.65943	0.0872087	19.0283	9.94456e-81	1.63461e-79	1423.33	1038.01	1212.78	834.018	1147.39	1149.1	3611.21	1548.69	2880.08	694.149	2950.18	1611.12	9523.77	1417.26	3074.49	888.576	6220.91	1245.48	3025.3	1301.91	1740.05	1496.78	6503.46	1435.39	3237.89	2434.29	5714.73	1431.01	2388.65	1068.64	1405.68	614.143	4105.47	1021.28	2479.99	1103.73	3400.41	1012.26	7331.15	1316.57	1764.54	508.514	2234.96
CYP26A1	987.447	4.52527	0.238033	19.0111	1.37964e-80	2.26499e-79	110.165	27.5335	175.578	15.2619	825.58	19.5064	20.2463	16.4269	159.704	20.574	16609.6	277.985	375.165	5.24265	20469.7	247.954	429.977	5.74334	759.717	24.4449	5.95323	17.5165	1189.09	57.8178	308.499	15.294	13.4002	147.283	153.631	16.0967	7587.3	168.933	316.365	37.7602	6707.79	167.862	12.9032	12.86	1164.44	51.2355	12724.5	76.0057	4994.12
MCEE	8535.54	-1.11162	0.0584946	-19.0038	1.58701e-80	2.60227e-79	7629.6	13057.3	5549.14	13704.3	4735.66	13823	6548.76	13570.5	11040.3	20650	8196.89	13749.2	7379.46	16112.4	4553.02	17001.2	4470.9	14845.7	8094.89	13405.7	4936.08	17150.4	5129.23	14523.2	4819.06	15052.7	7333.47	14528.3	5533.3	16589.4	6907.56	14237	6868.21	14319.9	5433.58	12159.1	4159.98	12984.9	6722.93	14092.5	8029.33	15463.5	6273.07
KPRP	7838.97	-2.58522	0.136072	-18.9989	1.74261e-80	2.85394e-79	3543.79	17456.2	1324.97	16607.6	570.107	1619.03	2357.78	3936.98	1637.64	15131.7	1203.32	1630.62	925.709	48933.2	400.525	20393.1	249.387	6404.64	318.81	5906.6	4259.11	28001.8	1589.79	10165.9	634.987	13336.3	1187.26	7420.53	1347.09	18249.1	618.428	16893.3	9305.5	6914.51	6189.75	1547.76	517.847	3416.16	280.432	3849.07	3789.02	30660.2	1325.61
PLOD1	4923.03	1.67242	0.0880471	18.9946	1.89006e-80	3.09168e-79	3260.89	1231.67	4689.23	1429.23	5821.19	1132.26	2957.8	1198.25	8689.88	2671.94	5798.99	2100.99	7317.98	2371.43	4840.48	2263.35	10119.9	1450.6	5701.27	1578.96	7067.34	1256.81	4160.06	1540.97	3006.74	1533.65	5436	1850.13	8340.31	1187.58	5878.62	1890.82	3442.74	1421.72	3398.77	1835.65	4469.66	1192.3	2709.6	1452.89	4692.5	2387.85	6935.42
PQLC2	106105	0.988127	0.0520336	18.9902	2.05664e-80	3.36009e-79	110266	40044.7	133566	52728.1	136709	74142.1	89210.8	57073.5	101882	63394.8	94371.7	63791.6	105744	75516.9	81872.8	36105.1	115460	63503.3	131289	67219.7	126266	61881.3	111000	52619.2	110942	79229.6	106318	89080	96275.1	77070.8	96637.4	59405.5	91688.6	87705.6	97568.1	85024.6	110276	96564.6	86290.3	78851.5	97947.7	89684.9	122249
S100A9	89393.6	-2.10248	0.110753	-18.9835	2.33668e-80	3.81299e-79	92210	82934.6	9348.48	174939	14927.7	196954	74970.3	99036.1	64958.9	97969.8	22621.8	165148	53137	133259	14852.7	185908	4229.26	150810	44300.2	157290	30046	176626	23892.1	160529	5503.52	140559	24626.8	92947.5	5699.08	68121.1	5228.21	114170	25438.3	59900.9	29271.1	55272.5	24477.3	78411.8	2110.67	136770	29165.9	100091	19424.8
KCTD6	1757.34	-1.24876	0.0657897	-18.9811	2.44648e-80	3.98735e-79	1411.88	2597.33	1345.53	2131.28	906.256	3298.36	1070.29	1802.4	1238.83	3201.49	1445.38	3251.06	1083.91	2575.89	1504.82	2254.53	1886.74	4011.31	1429.56	4298.67	1245.93	5595.64	1977.46	2823.86	1493.03	2848.08	841.531	2532.91	1196.06	2829.44	2501.26	2730.21	1879.1	3218.4	1124.04	2523.34	521.288	2794.29	2191.45	2000.93	1287.98	2815.83	956.01
CHPF2	2091.38	0.826874	0.0435764	18.9753	2.73107e-80	4.44581e-79	2064.05	1492.32	3248.63	1427.44	2604.92	1080.83	2447.96	1427.32	2574.21	1380.25	2182.92	1550.1	2732.83	1854.15	2393.51	1735.68	2318.44	977.188	2128.23	1583.48	3560.03	1109.67	1716.7	1202.44	1833.01	1017.9	2549.61	1508.29	2086.6	952.386	1857.06	1776.44	1684.55	1023.04	1627.85	1135.32	2457.62	1183.12	1983.45	1231.48	3224.91	1634.12	3840.51
PRICKLE4	619.894	-1.62295	0.0855353	-18.9741	2.79514e-80	4.54463e-79	221.212	647.037	93.3563	658.955	155.076	1092.36	354.311	403.372	216.548	1339.99	284.007	1971.32	303.748	970.765	163.015	1288.3	186.61	2198.06	339.16	1176.97	117.364	438.788	119.952	870.619	340.878	715.418	98.2679	628.227	147.555	526.719	129.728	563.111	390.911	706.906	171.493	303.234	106.666	710.973	98.4296	801.47	185.028	693.1	118.015
KRTAP4-1	4896.25	-2.06261	0.108716	-18.9725	2.88116e-80	4.67886e-79	3550.84	11907.3	1168.24	11339.6	1168.9	16321.5	1719.1	10672	1475.23	4350.95	704.338	2441.69	1004.36	4148.69	485.538	2684.26	445.456	4371.5	435.82	3166.06	937.209	13160.1	599.758	1733.7	1305.05	20031.7	1371.28	20566.9	1810.58	58280.7	984.51	15093.1	4971.84	9131.82	1564.76	17363.7	756.126	7913.48	877.509	7143.7	1313.25	5161.15	949.606
MOGS	8070.38	0.75119	0.0396003	18.9693	3.05946e-80	4.96243e-79	8159.27	6105.09	10321.4	4803.01	8098.03	4790.6	6856.14	5350.61	12681.6	7951.4	8889.87	5805.47	13042.2	7682.23	8493.41	6955.07	10151.8	4027.72	7341.11	5652.19	8281.8	4182.93	6151.43	5165.9	6985.75	4621.33	7228.95	7344.16	8280.42	5082.07	11791.9	6303.32	6651.85	5664.03	8623.53	4317.47	7359.97	5882.52	7515.94	4672.5	13014.3	8387.77	13064.9
NUDT1	9964.43	1.27588	0.0672623	18.9687	3.09388e-80	5.01223e-79	17908.5	5751.75	26341.9	4708.75	11725.7	8910	12520.5	7597.45	18955.1	7333.29	23327.9	7418.29	20770.6	8954.45	15435.6	7167.73	21334.6	6779.6	22193.8	7100.78	17736.4	5945.97	17942.3	6190.69	20659.5	6576.41	14439.1	5584.94	18348	5435.31	21833.4	6209.18	12683.7	9343.46	14281.9	6350.76	18620.1	5275.34	19555.9	5587.42	23263	4834.51	16147.9
ALDH3A2	22705.1	-1.22206	0.0644474	-18.9621	3.50908e-80	5.67807e-79	17752.5	21927.7	15046.6	19062.1	7535.1	47579.7	10876	35308.7	14034.1	27341.1	6788.21	45037.8	12178	36555.3	7393.5	40293.9	6352.48	37701.7	6349.07	30238.3	12471.2	32832	17273.9	29972.2	15077.8	37014	15183.3	23383.5	10721.2	34565.8	3013.95	17048.2	23198.3	34943.1	22240.8	26990.5	10188.3	36188.9	10763.2	33976.5	10821	17453.3	9631.46
GPNMB	20837.8	1.4167	0.0747688	18.9477	4.61295e-80	7.4553e-79	48215.3	3624.33	40038.7	5050.79	28320.7	9868.47	28244.5	8095.73	51536.6	9906.83	24429.9	19053.8	51940	4522.66	37117.4	5740.89	22388.1	21523.6	36285.8	10260.5	23892.9	13684.7	37763	4847.48	15717.3	28767.1	44953.1	5121.27	25690.1	11302.5	12022	16646.1	13577.3	19671.3	43744.1	7871.44	9692.86	25240.4	21006.4	17227.9	32551.4	14185.9	50601.7
MUC7	649.067	-3.57517	0.188694	-18.9469	4.68186e-80	7.55763e-79	99.5893	369.867	159.305	2324.3	108.464	906.161	91.1084	95.8237	110.078	2529.71	63.7924	162.723	123.85	2498.12	36.8097	31.7664	37.838	23.7938	46.6344	533.26	51.8782	416.016	49.5452	249.706	39.5742	40.7839	326.964	6065.89	85.9289	102.84	124.397	1347.07	41.8184	211.633	55.0911	38.8067	86.8813	386.718	55.7149	73.1936	120.043	1139.18	64.0389
CH25H	8028.78	-1.96798	0.103885	-18.9438	4.96921e-80	8.01188e-79	1605.77	8396.8	3121.87	12878.4	4753.58	11626.7	7059.52	9563.2	1388.61	17662.3	2192.54	15055.2	1807.12	5371.97	5285.7	10098.2	1817.94	17973.4	5776.73	26025.6	2251.17	13773.2	14146.5	10358.6	2879.92	18671.4	4301.46	8476.97	2402.54	10669.4	3191.66	13338.7	3421.83	10832.8	2548.41	17053.3	1599.13	24718.7	2143.17	5472.14	6266.59	8593.17	6826.55
MYO5A	5226.23	1.30134	0.0687002	18.9424	5.10656e-80	8.22351e-79	7225.95	2111.82	4185.62	3171.78	8970.23	1752.03	3658.14	2500.54	13535.1	5030.79	9608.19	3113.77	4774.99	4848.58	6340.04	3519.89	3994.49	2915.15	4249.67	2833.79	20467.2	2326.19	4710.27	2654.59	4206.56	2592.33	8770.86	1997.42	6786.65	2807.08	3435.12	3903.06	6385.49	2556.28	5435.36	4018.75	12344	2526.07	3950.19	3992.71	14036	4299.75	9468.62
FBN2	506.733	2.72798	0.144099	18.9313	6.29517e-80	1.01255e-78	2148.66	145.928	199.56	90.6737	156.869	87.7788	116.876	83.0472	240.007	91.2412	2344.59	160.18	1299.97	103.106	544.258	74.1216	239.067	54.1515	166.188	49.7951	216.017	50.7978	5322.2	263.113	137.61	77.3195	270.684	80.0057	1290.67	119.831	2144.95	199.728	5387.3	472.442	1451.92	234.645	141.935	63.3813	92.8581	72.2787	5777.4	251.543	2126.09
SNAP47	7900.3	0.848035	0.0447979	18.9303	6.42384e-80	1.03202e-78	9017.68	6085.82	10897	6331	11132.3	5640.9	10415.8	7205.03	18156.6	6221.4	12077.7	7710.68	12670.6	8836.49	15724.8	7560.4	19350.7	5106.65	9086.08	6024.3	13832.8	6600.21	11467.5	6385.1	9948.42	7287.58	11883.3	6978.68	18283.8	5671.39	16356.4	6701.9	10978.2	6998.81	15238.9	7884.08	9833.07	7279.66	20258.9	6105.26	15485.5	6988	11939.6
SLC25A23	6417.26	-1.37584	0.0726828	-18.9294	6.52809e-80	1.04752e-78	3695.38	6974.23	3992.05	6552.74	2429.23	14430.3	3400.46	7654.03	2760.08	5306.3	1668.22	10730.4	4209.99	8180.29	1056.09	5941.2	2293.5	10956.6	2876.07	9642.14	2636.43	7381.44	2478.13	10597.4	6024.28	8093.91	1873.34	7177.78	2669	9706.29	2235.58	5486.81	4100.93	8861.36	3683.11	10391.2	884.297	7198.83	3248.18	12098.9	1293.39	2551.62	1667.76
HSD17B4	12639.6	-0.905179	0.0478245	-18.9271	6.82157e-80	1.09332e-78	11302.9	24031.2	9643.11	24210.8	11564.4	27641.5	11417.1	25672.5	6406.2	11837.2	9865.11	20501.4	12428.4	22221	7093.76	13333.1	9220.43	18394.3	11919.8	16592.6	6656.57	27784.6	12065.6	22597.5	9574.27	20834.6	10248.5	19132.3	12471	20769.2	10911.4	17172.2	9881.87	26326.8	10883.2	16760	11632.6	18434.8	9298.81	20925.1	6846.95	10316	5936.41
ALS2CL	2785.16	-1.69266	0.0894789	-18.9168	8.28871e-80	1.32688e-78	1539.67	1902.56	1165.67	1880.81	1034.44	3246.93	1338.1	2659.34	1859.6	5995.09	971.742	4789.3	1311.72	5166.63	1070.99	7173.02	497.054	3117.81	925.905	3825.17	1134.52	3815.96	889.206	2616.88	1048.72	3767.41	2126.16	2784.74	1258.56	4566.09	567.781	5584.47	2011.83	5044.06	880.569	3825.62	1995.69	5701.56	391.861	4581.92	1408.02	8553.36	1449.11
FGFBP2	4295.64	3.91978	0.207218	18.9162	8.39102e-80	1.34167e-78	15891.1	366.195	145.602	426.436	8503.21	269.543	335.905	254.617	683.028	581.439	11585.8	545.799	512.575	822.223	861.523	574.442	29456.9	507.875	282.35	508.815	246.634	274.133	4469.5	347.745	19054.1	478.361	575.314	585.496	6819.63	400.628	278.115	667.814	61843	4206.31	566.905	715.668	270.966	315.069	2585.17	399.82	46778.8	1072.22	37590.9
KHDC1	728.604	2.31938	0.122651	18.9104	9.36591e-80	1.49578e-78	276.735	212.008	1224.77	501.847	1069.4	206.591	522.723	231.802	6971.03	533.135	429.07	316.123	2774.41	334.656	1668.71	224.129	493.614	207.581	1209.1	206.423	959.321	263.623	851.83	255.571	3750.56	276.141	1205.12	248.2	745.585	242.344	1012.94	192.689	2334.56	252.027	606.002	218.4	667.524	178.202	1508.02	182.069	1492.86	179.156	182.968
HS3ST1	8279.17	-1.95505	0.103425	-18.9031	1.0763e-79	1.71686e-78	7984.77	12316.7	2070.97	24202.7	3088.08	39455.3	12550	16559.2	5295.49	10686	2574.42	25103.4	6958.19	19019.5	1566.17	18997.2	4365.13	16222.5	4286.98	27492.3	3553.23	4971.17	3179.59	45511.8	3049.01	10712.6	2271.78	12641.8	1866.13	16748.6	10189	13279.7	7844.58	11405.3	4074.96	16354.8	1503.65	20619.1	2305.67	21316.7	2557	6466.82	2723.49
NONO	18923.5	0.71544	0.0378492	18.9024	1.09051e-79	1.73748e-78	17853.8	14652.4	14806	16833	19077.1	11173.6	20119.3	13203.6	22094.2	16329.5	26390.8	14630.6	29187.9	13898.3	20049.9	11464.1	33386	12422	22103	15098.8	23437.9	13389.6	33420.4	9893.55	27642.6	12281.9	22656.1	11846.3	18763.8	13929.9	30547.3	10686.8	24414.7	15276.2	30233.5	17922.4	27416.6	16324.8	28227	13841.8	27308.4	14092.7	29537.5
C9orf152	449.715	-2.8754	0.152294	-18.8806	1.64789e-79	2.62244e-78	130.436	1791.51	39.3981	358.206	66.3332	1034.73	57.0578	261.918	15.3388	354.231	88.2608	830.564	59.6648	914.843	190.184	1351.84	82.5556	1049.39	64.4403	901.743	34.8689	510.605	82.5754	805.26	48.5684	731.562	206.363	2231.98	63.3617	575.903	41.7617	691.57	103.637	585.722	59.5339	474.705	29.2472	482.249	1088.3	323.882	49.6417	397.22	20.1265
MAGEA10	616.069	4.44845	0.235621	18.8796	1.67724e-79	2.666e-78	15.8638	13.7667	45.3935	40.3992	13.4459	12.4132	45.0941	12.7765	170.531	8.94522	8630.33	99.1592	886.836	20.0968	8339.16	94.4167	30.9584	36.9214	635.924	17.2019	7.65416	18.3923	66.0603	5.86557	26.083	16.9933	105.415	65.4592	57.286	19.6737	42.6502	27.2757	48.182	7.02516	31.0998	5.41489	51.6127	14.6971	53.8577	17.3835	1463.08	36.1932	107.037
RGN	835.377	-2.20497	0.116793	-18.8793	1.68699e-79	2.67834e-78	173.62	1550.14	241.527	797.21	798.688	1757.35	731.628	1743.08	82.1077	1178.98	379.259	1746.73	247.699	1125.42	129.711	914.166	886.613	2401.54	1149.75	2316.83	389.512	2015.27	391.146	2435.89	330.085	1396	388.605	2124.7	291.638	1716.08	97.7401	954.649	340.911	1703.6	375.863	2341.94	333.762	1757.22	330.575	1192.14	111.92	995.313	144.545
PDE6A	243.704	-2.1538	0.114092	-18.8778	1.7378e-79	2.75576e-78	133.961	351.511	59.0971	313.318	183.761	1072.85	137.123	447.177	49.6255	277.302	41.0718	118.652	67.801	398.442	89.3951	576.207	140.173	501.311	105.987	462.641	193.905	1081.64	106.913	441.594	136.711	635.549	146.509	537.311	111.1	669.8	54.2013	202.368	127.273	477.711	29.3227	199.448	65.376	377.532	33.4289	121.684	47.8366	161.965	41.1679
MCM8	10324.2	1.19591	0.0633586	18.8753	1.82081e-79	2.88402e-78	6636.35	3461.88	10871.3	4212.29	8033.49	3756.76	6731.9	3128.42	6272.67	5127.4	12478	5649.53	14168.6	5935.56	25814.2	4078.45	18605.1	4883.48	11929.1	5462.07	11144.5	4020.91	6670.35	4653.08	24412.8	5606.94	9955.44	4223.94	10200.4	5320.84	19883.9	6685.18	14365.5	7068.18	12787.4	6625.11	12434.4	5315.76	16624.4	5852.74	11619.8	4649.02	8753.21
POP1	2608.66	1.06793	0.0565949	18.8697	2.02556e-79	3.20457e-78	2506.48	1564.82	2310.78	1414.87	4223.81	1642.97	2990.93	1412.72	4644.05	2147.75	5375.17	1844.19	5332.77	2037.64	4770.37	2067.46	2341.66	1398.09	2498.76	1558.13	2642.39	1268.19	3021.39	1204.96	3112.87	1208.22	2586.23	1221.91	2854.75	1277	2951.75	1809.87	5348.21	1643.89	3074.44	1299.57	3989.66	1443.99	6155.57	1295.53	7293.73	1517.4	4634.59
CNGA1	393.182	-2.12218	0.11247	-18.8689	2.05543e-79	3.248e-78	324.326	498.356	196.134	806.188	104.878	790.896	234.673	707.27	57.7461	1560.94	93.504	707.674	82.2652	734.845	19.2813	683.86	214.989	926.318	141.599	668.159	182.849	980.922	160.805	802.746	58.4619	958.422	19.6536	530.038	486.931	608.99	150.164	1236.2	304.547	828.968	91.5223	586.613	520.428	708.217	18.5716	800.555	19.8567	187.3	39.3382
PHACTR4	17258.2	-1.46075	0.0774263	-18.8664	2.15617e-79	3.40322e-78	9409.87	15016.8	5416.38	12247.2	4140.45	14103.1	7036.52	14591.7	6752.68	9718.08	7163.98	12609.3	7815.19	29385.1	4717.78	29763.3	6448.8	22193.9	5970.06	15811.3	6416.74	19546.6	4949.31	24061.4	6425.42	21853.4	4716.86	15173.8	5087.17	25670.6	5104.7	14764.9	16384.6	27955.7	6331.03	14643.7	8239.96	17563	8489.09	27579.4	2943.3	12332.8	4695.88
FGF10	353.987	-2.11218	0.11197	-18.8637	2.26712e-79	3.57416e-78	189.484	590.135	192.708	1229.93	308.36	736.81	344.187	525.661	131.733	563.549	316.341	675.469	108.482	406.306	226.117	1324.48	190.91	1156.87	395.121	526.017	125.868	860.935	159.935	1505.78	277.02	633.85	200.109	1377.37	164.046	1185.79	532.239	1211.57	197.274	674.415	233.693	893.456	141.075	863.455	159.716	509.611	243.696	572.757	157.353
TANC2	2000.49	1.3368	0.0708827	18.8593	2.46343e-79	3.87912e-78	4971.53	1284.9	2242.27	2025.34	4099.22	1193.44	2155.31	1146.23	2932.42	1076.11	1393.82	872.092	2410.1	969.017	2011.39	868.281	3430.36	1190.51	2762.45	1252.12	9533.68	1388.18	3589.86	1117.81	2105.53	1452.93	4920.54	1388.28	5258.16	1580.16	735.717	691.57	1534.55	773.645	2647.93	1159.69	6534.16	1319.98	1030.73	924.069	1228.41	931.975	2230.39
TJP2	11484.8	-1.19099	0.0631615	-18.8562	2.61139e-79	4.1073e-78	8433.36	21620.2	21386.3	13584.9	5399.88	30671.2	8081.04	27060.6	7294.95	9082.08	11150.6	27341.7	7504.21	17873.1	5974.57	14820.8	1688.09	23628.1	5592.74	18349.9	12353	19957.4	4901.5	27450	6020.68	19614.5	5305.58	17739.4	5676.52	23063.8	4604.45	14877.6	7660.04	19094.4	12546.6	14954.1	6605.56	16287.2	9841.11	18945.3	5174.48	9641.87	3695.96
ARHGAP40	1980.61	-1.35395	0.0718381	-18.8472	3.09723e-79	4.86578e-78	915.693	1882.37	566.99	1746.14	575.486	1391.16	1146.68	1665.51	1321.84	2390.16	679.87	2490.84	860.62	1997.45	451.358	2300.42	449.756	1639.31	696.125	2962.35	912.546	1387.3	372.893	1325.62	795.982	1647.5	697.702	1774.67	426.173	1607.88	381.187	1740.36	1140.01	2204.14	669.979	1683.13	1264.51	2230.29	1015.87	2827.1	1149.88	1760.8	745.596
LRFN1	917.577	1.29732	0.0688624	18.8393	3.59465e-79	5.64067e-78	584.316	398.318	1243.61	630.227	769.107	411.408	684.694	490.07	1626.81	533.135	2331.48	594.108	2298.9	735.719	1120.07	505.615	2253.94	546.437	652.034	477.127	402.269	575.416	2257.35	573.15	1735.87	474.113	813.837	465.488	685.696	543.71	3333.83	672.213	1883.65	594.504	2519.97	615.492	1650.75	557.572	3009.53	727.362	1263.61	608.046	2116.03
TUSC3	8114.45	1.42062	0.0754188	18.8364	3.79598e-79	5.94968e-78	19484.3	5519.55	3716.27	12628.8	14573.6	4202.74	6638.95	6345.35	11405.7	3314.2	29561.2	5291.03	17124.7	7021.66	23233.1	3450.18	25922.5	3646.2	10978.6	5071.85	10243	5725.26	18314.3	4353.93	11508.9	4455.64	12117.3	6714.11	15542.7	4668.03	9247.99	4330.67	11533.7	4503.12	15834.2	3621.66	7855.45	4240.12	10650.8	3860.96	9732.49	3011.27	9799.79
RUNX1	5251.35	1.51234	0.0803073	18.8319	4.13865e-79	6.47924e-78	12096.1	4527.42	13159.8	6063.46	17676	3314.32	8399.46	4951.8	3609.13	1757.74	13482.9	2773.91	4661.99	4029.85	6891.31	2843.09	22566.1	2415.48	17245.4	4286.9	13410.1	2214.08	10153.3	4561.74	9691.19	3601.73	11004.2	5971.33	11536.2	2777.57	8148.86	3805.4	6598.21	3268.45	9751.12	2571.17	13483.8	3810.23	10590.5	4095.18	2825.07	1206.14	6312.41
SCP2	16083.3	-0.964719	0.0512515	-18.8232	4.87241e-79	7.61913e-78	16755.7	30197.8	16692.8	28613.4	14614.8	37651.8	18502.4	30158	16744.6	22651.1	15229.8	24084.7	15154.9	20622.8	11806.3	25609	11897.5	28556.7	11069.3	16556.4	13230.6	31672.4	9487.48	39689	11992.8	25904.6	12966	22924.4	11759.2	25480.1	13378.8	22574.6	11712.8	25215.9	12163.6	20663.2	15581.9	20846	8467.73	24308.5	7209.79	18359.9	12376
PIK3R4	6104.86	0.690189	0.0366852	18.8138	5.8196e-79	9.08976e-78	5857.26	5082.68	8759.22	5777.98	7059.11	4725.87	5882.48	5217.37	10282.4	4615.73	7184.08	4203.67	6925.64	6430.11	12709	4622.89	8739.72	5042.65	5764.02	4842.8	6756.07	7074.9	7956.79	5076.24	9415.97	4627.28	7630.06	4907.62	6470.71	6072.02	7977.37	5172.7	8401.86	4678.75	12484.4	4882.42	10978	5076.01	9702.75	5210.47	6108.64	6377.24	5895.24
DES	35207.9	-2.4222	0.128775	-18.8096	6.3053e-79	9.83699e-78	1736.2	22730.7	4812.56	43623.9	4974.1	64408.4	7471.81	52165.5	3335.74	100478	3614.32	105663	11197.1	71092.1	7032.41	122587	14179.8	70821.9	29663.7	45616.8	10822.1	40966.6	2082.64	84016.8	12929.1	48926.3	3600.18	21644.3	1373.13	52272.1	9474.57	42438.3	4439.11	46268.6	2309.38	92680.3	996.985	26808.4	9316.46	51316	6740.45	76903.3	2121.52
SLC1A4	2104.44	1.46539	0.0779328	18.8033	7.09949e-79	1.10632e-77	2016.46	900.345	1251.32	976.762	1707.63	985.074	1783.52	915.344	2501.13	1105.63	1808.04	1329.75	6156.33	1522.99	3567.92	1105.65	1845.46	843.45	2008.67	861.002	836.004	1059.75	5928.91	963.63	2560.63	1085.87	2472.78	812.785	3415.46	885.317	1104.46	924.733	935.459	964.203	3253.04	787.866	1092.47	918.569	2641.81	1008.24	1594.85	953.691	3816.72
HRCT1	706.303	-1.58203	0.0841573	-18.7985	7.76258e-79	1.20826e-77	564.046	754.418	298.055	807.085	224.099	589.626	634.078	705.445	573.851	1281.85	240.314	722.082	281.148	1050.28	201.577	1345.66	320.763	651.458	239.955	1110.88	261.942	971.288	225.996	796.042	205.966	904.044	289.444	640.955	198.765	990.839	175.044	1403.38	721.822	1107.34	255.907	870.894	296.773	1329.17	166.216	690.765	429.627	866.827	373.256
H2AFV	11285.2	0.796613	0.0423773	18.7981	7.82631e-79	1.21677e-77	13360.8	6946.7	17196.4	4530.99	12134.5	9155.6	11502.7	9182.65	21600.6	9043.62	15637.9	6432.63	17738.5	8431.06	19003.5	6430.93	14177.2	5524.27	15519.1	7058.22	14047.9	5776.93	11737.9	6814.96	15576.1	7486.4	13525.2	7234.15	14673	5991.54	18380.5	7336.28	17801.9	7362.36	11025.3	8180.99	16610.7	8067.79	8294.09	7224.21	17587.6	9744.11	14616.4
EDN3	4245.43	-2.4096	0.128195	-18.7963	8.09317e-79	1.25682e-77	2390.14	6492.4	1700.11	3755.33	1091.81	2969.41	1455.89	6580.81	383.47	7451.37	609.961	4863.88	979.95	11732.2	428.571	4838.2	7675.95	2581.22	286.59	4161.96	699.93	14867.1	416.354	8993.6	508.169	12873.3	984.466	5430.39	814.155	8841.54	16298.6	4218.05	1020.91	6446.46	598.894	6184.7	582.363	9692.74	404.861	2402.58	966.66	20221.1	576.351
CACNG4	593.42	2.18814	0.116549	18.7745	1.22112e-78	1.89414e-77	185.077	163.365	137.037	155.312	382.761	147.185	149.087	146.017	460.164	86.7686	1493.44	137.297	635.521	152.037	1524.98	181.774	185.75	120.61	1029.35	133.994	1646.49	155.897	270.326	100.553	5619.54	178.43	276.937	166.375	1578.84	133.245	790.807	158.375	346.365	83.4237	199.039	93.8581	126.451	131.355	1067.87	150.962	279.799	140.249	1587.25
CYP2C18	6679.73	-2.48656	0.132462	-18.7718	1.28389e-78	1.98923e-77	5342.57	11333.7	716.017	14040.1	893.706	16891.7	5552.09	8030.94	350.988	15589.7	1577.33	8614.14	916.669	10123.6	1400.52	16627.1	536.611	20659.6	395.121	9993.42	486.464	16499.6	2105.24	21623.9	1572.18	10936.9	834.384	13811	2172.53	17295.9	377.632	12340.9	7284.58	17231	10214.1	17068.6	529.89	12056.2	521.863	19287.4	2378.29	13054	719.066
NUP155	5480.11	1.04347	0.0556154	18.7623	1.53535e-78	2.3761e-77	5880.18	2725.82	7611.54	2491.28	4526.8	3155.61	5561.3	2850.07	3697.55	1799.78	8472.16	3379.04	8061.99	4055.19	7645.91	2784.85	6005.06	3134.22	5105.2	3777.18	8556.5	3100.42	5911.53	3376.06	6250.93	2956.83	5131.37	2852.02	5623.57	3702.23	7875.19	2314.91	9597.32	3336.07	4668.53	3598.19	6556.53	3668.77	6769.36	3317.5	2976.7	1505.64	4604.4
MYOM1	1671.38	-1.72851	0.0921545	-18.7567	1.70792e-78	2.64013e-77	407.17	1411.55	494.189	2168.99	493.914	3036.79	554.933	1833.43	451.141	2562.8	460.529	3449.38	574.048	1651.44	395.267	2633.08	1636.49	4732.51	1220.13	3476.6	494.969	1867.26	282.495	2330.31	1319.44	3375.72	422.552	1671.03	406.21	1913.71	729.497	1895.22	808.186	2731.91	583.788	9695.36	374.192	1371.42	793.008	2979.9	578.552	2512.71	644.049
DPT	8528.08	-2.06878	0.110297	-18.7565	1.71448e-78	2.64724e-77	1847.25	11995.4	2001.59	6058.98	5736.03	14588.1	1725.54	5751.25	5305.42	24708.5	1893.67	21572.6	1845.09	8209.99	2388.25	38274.1	2449.15	21334	5856.44	19636.5	904.892	23283.8	2515.51	24190.5	1433.67	21813.4	4126.36	10425.3	2442.46	16297	2306.67	15480.3	1296.37	19890.9	3089.54	45942.6	6030.08	22577.5	7107.36	12330.4	2953.23	27719.5	2986.04
ELOVL6	3468.51	-1.35949	0.07251	-18.749	1.97339e-78	3.04353e-77	2399.84	4857.83	2008.45	2928.49	763.729	5143.49	1149.44	2764.29	2150.14	5883.27	1184.09	5976.67	1843.28	3891.8	645.923	4888.49	1179.86	6583.5	1466.86	5078.19	6665.92	4748.72	2172.17	5670.33	3260.38	5329.1	912.105	4363.04	2459.82	4805.75	1211.09	4811.08	3712.75	6363.91	3574.7	3128.9	1703.22	4929.04	2102.31	4529.77	3658.15	4698.78	3069.3
HIST2H3D	53972.8	0.744841	0.0397434	18.7412	2.28278e-78	3.51668e-77	73414.1	40394.4	71821.9	31773.5	60806.1	79132.2	53392.3	37150.4	87145.1	54080.1	80680	39664.5	82695.5	35768	72531	32308.2	67791.1	38237.5	61230.2	53216.4	68101.6	31774	77467.9	40216.9	63741.5	50431.9	57319.7	44699.5	70893.1	30669.5	58167.8	35414.4	62409.4	43174.9	46978.5	36324.9	64747.2	36571	62576.2	33775.2	63330.2	37464.5	59953.3
PRR11	4603.87	1.29015	0.0688511	18.7383	2.41396e-78	3.71452e-77	8360.21	2448.65	7317.77	2534.37	5968.2	2452.49	4735.8	3239.75	5243.16	2494.82	11549.9	4442.67	8784.29	3770.34	16654.7	3236.64	5253.46	2074.99	6533.91	2375.68	14336.2	3675.83	4845.87	2417.45	3317.94	2039.2	5324.34	1902.86	9523.36	2749.85	6093.65	1955.93	7253.67	3455.5	2751	2248.98	8120.39	2537.09	15589	3892.07	9177.41	2561.57	7948.15
TYRO3	6055.3	-1.26564	0.0675458	-18.7375	2.44891e-78	3.76401e-77	3727.99	6176.68	2801.55	4741.96	2825.44	8035.75	2293.36	5482.94	3343.86	10429.2	5049.22	8918.39	4280.5	10091.2	5249.77	20203.4	1953.82	8716.74	3175.38	7767.12	6438	8670.65	2780.62	8330.79	1743.07	7768.49	3679.69	5095.82	2907.7	8626.92	3404.02	8473.94	4405.48	8243.14	5696.6	6680.17	4198.69	7154.74	2404.1	8347.73	8017.59	9091.73	3540.44
TMEM252	218.541	-1.72175	0.0919874	-18.7173	3.58029e-78	5.49671e-77	75.7936	122.983	101.065	144.539	60.9549	221.664	84.6664	124.114	64.062	395.379	69.0357	405.112	42.4886	200.968	68.361	283.25	48.1574	249.425	82.2462	278.852	65.4856	177.792	40.8531	231.271	52.166	162.286	82.1877	197.287	46.0024	118.936	52.4243	109.983	38.182	107.134	52.4254	226.523	83.4405	134.111	79.858	182.984	75.8165	255.162	52.146
BEX4	9629.41	-1.64598	0.0879397	-18.7172	3.58599e-78	5.4992e-77	5173.36	20822.7	3730.83	15389.4	3815.95	16707.2	4949.3	17638.9	2709.55	6312.64	7953.08	14746.7	2989.57	20132.7	4807.18	8362.5	18668.7	11225.8	5655.48	18797.2	3392.49	39836	3028.34	20381.2	3643.53	20957	3884.26	13937.4	2888.6	28065.4	10444.9	10487.9	11093.7	15195.4	4688.96	14302.5	4142.78	13920	1922.16	16324	1430.58	9447.33	1807.73
BEND6	1072.1	1.43599	0.0767247	18.7162	3.65259e-78	5.59497e-77	1670.1	434.111	2554.88	645.489	2872.95	518.693	1518.47	723.697	3623.57	927.619	2189.04	632.246	691.57	535.624	834.354	744.745	1492.02	639.151	1750.91	580.339	2776.76	690.149	837.054	644.375	818.467	689.078	2655.02	574.586	2428.58	457.861	2698.52	591.266	868.186	439.95	839.695	468.388	664.943	495.109	1005.65	560.846	1766.34	586.33	2093.16
LMOD1	21299	-2.31334	0.123687	-18.7032	4.6605e-78	7.13078e-77	1902.77	14144.9	4514.51	14042.7	4074.12	23951.2	5236.43	18776	1867.72	34409.6	3139.81	45675.9	6170.79	20845.7	2077.12	27406.4	8074.97	36323.3	14146.3	25392.8	3718.22	29239.4	1893.15	34043	7148.55	25465.3	2990.92	11455.4	2257.59	14529.9	3045.94	12897.9	2148.19	16860.4	2313.83	59635.1	1173.33	11340.7	5310.56	27681.8	1732.95	17643.3	2098.65
EPHA1	5950.81	-1.41935	0.0759025	-18.6997	4.979e-78	7.60946e-77	3503.25	6381.35	1981.9	5130.69	1285.43	8103.14	3800.79	5149.84	2282.77	7335.08	2431.1	8912.46	6232.26	9366	3152.49	8824.88	1390.55	6939.59	4499.8	5986.27	2759.75	7835.99	2468.57	5602.46	2199.97	6005.43	1868.88	5929.51	1393.96	10014.8	1850.84	6997.53	3551.84	7919.99	3988.77	5967.21	2782.78	9216.01	1259.16	7933.27	3344.05	5496.84	3062.89
SLCO2A1	11732.6	-1.54319	0.0825516	-18.6937	5.57497e-78	8.51066e-77	10323.8	18422.7	7274.09	29620.7	10048.6	26096.9	7492.06	14390	9876.38	8514.06	4177.09	13467.8	3593.45	11332.9	3173.53	12538	2186.86	13392.6	4466.73	10492.3	11602	9092.8	2213.02	14099.2	3299.95	11940.3	5389.55	15155.6	3828.61	20388.2	5899.95	16611.8	5783.66	10802.9	3965.67	14477.6	4977.18	12730.5	3926.97	15319.4	4660.91	14511.7	3566.97
HIST1H2AJ	48190.7	0.897593	0.0480297	18.6883	6.16322e-78	9.39804e-77	57812	27459.2	58478.8	24195.5	51583.1	33051.8	50825.6	29849.5	71209	33299.5	67243.3	38636.5	65282.4	32358.5	62410.1	31161.1	41836.8	47817.4	57992.9	35081.1	49267.3	24104.4	61601.2	26582.8	59324.5	38602.8	50429.3	38566.4	62746.4	23676.4	54730	30990.4	71498.5	49713.5	61054.3	37194.9	60722.3	28413.2	57103.1	35853.9	64027.9	24742.6	61364.9
WDR26	9773.7	-1.17084	0.0627101	-18.6707	8.5661e-78	1.30474e-76	7582.01	10475.6	6160.66	13600.2	5116.62	13973.7	6910.44	11296.2	4340.88	5545.14	6222.82	11522	3993.02	9823.86	4041.18	11485.3	8336.4	12631.2	5563.06	14960.2	6795.19	11634.4	6872.88	15682	5894.76	14042.4	7936.48	9449.76	6682.49	13594.5	3677.69	5270.36	7921.86	8830.62	7329.78	7840.76	5734.17	11265.3	5621.63	11711	2470.35	5078.81	2489.29
SLC24A3	5016.66	-1.82523	0.0977646	-18.6696	8.74496e-78	1.33048e-76	3779.99	7543.26	1549.37	10288.3	4484.67	4912.96	4745	9543.13	5135.79	7983.61	2355.08	5579.19	3881.83	16237.4	2354.07	15537.3	2186.86	8413.17	2347.83	7133.37	1808.93	13075.2	1793.19	7161.03	1488.53	9256.25	3224.98	4793.07	1902.59	11442.9	1451.89	10851.3	2170.92	5091.48	2834.53	7435.54	3232.67	7179.54	1314.87	6564.55	2054.27	13063	2293.51
PRB1	21597.3	-1.87169	0.100284	-18.6638	9.75529e-78	1.48252e-76	13385.5	105563	10956.1	56917	8967.54	125729	10140.6	12328.4	3960.12	113053	5826.08	10160.8	5230.62	108156	9579.3	11133.2	7789.47	7192.3	2711.58	84267.7	3470.74	46929.3	5981.93	11888.7	8297.1	14135	11937.8	112945	10056.3	35477	6298.91	94395	10526.4	22380.4	6969.02	17986.5	8000.82	24901.5	6707.14	21606.8	7909.28	92720.6	7144.92
DBNL	10948.5	-1.153	0.0617868	-18.6609	1.02905e-77	1.5621e-76	10831.4	17130.4	8337.83	15979.2	7201.64	18496.5	9353.8	12844	9610.21	17832.3	9561	33325.1	11929.4	30087.6	9063.96	29458.9	7924.48	22378.5	10056.1	18779.1	8838	20196.5	5847.21	22686.4	5842.6	18675.6	8786.94	16293.9	5726.86	17268.1	6790.27	17577.9	9081.86	19593.2	5656.61	16847.5	10105.8	15757.1	4228.76	19481.4	7661.08	14889.9	11392.5
AQP3	53648.5	-2.16044	0.115917	-18.6378	1.58671e-77	2.40592e-76	42560.8	57633.1	9108.67	95215.4	7220.46	122548	31104.8	80280.2	14113.5	94872.1	14667.9	99647.3	46600.9	54052.6	21547.7	100686	1657.13	110160	24956.2	92011.3	19341.2	90675.8	12840	125262	9433.96	90956.6	7798.01	51029.1	3136.84	104603	4773.27	68571.1	43818.4	70663.4	8191.69	73712	6001.69	73083.2	11943.4	79178.1	11654.1	86152.5	5260.34
TMPRSS11A	16439.3	-2.7537	0.147859	-18.6238	2.05953e-77	3.11934e-76	14545.3	22330.6	752.846	44196.7	866.814	53007.8	9110.84	26337.8	438.509	15603.1	2666.17	29980	6462.79	19899.4	749.341	20208.7	484.154	36304.5	7039.26	24153.3	451.595	23343.3	3334.31	34250.8	1154.85	21298.6	469.899	16116.6	580.671	31124.7	840.565	15237.4	6947.31	31912.6	24273	7551.96	713.975	21366.8	459.648	32282	1072.26	9561.34	236.029
LRRC26	4872.91	-2.43057	0.13053	-18.6208	2.1801e-77	3.29826e-76	3082.86	39681.3	1276.16	7586.06	822.891	4416.43	1028.88	1971.23	2636.47	39805.3	1691.81	4408.77	2506.83	47124.5	3759.85	6352.39	430.837	1811.61	1679.69	15485.4	591.922	3164.35	852.699	4364.83	1251.09	2569.39	2494.22	22654.3	833.25	3673.62	3084.15	28219.8	1000.91	2925.1	587.342	1425.02	920.426	6911.32	701.079	6222.37	3650.93	43217.4	839.825
DNAJC2	10418.1	0.971518	0.0521782	18.6193	2.24309e-77	3.38976e-76	12631.1	7025.63	25218.2	5163.01	12771.8	7268.8	10514.3	7483.37	15151.1	7074.77	13366.7	8258.18	21078.9	6996.32	12496	5363.22	11241.3	8067.75	12520.9	10573.8	10276.1	7175.62	14539.3	6755.47	18233.8	6527.13	12370.1	7188.69	14797.1	6525.41	19935.4	8574.24	16021.9	7199.91	15741.8	6995.13	14707	7802.33	16444.2	6426.4	21621.2	7300.17	17275.9
SELENOF	23569.6	0.70669	0.0379593	18.617	2.33822e-77	3.52956e-76	27019.6	21064	33774.4	14677.5	31641.9	13890.3	30316.1	16133.1	51185.6	21576.8	36738.3	18470.7	36188.5	19181.1	50394.3	17520	42770.7	20782.7	40284.5	18462.2	33294.7	13462.3	31702	23084.4	35859.7	21706.4	33206.5	24215.4	46544	14030.9	38395.9	21445.7	31939.2	16899	32698.3	22818.3	38258.7	20083.6	29584.6	25894.1	31561.3	32007.4	38073.9
PLAC9	288.986	-2.11186	0.113439	-18.6167	2.35233e-77	3.54689e-76	77.5563	326.731	132.754	485.688	116.531	463.721	82.8259	310.286	285.121	1112.79	184.386	745.813	53.3367	509.411	142.857	1020.94	213.269	1051.85	481.606	736.967	179.447	568.409	144.29	841.291	197.871	892.148	122.388	534.584	120.648	483.794	318.1	1095.43	91.8186	632.264	216.81	1471.95	56.7739	264.548	62.215	352.244	279.799	1092.13	209.499
ASF1B	2223.43	1.24345	0.0668129	18.6108	2.62469e-77	3.95314e-76	2305.54	1355.57	4296.96	1249.68	1767.69	2004.73	2211.45	1305.94	3476.49	1564.52	6821.42	1824.7	4893.42	1710.85	10509.2	2057.76	2392.39	1293.07	2735.32	1321.83	3796.46	1220.02	4056.62	1416.12	5159.04	1326.33	2153.85	1119.17	4709.6	1293.99	3262.74	1497.52	3861.84	1824.78	2631.04	1058.61	3271.38	1249.25	8698.02	1522.43	4330.57	1264.05	4318.97
RIF1	1810.03	1.07653	0.0578638	18.6046	2.94729e-77	4.43408e-76	2035.85	1107.76	3489.3	1343.95	1956.83	1254.62	2410.23	1225.63	3794.1	1039.43	3357.4	1445.01	3663.96	1269.6	5985.97	1420.66	3726.18	1214.31	1994.26	1772.7	4082.22	1199	2877.97	1377.57	2630.79	1153	4396.15	1086.44	2417.29	1198.31	2320	1442.09	4297.29	1247.84	2504.87	1156.08	3107.08	1202.41	4135.9	1007.33	3335.02	844.206	3459.02
KIF18A	474.42	1.78973	0.0962069	18.6029	3.04106e-77	4.57006e-76	645.127	191.817	825.647	230.724	551.283	270.43	349.709	281.995	287.828	142.229	1468.1	362.736	772.931	326.792	1304.12	212.658	1417.2	342.139	1078.53	222.72	1545.29	296.028	1720.18	451.649	954.279	310.128	935.332	250.927	2365.22	351.444	1370.14	350.184	888.186	353.892	932.994	238.255	1076.12	191.062	1650.09	225.985	496.417	76.0057	443.698
TSPYL1	5255.66	-0.843553	0.0453868	-18.5859	4.18052e-77	6.27543e-76	5091.39	7338.59	6449.3	5711.54	5177.58	8722.91	4597.76	8287.38	3324.01	5824.23	4550.24	5502.06	3215.57	6160.99	4050.83	5831.78	5870.91	5227.26	3627.31	8244.25	6354.65	7801.84	4085.31	8625.75	4208.36	7088.75	4598.94	6515.92	1222.97	8306.77	3221.87	5109.35	2926.38	4265.15	5015.07	5766.86	6515.24	6493.37	3555.54	4855.48	2405.37	6550.06	2448.12
NETO1	362.353	1.86832	0.100538	18.5832	4.3989e-77	6.5959e-76	964.166	152.352	293.773	162.494	1809.82	148.071	191.42	171.57	1545.61	171.748	239.44	98.3117	280.244	118.833	432.076	176.48	202.089	106.662	575.723	114.076	358.044	183.047	251.203	82.956	265.327	126.6	1983.23	95.4613	566.784	140.399	140.39	144.297	186.365	137.869	519.811	206.668	1078.7	155.238	484.719	166.515	227.449	199.967	449.187
CELSR3	685.754	1.84547	0.0993104	18.5829	4.42351e-77	6.62544e-76	787.901	271.664	586.689	288.181	622.098	243.83	294.492	237.278	964.54	328.29	852.896	374.601	781.971	496.304	589.832	337.077	334.522	172.3	445.995	184.694	1543.59	404.63	1892.28	163.398	1498.42	236.207	719.143	231.835	773.36	326.405	333.205	431.132	439.093	193.192	1297.31	145.299	477.417	262.711	846.866	166.515	922.434	336.597	530.608
NAT14	1589.3	1.23445	0.0664679	18.5721	5.40922e-77	8.09285e-76	2351.37	785.622	3503	955.216	2133.42	894.635	1994.26	1117.94	4490.66	1497.43	3554.9	1569.6	2345.91	1182.22	2062.22	1598.03	5801.25	1043.65	2670.03	971.456	3410.35	1170.1	3146.56	1147.98	3967.32	1122.41	2223.54	1034.62	2967.59	943.443	4721.74	1094.55	1535.46	854.435	1950.4	1431.34	2026.66	998.485	3997.54	1043.01	2508.26	1190.76	3381.26
C1QTNF7	374.663	-2.31302	0.124613	-18.5616	6.57417e-77	9.82485e-76	29.9649	482.754	133.611	305.238	114.739	504.507	115.036	235.453	48.7232	542.975	164.287	828.869	84.0732	261.259	69.2374	682.095	545.211	1080.57	232.324	761.412	144.579	1043.98	51.2837	588.233	188.877	1034.89	69.6809	917.338	102.42	992.628	302.106	412.655	49.0911	824.578	153.722	1997.19	115.268	1215.27	127.216	431.842	73.1088	488.608	19.2117
SLC6A4	1228.15	-1.43267	0.0771899	-18.5604	6.72346e-77	1.00368e-75	653.059	845.278	307.476	570.975	394.414	1816.76	376.397	711.833	387.079	935.67	874.743	2179.81	1099.28	969.017	1553.02	927.402	243.367	1384.14	278.959	2428.19	362.297	1435.47	478.068	1080.1	390.346	1438.48	662.862	1125.53	454.816	2207.03	632.645	1006.56	995.459	981.766	1764.69	1696.66	544.514	1964.82	348.218	1030.2	824.053	893.972	1052.07
OSBPL10	6532.82	-1.07506	0.0579587	-18.5487	8.34958e-77	1.24506e-75	6278.53	11588.8	4067.42	11863.9	4102.8	10710.8	5866.83	11096.4	4022.37	7824.38	2840.07	10135.4	3094.44	8163.68	3152.49	9776.99	4875.08	9271.39	3936.79	11441.1	11788.3	8963.18	3040.51	13598.9	3686.7	11591.1	5453.87	9560.68	4637.56	10861.7	5389.04	9363.48	5739.12	9613.05	4077.63	9304.58	2990.09	9803.89	3723.61	12355.1	3921.7	9246.46	2673.17
MYOZ1	806.414	-2.22984	0.120255	-18.5426	9.36499e-77	1.39493e-75	109.284	374.456	95.0693	601.499	82.4684	427.368	120.558	386.945	168.727	1634.29	296.242	762.763	300.132	7818.54	364.592	1274.18	2470.65	1335.74	239.955	781.33	238.98	1786.68	143.42	909.164	165.492	452.022	95.5879	290.93	193.557	909.462	1349.7	1133.26	1699.1	2292.84	122.622	381.75	116.128	336.196	310.146	511.44	111.017	1045.08	274.453
TROAP	2554.31	1.39303	0.0751303	18.5415	9.5483e-77	1.42066e-75	2726.81	1048.11	4406.59	1055.76	2004.34	1137.58	1577.37	1008.43	6011.91	1141.41	4959.21	960.234	3785.1	1047.66	9428.55	1114.47	2978.88	918.113	2445.34	807.585	2661.95	892.464	4018.38	1015.58	3688.5	1072.28	2551.39	726.415	4151.5	999.782	6760.95	623.821	3252.74	1314.58	3437.86	943.093	4148.8	1040.74	9024.88	975.305	5149.2	1180.8	3878.93
DCBLD2	4291.95	1.2525	0.0675872	18.5316	1.14883e-76	1.70743e-75	10368.7	2528.49	8673.58	2678.91	7099.45	2607.65	4306.94	2480.46	7386.08	1889.23	4637.62	2123.02	1915.6	1855.03	3168.27	1599.79	6903.71	3048.89	5490.99	2754.12	34248.1	2966.41	5286.56	2859.89	8332.18	3533.76	6649.17	3410.24	13398.8	3872.14	8073.34	3440.25	2714.56	2889.97	7704.76	5049.38	4772.45	3843.29	8116.73	3442.84	1890	2173.4	2694.21
STARD7	10502.5	0.821891	0.0443778	18.5203	1.41615e-76	2.10241e-75	15188.7	7646.05	16135.2	7256.59	8109.69	10210.7	9477.12	9192.69	9447.8	8870.97	14176.8	7403.04	11950.1	6943.89	12773	6359.45	18373.8	7040.51	10865.8	6735.91	11908.2	7438.37	21723.4	5540.45	13035.2	9319.97	16350.9	7415.98	16263.1	7390.16	14910.7	5999.77	19126.5	8722.61	18214.7	9605.11	11144.9	9289.49	15486	9145.54	15687.7	8164.28	14823.2
PLAG1	1968.59	1.88573	0.101864	18.5124	1.64171e-76	2.4346e-75	2204.18	950.823	1712.96	1102.45	2421.16	872.469	536.527	713.658	5389.33	1300.63	3187.87	865.312	2401.06	1222.41	2895.7	1230.06	2918.68	999.341	2254.56	1050.22	6431.19	886.333	3284.76	772.58	3864.78	536.988	3227.66	1047.35	3094.31	733.292	9856.65	594.786	3825.47	1129.29	1222.67	841.113	750.104	1377.85	4740.41	900.281	3825.12	742.865	3665.77
KLK11	12595.5	-2.10095	0.113564	-18.5001	2.06089e-76	3.05287e-75	9477.73	22466.4	888.17	19177	2353.04	31649.2	3722.56	13231	1911.94	20231.4	4218.17	18959.7	3004.03	19033.5	3808.06	22351.2	593.368	25023.7	6532.21	19320.5	2859.25	32290.7	6859.84	22362.1	4016.78	17318.7	2736.32	14643.8	4271.28	24234.4	912.537	20795.5	7431.85	19158.5	8101.06	14800.7	11175.9	17913.9	336.146	17554.6	6773.84	17182.7	3004.34
GANAB	8330.91	0.67843	0.0366845	18.4936	2.3238e-76	3.43856e-75	8000.64	7059.59	11431.4	6098.48	13253.2	5474.21	7744.22	6640.13	6628.17	3906.38	7292.44	4928.3	6610.14	4684.31	7400.51	4095.22	10807.9	5240.38	9536.32	5814.25	10762.6	5104.3	10176.8	5237.12	11003.4	5757.33	8635.07	7315.07	9225.64	6480.7	7870.75	5424.34	9038.23	5754.48	7166.29	5488.89	9277.38	6261.89	8334.02	5361.43	5479.55	4156.79	5754.36
NRCAM	1369.35	2.10913	0.114143	18.478	3.10444e-76	4.58866e-75	1047.89	380.88	1127.13	450.675	984.242	339.589	614.752	375.081	511.594	380.172	3689.48	447.488	617.441	336.404	941.278	317.664	2614.26	318.345	927.601	311.446	2349.83	466.814	575.42	296.63	513.566	219.214	1073.8	420.939	627.542	302.26	1674.91	354.584	995.459	374.968	1389.72	378.14	498.922	338.952	860.795	289.115	2547.07	423.46	1933.98
OTOA	598.748	1.79722	0.0972715	18.4763	3.20153e-76	4.72699e-75	406.289	172.543	873.61	328.58	871.296	172.011	790.527	386.945	2637.37	502.721	1868.33	326.293	1054.98	149.416	1597.72	447.377	1088.7	399.572	2324.94	220.909	1094.54	215.453	1561.11	566.447	839.154	264.246	1076.48	319.114	1015.52	177.063	1919.26	462.807	389.093	232.708	1124.04	328.503	641.717	211.271	1718.8	361.393	1020.81	451.51	2065.71
IQGAP3	2914.85	1.39195	0.0753389	18.4758	3.23322e-76	4.76855e-75	3111.95	1093.08	3930.39	1502.85	3039.68	1455	2279.55	1443.74	4891.27	1954.53	5002.9	1888.26	5410.52	1973.86	10705.5	1609.5	1754.31	1096.98	3867.27	1324.55	5164	1206.01	6389.6	1317.24	3429.47	1373.91	4116.53	940.976	2944.15	1232.29	6960.87	1379.62	3885.47	1695.7	2523.53	1081.17	5937.18	1211.59	5701.49	1202.21	4800.81	1597.93	4652.89
LGR5	571.323	3.84036	0.207861	18.4756	3.24363e-76	4.77869e-75	132.198	32.1224	14.5602	12.5686	169.419	13.2998	166.572	7.30085	1808.17	6.26165	832.797	33.9006	457.43	5.24265	340.052	5.2944	66.2165	32.8191	102.596	11.7697	182.849	34.1571	209.481	10.0553	84.545	15.294	207.256	243.654	453.08	5.36555	314.546	5.27916	22.7274	28.1006	219.476	35.1968	250.321	20.2085	705.722	32.9371	137.192	5.42898	53.9757
CCNG1	12916.5	-0.895226	0.0484913	-18.4616	4.20933e-76	6.19465e-75	9839.07	18809	8060.34	20095.4	8127.62	14980	10372.6	18566.1	15688.9	21107.1	8602.37	22834.6	8697.51	19116.5	8063.96	25365.5	16662.5	14142.6	10560.6	14050.4	10339.1	17313.3	9969.02	16776.4	11399.2	19743.7	7142.29	23454.4	6338.78	19515.4	13744.9	15153	10446.4	17706	7447.96	25065.5	11477.8	16920	12665.8	19382.6	13083.8	23639.6	10156.6
ZNF750	21195.1	-1.93844	0.10502	-18.4579	4.50576e-76	6.62367e-75	14913.7	25105	6830.43	32897.5	5010.85	61439.9	12059.4	35241.2	10317.6	37055.6	5377.79	45005.6	23387.7	19893.2	10832.6	42877.6	885.753	40266.5	8607.02	40103.1	4120.49	54086.5	7961.14	56678.2	3002.25	34640.8	5654.87	22749.8	5786.75	36029.7	1603.83	35432	9280.95	35136.3	17298.6	14144.6	9018.45	34839.5	2085.59	40526.4	12091.8	30071.1	6542.95
KIF1C	17961	-1.18166	0.0640304	-18.4547	4.77598e-76	7.01326e-75	11890.8	20394.1	9078.69	19172.5	9034.77	27343.6	7619.06	18631.8	8744.92	44202.8	7948.71	30420.7	11040.7	37084.8	9794.9	47892.2	4630.85	21057.5	10764.1	16883.2	11636	20356.8	5942.82	28960.9	6650.27	22120.2	10550.4	15303.8	8231.82	25584.8	6258.03	27532.6	8822.77	23345.5	11962.8	28980.5	13674.8	19278.9	5452.63	25486	13406.9	38541.2	13738.2
NDC80	4761.24	1.78459	0.0967794	18.4397	6.30484e-76	9.24823e-75	9061.75	3078.24	13233.5	2648.39	8512.17	3723.06	6026.96	3948.85	5557.16	3136.19	13060.8	2973.93	7297.19	2343.47	10062.2	1348.31	6714.52	2353.95	6828.98	2279.71	18516.3	2264	8301.87	3123.84	9062.5	2594.03	7657.75	2110.15	10992.8	2657.74	9817.55	1873.22	12187.3	4387.21	5173.23	2730.01	10504	2494.83	11649.1	2616.67	5988.6	1116.56	6858.57
HIST1H3D	40653.4	0.921991	0.0500077	18.437	6.63335e-76	9.71955e-75	52136.3	26001.7	60757.9	20276.8	50638.3	49551.6	46911.6	31606.3	28950.6	22383.6	44223.9	21817.6	45660.8	20954.9	38321.6	19598.1	47710.3	23853.7	46117.2	31382.7	56197.7	22266.1	44537.7	21036.5	44530	26410.1	41936.3	28831.1	55162.9	19174.7	48260.5	17190.7	41873.8	21108.8	36337.9	23654	51183.4	22545.4	48484.9	23566.5	33277.1	20305.3	33649.7
MBD4	6711.31	0.790032	0.0428764	18.4258	8.15946e-76	1.19427e-74	6318.19	5235.04	8885.98	5352.44	8081	5021.13	7687.16	5672.76	10643.3	3583.45	8216.12	3177.33	5697.09	4310.33	9647.66	2100.11	6923.49	4186.89	6053.15	4689.79	6059.54	5801.45	7490.89	4771.23	8177.48	4087.74	6862.68	4659.42	6935.94	4512.43	4839.03	3746.45	6935.49	4477.66	11918.3	3799.45	10429.2	4774.72	8647.88	4070.48	4544.48	4023.78	3791.11
RPN1	17398.4	0.859917	0.0467122	18.4088	1.11622e-75	1.63201e-74	23148.8	15796.9	24812.2	13532.8	24495.8	11345.6	18560.4	12183.3	43545.9	13538.6	34393.7	13254.3	34400.4	18664.7	33993.8	15232.9	26364.5	16774.6	25765.1	17574	32810	15192.9	26886.5	9364.81	26956.3	13915.8	25862.3	17967.6	30186.2	12002.7	26552.4	21052.4	34970.2	14232.1	37885.8	10255.8	35289.3	13028.1	23949	17573.8	26724.4	20157.8	28005.1
LASP1	11176.2	0.6912	0.0375552	18.4049	1.20034e-75	1.75309e-74	9456.58	7714.89	12924.3	6244.81	12692.1	6581.64	10704.8	7362.91	15450.7	7598.07	11245.8	10857.5	15854.6	9854.44	8394.38	8813.41	19075.5	7416.29	12731.2	6610.07	18158.2	6500.36	13469.3	7632.79	14221.5	8141.49	12929.4	10207.1	13760.8	8008.09	8390.55	6971.13	8117.31	8012.19	14361.9	10353.3	19218.8	8813.67	15160	11453	6587.01	6172.75	8985.58
B3GNT8	8342.59	-1.13588	0.0617647	-18.3905	1.56633e-75	2.28515e-74	8223.61	16358.6	3530.41	8511.65	4121.63	9279.73	9428.34	10209.3	4994.13	9673.36	2298.28	7189.46	4249.76	11277.8	2222.61	13384.2	1734.53	7213.63	2628.49	13835.8	3534.52	10317.2	2432.06	9928.74	3361.11	10768.7	10397.6	23557.1	4540.35	14301	2973.97	11877.2	7186.4	9044.89	4059.86	6839.91	6682.98	11719.1	3340.11	10268.1	5424.49	12037.9	6504.53
ZWINT	4883.28	0.850606	0.0462546	18.3896	1.59024e-75	2.31753e-74	4996.21	3802.38	6236.03	3560.51	4500.8	5891.82	5748.11	3947.94	7379.77	3430.49	11092	3600.24	5767.6	2956.86	15190.2	2249.24	6674.97	3122.73	5967.51	2996.76	7473.86	2614.33	9629.16	3173.28	6786.98	2810.69	4471.19	2588.37	8449.68	3218.44	6248.26	1721.01	7641.85	4696.32	6188.86	3122.59	8099.75	3164.47	7352.51	3070.47	5876.68	2785.97	4799.26
SLC37A1	1412.88	-1.77837	0.09671	-18.3887	1.61905e-75	2.35696e-74	427.441	1031.59	206.412	714.616	134.459	999.26	353.39	733.736	394.297	1236.23	427.322	1675.54	603.88	1647.94	705.52	2182.17	306.144	1362.81	328.137	1394.26	143.728	1547.58	417.223	1021.45	295.008	1280.45	200.109	1402.83	193.557	1323.5	355.419	1145.58	570.003	989.669	486.934	1138.03	341.504	1097.69	502.363	1211.35	310.487	1074.03	187.543
SYNDIG1	748.038	2.11687	0.115128	18.3871	1.66736e-75	2.42468e-74	3205.37	418.509	1371.22	518.905	11343.9	352.002	374.557	334.014	1033.11	247.783	1191.08	470.37	499.015	175.629	1208.59	315.017	1825.68	499.67	3677.34	368.483	761.163	392.369	2647.63	470.084	1874.38	451.172	1648.22	534.584	1771.52	375.589	1194.21	505.04	740.913	449.61	1576.32	602.857	878.276	647.591	2795.03	526.079	787.047	171.918	2249.6
BASP1	14627.9	1.24365	0.0676491	18.3839	1.7688e-75	2.56942e-74	30739.6	6878.79	16059	13911.7	34254.8	3348.01	33593.2	7393.03	51116.1	3276.63	20847.9	8731.94	17821.7	9559.98	14240.1	8348.38	21690.6	8983.4	24029.5	7508.19	35376.7	6986.44	30394.7	7106.56	13256.5	11921.6	30926.7	10131.6	29507.5	8288.89	19684	11884.3	9525.5	11768	20196.2	8927.34	9532	11834.8	28689.4	10997.3	15134.4	15831.8	18906.1
GNA12	3032.57	1.24238	0.0675949	18.3797	1.90928e-75	2.77052e-74	1910.7	928.797	3503.86	1570.18	2284.91	853.849	2584.17	1237.49	9590.36	1904.44	2858.43	1614.51	5072.42	1862.89	2700.26	1733.91	3450.14	1202.82	2495.37	1360.76	6231.33	967.785	2738.03	1310.54	2461.7	1015.35	3679.69	1187.36	3821.67	863.854	2701.18	1538	1482.73	920.295	2708.35	1653.35	2880.85	960.824	3170.18	1613.92	4262.87	1829.57	5813.82
PDZRN4	686.698	-2.64283	0.143823	-18.3757	2.05811e-75	2.98327e-74	185.077	401.989	131.898	544.94	295.81	821.929	161.05	534.787	43.3095	455.312	129.333	2023.86	157.298	860.669	170.026	1101.23	329.362	1336.56	448.538	822.977	152.233	731.313	266.849	994.634	324.689	1512.4	169.736	363.662	295.977	695.734	225.691	974.885	7.27276	755.204	181.267	3341.89	144.515	502.457	286.932	778.597	70.401	1716.46	45.7421
SLC26A6	1626.13	1.20405	0.0655985	18.3548	3.02207e-75	4.37584e-74	2265.88	764.513	1707.82	857.36	1052.37	797.103	1665.72	846.899	2758.28	971.451	2415.37	994.134	3270.72	1026.69	2520.59	790.63	844.475	706.43	1175.19	638.282	3754.79	837.287	3751.53	651.917	1581.17	861.56	3409	1045.53	2419.03	800.362	1057.37	998.642	2510.92	1049.38	1449.25	749.962	1680.85	783.54	1146.8	906.686	2627.4	1357.24	3505.68
EIF4EBP2	13783.2	-0.765072	0.0416987	-18.3476	3.44954e-75	4.98945e-74	7119.31	15607.8	6831.29	12692.5	6511.42	17932.6	8586.28	16087.4	9699.53	11046.4	9686.84	17390.1	9950.47	14563.2	6654.68	17875.6	7560.72	13847.2	9695.72	12207	7147.28	16442.7	10234.1	13474.1	10535.7	12192.7	5958.61	13162.8	5679.12	13320	7741.02	8943.78	9061.86	11500.2	9774.23	13070.6	7078.68	13846.5	5551.06	14252.6	6702.54	11031.7	5599.75
DGUOK	12431.5	0.738063	0.0402307	18.3457	3.56968e-75	5.15769e-74	15381.7	9339.36	22403.8	6946.86	12858.8	11165.6	12243.5	11034.3	10853.6	5202.54	14605	7553.05	12207.8	8860.08	6415.41	6550.05	24265.3	7961.09	15870.1	11738.1	20117.7	9518.45	16730.6	10233.8	16068	13133.3	17329.1	14122.8	23999.3	11496.6	17076.1	6851.47	20674.6	15971.7	17197.3	15824.1	21185.3	13116.3	28350.5	12839.1	10500.6	6661.36	10763.1
CLIP1	11466.5	-1.04518	0.0570111	-18.3329	4.52102e-75	6.52526e-74	11146.1	15091.1	8256.47	21779.6	9461.45	19488.7	11282.7	16081	7497.97	5963.78	6789.09	10414.3	4619.5	12545.7	4862.39	8099.54	5059.11	17654.2	7357.22	16324.6	4998.16	18976.5	5363.05	22192.8	7560.48	13196.1	7116.39	10473.5	7007.98	12322	1387.91	7032.73	6664.58	12593.5	6916.6	10065.4	12935	13003.3	2868.39	9757.62	3159.92	6703.88	3093.08
ETV4	990.077	1.75359	0.095662	18.3311	4.67443e-75	6.73947e-74	1105.18	255.144	913.864	439.004	790.621	275.75	322.101	242.753	1392.22	688.782	1353.62	807.681	1258.39	462.227	4263.8	442.082	4740.93	461.108	1360.03	619.27	4085.62	584.174	2037.44	515.333	652.075	247.253	1214.06	342.752	1545.85	387.214	4808.81	506.8	3931.84	404.825	4148.72	241.865	2429.24	361.916	2074.45	491.312	2925.25	503.085	2587.17
TYMS	9212.54	1.26185	0.0688553	18.3261	5.11992e-75	7.37389e-74	12302.4	5198.32	27578.7	3743.66	9609.36	5906.01	9682.34	8030.94	10755.2	4883.19	17736	5561.39	10240.7	4748.97	26437.3	2685.14	23612.6	4620.1	13078	7270.98	21866.2	3093.41	10731.3	9047.23	13487.6	4568.65	10915.8	5843.14	15354.4	4498.12	16486.1	3219.41	14382.8	6637.89	9975.93	7349.81	16085.9	5234.93	13868.4	5589.25	13489.9	4200.22	11363.3
MAGEA2	3038.19	3.84228	0.209665	18.3258	5.14934e-75	7.40835e-74	93.4201	78.9294	37897.5	588.93	31188.3	373.282	17839.8	329.451	10110.1	195.9	1605.3	79.6663	6894.9	138.057	8818.56	164.126	33.5382	45.1262	52.5697	40.7414	426.932	42.9154	39.9839	23.4623	3386.3	111.306	13973.7	254.564	19453.8	532.978	33.7648	18.4771	9024.59	468.051	342.987	35.1968	2239.13	69.8113	78.9294	76.8533	10750.6	194.538	10896.7
DAPP1	7048.46	-1.64126	0.0896025	-18.3172	6.03754e-75	8.67696e-74	8495.94	9171.41	2198.58	11011.9	1759.62	18123.2	7444.2	11241.5	4938.19	10278.9	2905.61	10906.7	4033.7	10074.6	1694.12	15659.1	1829.98	12861	3047.35	13584.1	7006.96	12034.7	3685.47	15276.5	3731.67	10444.1	4927.69	8907.91	2889.47	13142	1187.99	11625.6	5721.85	8555.76	9305.95	5491.6	3207.73	11769.6	2023.38	12201.4	3688.83	9655.44	2471.9
CITED2	15306.1	-1.25374	0.0684912	-18.3051	7.54083e-75	1.08259e-73	6996.81	14251.3	4857.1	11758.8	4620.02	12015.9	8719.72	10448.4	9353.06	20421	5656.55	22022.7	6156.33	33264.6	4588.95	25502.2	4402.11	21971.5	4602.39	17220	4666.48	12862.3	4173.1	16320.5	7709.78	24193.4	8352.78	10433.5	9136.24	13497.1	6550.37	9876.43	8417.31	16037.6	5134.14	16325.9	7317.82	10359.6	8147.37	18582	10461.8	17101.3	6381.94
P4HA2	7951.79	1.17052	0.0639861	18.2933	9.35644e-75	1.34182e-73	10914.3	3959.32	9873.5	3720.31	16504.4	2801.83	10134.2	3577.42	22106.8	5442.27	9082.12	4799.47	10963.9	9601.92	14005.2	6215.62	8522.15	3487.03	15492	2955.11	13261.3	3912.3	9393.6	3910.66	7645.92	4927.21	15741.6	5319.47	13264.3	3642.32	5780	6045.52	5814.57	3808.51	9157.56	5432.94	16565.9	4079.37	3204.53	4822.54	9134.98	10496	14226.7
MIOS	6037.62	-0.794756	0.0434976	-18.2713	1.40157e-74	2.00788e-73	4498.26	8545.48	5591.96	7067.16	3490.56	9591.83	5706.7	8712.66	8332.58	8277.01	3671.12	9148.92	5818.23	10546.5	2580.19	9104.6	4524.22	8183.43	5840.33	7220.28	3304.04	9779.45	4427.78	11278.7	4372.05	7700.51	4034.35	7596	3242.73	9001.61	6087.43	7769.17	4311.84	7462.47	4593.89	6773.12	4008.58	8746.62	3223.11	8950.66	4895.58	7419.6	3207.44
MIS18A	7451.99	0.933294	0.0511019	18.2634	1.61925e-74	2.31726e-73	7323.78	5231.36	9708.2	5109.15	7843.46	6774.04	7359.54	5966.62	10649.6	6145.36	9863.36	7782.72	11820	7109.91	24738.8	4064.33	16260.9	4298.48	10395.2	4980.41	12308.7	5029.85	12282	5203.6	9543.69	4946.75	8315.25	5508.57	9216.96	7769.32	22769	5204.38	21866.5	7221.86	15163.4	7468.03	20593.5	6602.68	21413.1	7513.32	11350.8	6892.09	8413.8
LTA4H	18901.9	-1.20095	0.0657604	-18.2624	1.64753e-74	2.35523e-73	14425.5	21739.5	11290.1	25324	8745.23	49406.2	13692	19333.6	13448.5	44751.1	14137.5	41462.9	19310.6	34630.3	12868.5	51540.1	13761	37339.9	18686.8	31742.1	9963.16	43475	9437.06	50700.3	15810.8	29043.2	7941.84	24003.5	7990.52	33365.7	19873.2	24493.6	14524.6	33495.9	12224.9	28271.1	8980.6	31775.2	12493.1	30151.2	14552.3	40603.3	11957
IGFL1	11384.7	-2.30192	0.126118	-18.2521	1.99081e-74	2.84296e-73	12006.2	9345.79	9254.27	5426.95	1032.65	2053.49	2578.64	3733.47	9835.78	26397.3	1545.87	11064.3	8097.24	30375.1	1759.86	39997.4	477.275	9917.1	4212.36	20986.4	1830.19	105263	6735.54	18535.2	15183	14316.9	7378.14	8920.64	1097.98	27878.5	1331.93	48814.7	10715.5	11442.2	1345.29	4560.24	8253.73	14610.8	921.153	11582	2519.09	42195.8	6079.13
BRK1	19285.5	-0.770844	0.0422532	-18.2435	2.33242e-74	3.32728e-73	21263.6	23383.3	18520.5	27601.6	13183.3	40328.6	19102.4	35971.3	14719.8	15219.4	12690.3	24328.7	10269.6	17252.7	16336.5	19477.2	16053.6	35663.7	20498.8	26303.6	21344	36641	17912.8	41837.5	17083.5	32842.1	15563	23106.2	15470.7	33871	8066.23	12902.3	23402.8	35858.2	17642.5	35895.3	17344.4	26528.3	20389.8	26701.9	11840.9	21801	13132.6
BPIFB1	11648.4	-4.95824	0.271915	-18.2345	2.74661e-74	3.91399e-73	1956.53	149125	471.064	46092.7	169.419	17187.8	279.767	6.38825	739.871	75011.9	64.6663	8151.39	1146.29	104352	34.1805	157.949	6.87963	138.661	824.158	64163.2	102.906	7582	258.157	28642.4	105.231	4095.39	4902.68	139743	2107.43	10017.5	2204.48	87032.3	6.36367	3694.35	7.9971	31.5868	267.526	21176.7	234.931	29450.4	3019.12	97715.3	6.40389
KIF19	1466.02	1.26707	0.0695135	18.2276	3.11673e-74	4.43674e-73	907.761	518.548	1244.47	392.321	1065.81	590.512	830.099	524.749	1006.04	566.232	1065.25	479.693	1438.28	518.149	2070.11	537.381	785.138	420.905	773.284	370.294	1313.11	449.297	1418.56	534.605	709.638	419.734	831.704	361.844	1163.08	425.667	2059.65	446.089	1050.91	491.761	784.604	551.416	1126.02	481.33	1747.59	505.951	1605.68	952.786	1708.01
PTK2	4570.46	1.01693	0.0557989	18.2248	3.27923e-74	4.66314e-73	3671.58	1905.32	3824.18	1914.02	4182.58	1686.42	2533.55	1602.54	4845.26	3392.03	5075.43	2991.73	5213.44	2457.93	4889.56	1561.85	5298.18	2417.94	5290.04	2426.38	6139.48	1878.64	4872.82	2054.63	4582.52	2437.69	4843.72	2408.35	4586.35	1878.84	2077.42	2548.08	3665.47	2118.96	4369.08	2751.67	3597.4	2177.93	3445.97	2721.89	5485.86	3911.58	6825.64
MKI67	15847.3	1.50468	0.0826203	18.2119	4.15057e-74	5.89599e-73	12021.2	4760.54	25049.5	2412.28	10477.1	5757.05	8907.46	4443.48	15549.9	7971.08	20156.7	7236.92	20493.1	6743.8	34494.2	5022.62	7104.94	5887.74	16675.6	4836.46	22899.5	3113.55	22118	4026.3	15273.9	6136.28	11667.1	4546.69	28906.8	4874.61	25489.7	4970.33	15712.8	8662.9	12024.1	6410.32	21843.3	5507.74	22756.7	6567.3	18956.8	6878.52	17078.3
CXCL10	7119.77	2.51268	0.138075	18.1978	5.36814e-74	7.61756e-73	2357.53	6080.31	2436.69	4864.06	5860.63	946.061	21494.2	3432.31	2245.78	942.826	7018.04	1438.23	27930.4	819.601	8815.06	1142.71	39561.3	669.509	5022.95	986.848	1445.79	2569.67	26764.9	2244	12606.2	1873.51	12256.7	3014.76	7266.64	1495.2	13173.6	2126.62	33211.1	1859.03	4929.76	2019.75	26102.2	1602.9	25457.1	5401.69	2899.08	308.547	13473.8
COL6A3	19025.1	1.74014	0.0956382	18.195	5.64954e-74	8.00846e-73	53883.1	3687.65	50259.1	19071.1	74183.9	4529.92	24931.5	27174.7	20603.6	7688.41	24534.7	10198.1	9229.07	5490.81	18187.5	5125.86	32436.6	16147.8	53711	4277.85	40108.6	4189.94	32373	11022.3	32256.6	13480.8	42418.7	10658.9	51224.1	5196.54	17872.2	12336.5	15451	11151.6	41287.2	10956.1	39194.7	7615.86	29057.2	15094.4	19716.8	7001.57	35566.3
DPM2	6395.42	0.891702	0.049028	18.1876	6.46753e-74	9.15837e-73	6931.59	4810.1	6244.6	4039.92	9830.77	3342.69	6684.05	3833.86	9066.13	5278.57	13132.5	6266.52	9794.98	6871.37	9160.37	4860.26	5862.31	7145.53	11568.7	6171.87	9070.18	6135.14	14431.6	4192.21	9182.12	5933.21	7300.42	6438.64	12280	4352.36	8884.58	5240.45	13301.9	5417.27	11257.2	4203.76	8332.86	4230.93	8766.74	4217.78	9022.16	4282.56	11553.5
RGS14	10692.4	-1.16337	0.0640473	-18.1642	9.91151e-74	1.40205e-72	9746.53	12659	4481.96	13191.7	6086.52	19872.6	11326.9	10225.8	7988.81	17056.7	5700.25	20069.1	6575.79	20778.4	6964.05	14259.6	3165.49	14875.2	8708.77	15905.4	3266.62	25778.1	7579.55	16943.1	3201.92	12081.4	6149.79	9080.65	3713.17	15499.3	4314.78	15282.3	7780.04	11999.8	4687.19	7771.27	4034.39	15490.8	4935.41	12522.5	6631.24	11632.5	5982.15
SDF4	14334.5	0.654809	0.0360607	18.1585	1.09952e-73	1.55372e-72	14778	15253.6	22604.2	12791.3	22032.5	11148.8	15329.2	11984.3	24522.2	10311.2	13750.3	17787.6	16715.2	11689.4	13474.1	12892.7	23282.4	12664.1	19873.1	12249.6	21893.4	11646.7	15840.6	13397.8	13772.7	11791.7	16844	14066.5	30744.3	8204.83	9248.88	10107.8	17838.3	12397.6	17604.3	15827.7	23341	10691.2	15014.2	14496.9	15097.4	13806.8	18203.5
MEN1	4654.75	0.85243	0.0469789	18.1449	1.40764e-73	1.98704e-72	3430.1	2444.06	2631.96	2483.2	5330.86	2548.25	4224.12	2464.95	5342.41	2940.29	5450.32	3086.65	5877.89	3349.18	3964.06	2117.76	29637.5	1600.75	4652.42	2083.24	6706.74	2522.37	6097.54	2195.4	6822.96	2772.46	3877.12	2758.38	5574.97	3096.82	6040.34	2466.25	7185.49	3839.25	6252.84	2763.4	5620.62	3311.44	8041.51	3575.51	4681.67	2909.03	4880.68
MCM3	12214.9	0.947797	0.0522387	18.1436	1.44295e-73	2.03475e-72	16040	8413.32	21794	5387.45	9889.93	12547.1	12732.2	9194.51	15908.1	9477.46	26526.3	7248.79	15433.3	10156.8	13303.2	5010.26	12564.8	9594.65	16339.9	8420.8	18606.4	6318.19	16032.7	7491.18	23174.3	8225.61	14139	8217.86	12330.4	9822.54	24930	7560.64	11575.5	8019.22	12746.5	11439.9	16863.6	9716.63	20006.3	6473.06	24397.6	8747.89	23421.8
CCDC69	12692.9	-1.55016	0.0854785	-18.1351	1.68416e-73	2.37242e-72	3881.34	15952	3837.03	22823.7	3303.22	17358.9	11624.1	19833.7	8984.93	34794.2	7181.46	33341.2	9869.11	23236.3	8435.57	34885.7	4907.76	27526.2	9203.09	16120.9	5920.07	17792.4	4761.56	28630.7	6938.98	21926.5	4833	13631	3411.12	21041	8306.13	22791	5965.48	23965.4	6116	51196.9	2927.3	16624.3	7087.86	26637	12022.3	43832.7	6786.3
SLC2A1	18872.5	1.50642	0.0830803	18.1321	1.77979e-73	2.50451e-72	29852.1	2691.86	13892.1	11359.3	30778.6	2542.93	24201.7	5274.87	44226.3	4030.72	22995.9	4984.23	37333	4181.02	35860.6	3418.42	10236.9	10511.1	9889.89	37486.6	26641.6	4929.13	33356.1	2381.42	25472.3	10895.3	43059.2	3108.4	37568.3	3784.5	7494.89	27103.2	35003.8	5630.66	23986	4562.04	38365.4	7084.01	15308.6	12021.1	40302.8	5891.35	39532.2
PRPF4	5546.88	0.919415	0.050711	18.1305	1.83089e-73	2.57374e-72	6209.79	3812.47	9679.94	4195.23	10521	4221.36	5713.14	3613.01	4956.24	3219.38	11639.9	4446.91	6020.72	3707.43	7963.18	3096.34	4903.46	4213.15	5675.83	4882.63	9548.14	5153.35	16846.2	4798.88	5526	4147.21	5000.05	4072.11	8513.04	4394.39	3707.02	2889.46	11236.4	4979.96	12520.8	4256.1	6981.47	3893.82	8177.09	4218.7	8109.66	2948.84	5768.08
WARS	6917.98	1.45494	0.0803143	18.1156	2.40159e-73	3.37247e-72	3581.69	3982.26	8100.59	4070.44	5125.59	2234.37	12583.1	3084.61	6813.13	3313.31	6854.63	4797.78	24537.6	3542.29	10162.1	4344.93	5843.39	3593.69	7475.08	4078.67	7870.17	4238.11	21852.9	3376.06	7102.68	3415.65	6455.31	4853.98	6745.86	3539.48	7275.42	4882.35	20046.5	4197.53	8221.9	3891.5	6551.37	3180.09	20347.1	6971.69	6753.99	3092.71	14073
TSG101	10134.7	-0.736415	0.0406516	-18.1153	2.41369e-73	3.38594e-72	8221.85	11932.1	7471.08	14637.1	7771.75	16434.2	9109.92	13161.6	9202.38	13344.5	8032.6	10970.2	8861.13	12369.2	9677.46	12906.9	7903.84	11221.7	7517.47	12118.3	6507.73	18643.7	7537.83	17778.6	10038.4	12074.6	9710.66	11470.8	12120.3	12521.4	7641.5	9706.62	9702.77	10136.4	7666.55	9499.52	8142.76	9521.89	8058.23	13100.7	8865.11	12016.1	7049.77
GSG2	1243.22	1.77609	0.0980484	18.1144	2.45376e-73	3.43857e-72	701.532	256.062	1177.66	285.487	575.486	338.702	505.238	305.723	1334.48	492.882	2087.67	531.391	1315.34	377.471	2751.97	296.486	976.048	389.726	722.41	454.493	1978.17	376.604	2001.8	510.305	1007.34	387.447	1173.86	274.565	1622.23	352.338	1403.02	351.944	2319.1	670.902	987.197	300.526	1419.35	246.177	1727.16	425.438	2099.39	315.786	1712.58
RIN2	12127.8	0.823633	0.0454751	18.1117	2.57611e-73	3.60628e-72	18634.7	8104.94	20276.3	13032.8	30486.4	7873.5	21482.3	6334.4	11777.5	9872.84	7123.78	8270.89	15516.5	12357.8	9808.92	6217.39	12101.3	9994.23	19282.9	5549.89	17471	8128.52	10806.9	9388.27	10941.4	13215.7	24436.6	7994.21	21821.6	8160.11	7047.06	7265.01	11207.3	11644.2	20103.8	7049.28	13002.1	10433.1	7247.58	11056.8	10541.2	10685.1	9254.54
HMGCS2	703.285	-3.0228	0.166911	-18.1103	2.6421e-73	3.69483e-72	80.2002	2661.57	29.1203	176.859	48.4053	789.123	50.6158	328.538	37.8959	589.49	62.9186	727.167	531.559	1038.05	78.878	933.579	95.4549	538.233	68.6798	2614.69	73.1397	654.24	41.7223	785.987	143.007	731.562	231.376	6626.84	65.0977	446.235	71.9723	715.327	161.819	742.91	30.2112	243.67	26.6665	185.551	96.5725	272.646	51.4469	2500.04	31.1046
RSAD2	4511.43	2.27393	0.125572	18.1085	2.73026e-73	3.81417e-72	4765.3	1723.6	2221.71	2224.65	6965.89	879.562	15852.9	2844.59	8472.43	1079.69	3761.13	1180.59	21006.5	955.91	4584.57	1433.02	5018.69	1070.72	9058.95	933.431	1885.47	1304.98	11686.6	1680.07	8068.65	6534.77	13545.8	2066.51	3836.42	1412.93	3336.49	788.355	21295.6	1800.2	6821.52	2541.39	11045.1	1781.11	10129.9	4093.35	4395.55	932.879	5837.61
FNBP1	6789.54	-1.20129	0.0663777	-18.0978	3.3141e-73	4.625e-72	3281.16	6934.77	2954	7523.22	3713.77	10357	4791.94	10925.7	3389.87	13871.3	4166.61	14147.6	4844.6	10473.9	4811.56	13355.1	4213.78	9852.28	6623.79	7509.1	3275.98	8758.24	4667.68	9051.42	4708.43	9359.06	3088.29	5974.97	2498.01	8914.87	3952.26	8750.21	3222.74	9616.56	2915.39	25387.7	2358.7	8509.63	6265.14	10267.2	6416.42	12939.1	5678.43
VSIR	3933.51	-0.932528	0.0515445	-18.0917	3.70467e-73	5.16472e-72	2564.65	6024.33	2795.55	5373.09	3070.15	7666.02	5199.62	5888.14	3140.84	8202.76	2582.28	8044.61	4270.56	5870.02	2882.55	8582.22	1444.72	6080.55	4320.04	6968.59	3922.33	4356.35	2630.24	6255.22	3650.72	5815.11	2917.66	4719.43	2523.19	4126.11	1898.82	4826.91	2986.38	3776.9	2846.97	5202.8	2272.68	3619.16	1605.52	5708.19	2839.51	4458.1	3536.78
FAM129A	17386.1	-1.20029	0.0663651	-18.0861	4.10144e-73	5.71196e-72	8020.02	24307.5	9636.26	22887.5	4798.4	36823.7	14840.6	18052.3	17223.7	27181.8	10143	44525.9	16524.4	25708.2	12822.1	38935.9	10107.9	35282.1	15329.2	21763.2	15481.8	13734.7	8748.64	28865.3	12421.8	34199	14773.2	21080.6	10146.6	28035.9	9217.78	32874.2	11203.7	29532	12319.1	47891.1	3577.62	25637.3	20559.7	29624.2	10270.4	47875.4	15526.7
BAMBI	4313.55	2.16137	0.119511	18.0851	4.17593e-73	5.8097e-72	5097.56	3481.15	6316.54	2727.39	3305.91	990.394	1490.87	910.781	4962.55	3452.85	8031.73	2456.94	17121.1	4235.19	6983.33	1625.38	29808.6	1057.59	7521.71	2071.47	4438.56	1196.37	20312.7	747.442	2568.73	607.51	4156.73	3283.87	7596.47	685.002	20306	1354.99	6335.48	1176.71	7174.28	1351.01	1790.1	1576.27	9642.39	1714.56	30518.8	3129.81	20841
TTC22	5148.74	-1.63914	0.0906382	-18.0845	4.22457e-73	5.87132e-72	2718	4664.17	780.253	3828.04	1213.72	5141.71	2927.43	3293.6	2298.11	8442.5	1526.65	9109.93	2494.17	6120.8	1851.88	7623.05	710.322	3987.52	1417.69	4655.39	1116.66	4968.55	1332.51	3819.33	1576.67	4615.38	1524.05	3967.56	1029.41	4674.29	785.475	3735.89	2808.2	4044.73	1876.65	3044.97	912.684	5115.51	573.863	3947.88	1803.35	6578.11	2786.61
LAMB1	14855.8	1.10987	0.0613746	18.0836	4.29235e-73	5.95939e-72	31799	7369.8	31112.5	11070.3	30436.2	5952.12	20356.8	10745	16181.5	10855.9	17520.2	11088	16546.1	10338.5	15469.7	12468.3	26335.2	10692.5	28262.2	7161.44	29479.6	6617.72	12828.7	14885.2	18706	10911.4	24684	11588.1	28058	7093.26	31296.4	7107.51	11324.6	9392.63	15046.1	7860.61	14664.9	7590.14	23090.1	8151.94	20538.1	9517.9	26859.8
PI16	5401.47	-2.97139	0.164548	-18.0579	6.8425e-73	9.49018e-72	325.208	11010.6	2485.51	12501.3	199.896	8167.87	272.405	7271.65	313.092	20064.1	412.466	16451.1	398.67	8216.11	799.297	31306.6	1075.8	22399	6021.78	7609.59	339.334	7575	275.541	10846.3	1774.54	22211.9	220.656	3774.81	253.447	5717.89	1526.52	6033.2	881.822	8175.53	751.727	42616.1	392.256	9922.39	325.932	8734.74	1881.87	25929.7	1056.64
ASPN	6101.71	1.70863	0.0946334	18.0553	7.17116e-73	9.93581e-72	6514.73	1732.77	5448.93	3458.17	24205.4	1395.6	4650.21	2019.6	5874.76	3637.13	6406.33	4306.22	5876.99	1545.71	7886.93	4665.25	17188.8	2437.64	16566.2	2566.71	2703.62	2066.07	12776.6	2367.18	9791.03	3057.09	10945.3	6721.39	9833.22	3171.04	6324.68	3118.23	3811.84	2663.41	8835.01	3215.54	7409.86	2752.95	10793.8	2569.1	15952.2	3876.29	10898.5
VPS37B	5948.96	-1.34417	0.0744907	-18.0448	8.66085e-73	1.19875e-71	3198.32	4815.61	3598.07	8308.76	2119.97	8068.56	2721.29	6701.27	6391.77	14493.9	5343.71	11209.2	4355.53	14438.3	5161.25	19006	1421.5	12699.3	1967.13	9076.28	5796.75	6628.23	2605.9	7570.78	5018.73	11217.3	4087.05	9401.58	5239.06	11250.7	6023.46	14629.4	8887.32	6378.84	7437.3	10167.4	5329.87	7954.81	4328.12	14270.9	6021.09	9830.98	3588.01
CYP2C8	745.376	-2.18401	0.121033	-18.0448	8.67438e-73	1.19939e-71	270.566	692.009	59.9536	532.371	77.9864	683.611	311.977	481.856	39.7004	977.712	211.476	674.621	81.3611	962.901	234.005	1354.48	24.0787	529.207	48.3302	580.339	20.4111	819.771	281.625	667	116.924	469.865	67.8942	833.696	146.687	732.398	104.849	831.468	256.365	690.222	581.122	575.783	89.462	992.055	30.6432	805.13	221.131	915.688	102.462
KCNMB1	10045.8	-1.63478	0.0906047	-18.043	8.95576e-73	1.23703e-71	7330.83	10211.3	3714.55	11494	5018.02	14211.3	9007.77	11777.2	5269.33	25925.9	3631.8	25264.4	3637.75	13355.7	1932.51	14862.3	7166	21846.8	8597.69	21065.1	4892.71	17962.3	2380.78	14633.8	5064.6	19077.5	3436.7	7395.98	3083.89	15812.3	2498.59	12814.3	6906.4	10602.7	4975.08	45412.9	2437.84	11121.1	5360.7	14429.2	5838.77	20756.8	4191.81
RASSF3	7346.77	-1.63014	0.0904044	-18.0317	1.09919e-72	1.51672e-71	8052.63	10753.7	1506.55	15567.1	2797.65	13399.1	6767.79	7961.58	1679.15	7272.46	1395.57	6086	2056.63	4657.22	1566.17	7408.63	1089.56	4167.2	2680.21	5537.21	1662.65	7198.39	1699.31	4668.16	1269.07	4662.11	1583.9	3954.83	1282.86	2473.52	1774.43	4987.05	1885.46	1880.11	1647.4	3568.41	1104.51	3226.02	1023.3	4547.15	2287.13	7533.61	1811.39
ITPKC	10341.3	-1.34161	0.0744181	-18.0281	1.1734e-72	1.61748e-71	10946.9	11590.7	5934.55	12744.6	2906.11	17091.2	7309.84	14561.6	7257.06	9705.56	4828.13	15876.5	5917.67	9311.83	2123.57	13929.6	3260.09	17124.2	4067.37	29474.2	6411.63	14185.7	5059.7	19263.4	7519.1	15227.7	7270.04	16662.1	5489.04	24390.9	3897.17	18990	13204.6	10593.1	9854.2	10757.6	11867.5	18165.6	2414.31	22241.7	3692.44	7958.88	2919.26
ERAP1	23519.7	-0.924124	0.0512806	-18.0209	1.33455e-72	1.83773e-71	18410.8	26150.4	11351.8	30191.6	14147.8	37452.3	18005.4	41205.1	11585.3	40365.3	15043.7	25019.5	10804.8	35588	20215.6	34173.6	22587.6	38035.7	27205.7	30816.8	13992.7	36582.3	19939.8	38307.2	22036.6	45343.2	16266	31902.3	31060.3	50963.8	16035.6	35746.1	13892.8	42302	27866.3	62418.3	24754.3	40387.7	26458.1	41662.7	7516.66	29795.1	15494.7
CHAF1A	2916.05	1.0392	0.0576966	18.0116	1.58121e-72	2.17517e-71	3243.26	1594.19	5841.2	1768.59	2008.82	2826.66	3248.61	2129.11	2291.8	1708.54	6166.89	2049.29	3862.85	2274.44	5754.59	2129.23	1977.03	1944.53	3394.99	1845.13	5891.15	2018.77	5318.72	1807.43	6767.19	2095.27	2910.52	1793.76	4644.5	2229.39	3271.63	1310.99	4907.3	2357.82	4222.47	1601.9	4022.35	1929.91	6248.42	2045.76	4455.12	1671.22	3469.08
[truncated: 12,514 more rows]
[truncated: 195 more columns]
