# Supplementary material for: 101 Machine Learning Algorithms for Mining Esophageal Squamous Cell Carcinoma Neoantigen Prognostic Models in Single-Cell Data
Source: Int J Mol Sci. 2025 Apr 4;26(7):3373. doi: 10.3390/ijms26073373 (PMC11989522; doi:10.3390/ijms26073373)
Supplement: Supplementary file 1 [file ijms-26-03373-s001.zip › Supplementary Data S4.txt]

"Up_gene_deseq2"
"1" "MFAP2"
"2" "CST2"
"3" "FSCN1"
"4" "SPP1"
"5" "COL10A1"
"6" "SIX1"
"7" "COL1A1"
"8" "CST1"
"9" "MMP1"
"10" "CTHRC1"
"11" "CBX3"
"12" "COL5A2"
"13" "WDR66"
"14" "LAPTM4B"
"15" "C1QTNF6"
"16" "COL5A1"
"17" "KIF14"
"18" "LAMC2"
"19" "GTSE1"
"20" "COL1A2"
"21" "TOP2A"
"22" "TPX2"
"23" "KIF26B"
"24" "MYBL2"
"25" "KIF23"
"26" "LOXL2"
"27" "HOXD11"
"28" "ZFP64"
"29" "ESM1"
"30" "STIL"
"31" "PFN2"
"32" "NELL2"
"33" "LRRC15"
"34" "MCM4"
"35" "SULF1"
"36" "SNX10"
"37" "KIF4A"
"38" "CENPF"
"39" "KIF2C"
"40" "COL3A1"
"41" "SLC5A12"
"42" "MCM7"
"43" "SPARC"
"44" "HSP90B1"
"45" "HSP90AA1"
"46" "CMSS1"
"47" "KIF20A"
"48" "TGFBI"
"49" "FOXM1"
"50" "EPYC"
"51" "CCNA1"
"52" "KNSTRN"
"53" "PLXNA1"
"54" "STC2"
"55" "FST"
"56" "TRIP13"
"57" "GPRIN1"
"58" "DLX2"
"59" "BUB1B"
"60" "CHRNA1"
"61" "COL11A1"
"62" "DTL"
"63" "C1QL4"
"64" "CDCA5"
"65" "LHX2"
"66" "BID"
"67" "DLX1"
"68" "TREM2"
"69" "MTHFD1L"
"70" "ECT2"
"71" "XPR1"
"72" "RFC4"
"73" "HIST1H2BL"
"74" "CEP55"
"75" "GMPS"
"76" "RUVBL1"
"77" "CDCA8"
"78" "ASPM"
"79" "FANCI"
"80" "BCAT1"
"81" "HIST2H2AB"
"82" "LAMB3"
"83" "NEK2"
"84" "FADS1"
"85" "TBX15"
"86" "PSMB2"
"87" "LHX5"
"88" "CDC20"
"89" "ATAD2"
"90" "GINS2"
"91" "HJURP"
"92" "AGRN"
"93" "ZIC5"
"94" "CDK4"
"95" "DLX6"
"96" "PTHLH"
"97" "DLGAP5"
"98" "DCBLD1"
"99" "TTYH3"
"100" "HOXD13"
"101" "IGFBP3"
"102" "LRRC8D"
"103" "TRMT112"
"104" "CAMK2N2"
"105" "GJB7"
"106" "WDHD1"
"107" "CENPA"
"108" "DNAH17"
"109" "TACC3"
"110" "LEPR"
"111" "SPAG5"
"112" "HOXC10"
"113" "DNMT3B"
"114" "FZD2"
"115" "EIF2AK2"
"116" "RAD51AP1"
"117" "UBE2T"
"118" "KNTC1"
"119" "ADAMTS2"
"120" "IFI30"
"121" "PCSK9"
"122" "EN1"
"123" "TENM2"
"124" "FAM72B"
"125" "HOXD10"
"126" "IL11"
"127" "TSPO2"
"128" "PRKDC"
"129" "FTL"
"130" "FMNL2"
"131" "HEY1"
"132" "E2F7"
"133" "FNDC1"
"134" "FAM64A"
"135" "SIX4"
"136" "HOXC13"
"137" "PMEPA1"
"138" "GPR158"
"139" "CDC45"
"140" "ATP2C1"
"141" "HIST1H2BH"
"142" "MEST"
"143" "CDK6"
"144" "BIRC5"
"145" "TAF1A"
"146" "IFI16"
"147" "AURKB"
"148" "HIST1H2BO"
"149" "BRIX1"
"150" "ACLY"
"151" "DCAF13"
"152" "IFI6"
"153" "BMP8A"
"154" "NUAK1"
"155" "GRIN2D"
"156" "PLA2G7"
"157" "HIST1H2BJ"
"158" "P3H4"
"159" "ZNF707"
"160" "MSH6"
"161" "STAT1"
"162" "SHISA2"
"163" "HSPD1"
"164" "DLL3"
"165" "HOXC8"
"166" "NOP2"
"167" "GMNN"
"168" "RAB15"
"169" "ZNF281"
"170" "P3H1"
"171" "PDIA4"
"172" "HIST1H2BD"
"173" "PRC1"
"174" "NUF2"
"175" "MAGEA1"
"176" "MTBP"
"177" "MYH10"
"178" "RAD54L"
"179" "LOC100996634"
"180" "FAM89A"
"181" "HOXB7"
"182" "NOX4"
"183" "TK1"
"184" "PNPT1"
"185" "TOPBP1"
"186" "MMP10"
"187" "SERPINE1"
"188" "EXT1"
"189" "CCNB2"
"190" "C16orf74"
"191" "RNASEH2A"
"192" "PLAC1"
"193" "CSF2"
"194" "PYCR2"
"195" "DARS2"
"196" "NOP56"
"197" "MMP13"
"198" "SOX11"
"199" "CDK1"
"200" "GPR19"
"201" "CABYR"
"202" "SPC25"
"203" "STMN1"
"204" "HIST1H4K"
"205" "RTKN"
"206" "PLOD2"
"207" "PPT1"
"208" "AARS"
"209" "MAGEA11"
"210" "MLLT11"
"211" "CNGB3"
"212" "NREP"
"213" "VCAN"
"214" "DEPDC1B"
"215" "FADD"
"216" "THBS2"
"217" "MB21D1"
"218" "FNDC3B"
"219" "RUNX2"
"220" "COL12A1"
"221" "SMYD3"
"222" "TCOF1"
"223" "TCF24"
"224" "HSPH1"
"225" "FAT1"
"226" "HLTF"
"227" "RAB3B"
"228" "MEX3A"
"229" "FJX1"
"230" "DFNA5"
"231" "COL8A1"
"232" "PAQR4"
"233" "SPON2"
"234" "ATP6V0D2"
"235" "YEATS2"
"236" "MAGEA4"
"237" "RCN3"
"238" "PRNP"
"239" "APLN"
"240" "CCNF"
"241" "ISG15"
"242" "KIAA0930"
"243" "KIFC1"
"244" "P4HA1"
"245" "FAM24A"
"246" "TCF3"
"247" "CILP2"
"248" "LAMA1"
"249" "CBS"
"250" "MELTF"
"251" "LIMK1"
"252" "CAGE1"
"253" "RCN1"
"254" "MSN"
"255" "SKA1"
"256" "PNPLA3"
"257" "HIST1H2BM"
"258" "HIST1H2BK"
"259" "SGO2"
"260" "ITPR3"
"261" "HPRT1"
"262" "HIST1H2BI"
"263" "HTRA1"
"264" "ANGPT2"
"265" "SPDL1"
"266" "FAM19A5"
"267" "FCGR2A"
"268" "ECE2"
"269" "NEMP1"
"270" "TNFRSF18"
"271" "RAD51"
"272" "VAX1"
"273" "SDK1"
"274" "FBLIM1"
"275" "ZIC2"
"276" "KDELC1"
"277" "SLC24A2"
"278" "UCHL1"
"279" "B4GALNT4"
"280" "FMNL3"
"281" "APMAP"
"282" "FANCB"
"283" "POU6F2"
"284" "ARHGEF39"
"285" "CXCL8"
"286" "SH2D2A"
"287" "SPOCD1"
"288" "LAMP5"
"289" "C12orf75"
"290" "MCM6"
"291" "SH3PXD2B"
"292" "COL7A1"
"293" "ITGB4"
"294" "PLEKHG4B"
"295" "HACD3"
"296" "SSFA2"
"297" "MPP4"
"298" "CENPN"
"299" "OIP5"
"300" "MMS22L"
"301" "CENPE"
"302" "SOST"
"303" "FLVCR1"
"304" "MATN3"
"305" "ITGAV"
"306" "PCNA"
"307" "LGALS1"
"308" "TMEM184B"
"309" "ERVMER34-1"
"310" "HOXC11"
"311" "TYMP"
"312" "ARPC1B"
"313" "USB1"
"314" "PRIM2"
"315" "TRAM2"
"316" "MLF1"
"317" "MUCL1"
"318" "GLI1"
"319" "CLSPN"
"320" "ONECUT2"
"321" "LUM"
"322" "CT45A3"
"323" "CYP27B1"
"324" "LRP12"
"325" "RBP1"
"326" "HIST1H2BB"
"327" "MAD2L2"
"328" "PPEF1"
"329" "KNL1"
"330" "STRIP2"
"331" "CTAG2"
"332" "CLCN2"
"333" "ZSCAN22"
"334" "FANCA"
"335" "OLR1"
"336" "CFHR4"
"337" "DHCR7"
"338" "MMD"
"339" "NECAB2"
"340" "RNASE10"
"341" "DMRT2"
"342" "GALNT18"
"343" "ITGA11"
"344" "RPL39L"
"345" "RAI14"
"346" "SOCS1"
"347" "USP18"
"348" "CYP26A1"
"349" "PLOD1"
"350" "NUDT1"
"351" "GPNMB"
"352" "MYO5A"
"353" "FBN2"
"354" "FGFBP2"
"355" "KHDC1"
"356" "MAGEA10"
"357" "MCM8"
"358" "POP1"
"359" "TANC2"
"360" "LRFN1"
"361" "TUSC3"
"362" "RUNX1"
"363" "SLC1A4"
"364" "CACNG4"
"365" "NUP155"
"366" "PRR11"
"367" "BEND6"
"368" "ASF1B"
"369" "RIF1"
"370" "KIF18A"
"371" "NETO1"
"372" "CELSR3"
"373" "NAT14"
"374" "TROAP"
"375" "DCBLD2"
"376" "PLAG1"
"377" "NRCAM"
"378" "OTOA"
"379" "IQGAP3"
"380" "LGR5"
"381" "NDC80"
"382" "SYNDIG1"
"383" "BASP1"
"384" "GNA12"
"385" "SLC26A6"
"386" "ETV4"
"387" "TYMS"
"388" "MAGEA2"
"389" "P4HA2"
"390" "KIF19"
"391" "PTK2"
"392" "MKI67"
"393" "CXCL10"
"394" "COL6A3"
"395" "SLC2A1"
"396" "WARS"
"397" "GSG2"
"398" "RSAD2"
"399" "BAMBI"
"400" "LAMB1"
"401" "ASPN"
"402" "CHAF1A"
"403" "SAPCD2"
"404" "PXYLP1"
"405" "DLX4"
"406" "TMEM44"
"407" "IL32"
"408" "KCNS3"
"409" "PSMD2"
"410" "C4orf26"
"411" "MYO10"
"412" "SFRP4"
"413" "TNFRSF12A"
"414" "VOPP1"
"415" "PAX6"
"416" "MSX2"
"417" "CDSN"
"418" "C16orf59"
"419" "CENPL"
"420" "TNFAIP6"
"421" "IKBIP"
"422" "IFITM1"
"423" "CERS2"
"424" "PRR5L"
"425" "ASPRV1"
"426" "KCND2"
"427" "NXPH4"
"428" "PARP14"
"429" "CHAF1B"
"430" "MYO1B"
"431" "CDC7"
"432" "RFC5"
"433" "PRR9"
"434" "CNIH3"
"435" "IL31RA"
"436" "DMP1"
"437" "ABL2"
"438" "FOXL1"
"439" "FADS3"
"440" "HMMR"
"441" "BRCA1"
"442" "CNTNAP2"
"443" "NPBWR1"
"444" "BUB1"
"445" "SLC12A8"
"446" "COA6"
"447" "PRSS21"
"448" "DDIAS"
"449" "H2BFWT"
"450" "NRG1"
"451" "CDH8"
"452" "SIX2"
"453" "POLR2H"
"454" "HIST1H2BN"
"455" "PPP4R4"
"456" "AIM2"
"457" "IRS1"
"458" "CHST7"
"459" "SH2D5"
"460" "CCL7"
"461" "PIH1D3"
"462" "PDXP"
"463" "RAB34"
"464" "C4orf48"
"465" "CENPQ"
"466" "FBXO5"
"467" "CCNE2"
"468" "C18orf54"
"469" "PFDN2"
"470" "CEBPB"
"471" "CDCA7L"
"472" "SDS"
"473" "EPCAM"
"474" "MRPL21"
"475" "FOXC1"
"476" "NID2"
"477" "KREMEN2"
"478" "ZNF367"
"479" "PRRX2"
"480" "XRCC3"
"481" "PALM2"
"482" "OTX1"
"483" "NAV1"
"484" "CPNE8"
"485" "CNTN5"
"486" "PLAUR"
"487" "HIST1H2BG"
"488" "RTN4R"
"489" "TDO2"
"490" "PLOD3"
"491" "CHP2"
"492" "NETO2"
"493" "PGBD5"
"494" "PSRC1"
"495" "FGF19"
"496" "CTSK"
"497" "TICRR"
"498" "POLE2"
"499" "TDRD5"
"500" "ERCC6L"
"501" "SLC7A11"
"502" "NFE2L3"
"503" "SLC39A6"
"504" "HOXB13"
"505" "MAGEA3"
"506" "RFC3"
"507" "RCOR2"
"508" "COL24A1"
"509" "UAP1L1"
"510" "ACKR3"
"511" "MAD2L1"
"512" "NMB"
"513" "COCH"
"514" "COL6A1"
"515" "MEX3B"
"516" "TGIF2"
"517" "SCARB1"
"518" "NLN"
"519" "KCNMB3"
"520" "HIST2H2AA3"
"521" "L3HYPDH"
"522" "EBLN1"
"523" "KCNMB2"
"524" "CLDN20"
"525" "MRPL47"
"526" "BRIP1"
"527" "MFHAS1"
"528" "ORC1"
"529" "LAGE3"
"530" "MURC"
"531" "PRTFDC1"
"532" "LAYN"
"533" "GSC"
"534" "F2RL2"
"535" "FBXO43"
"536" "NCAPD2"
"537" "BOLL"
"538" "LHX9"
"539" "GPX7"
"540" "FAM234B"
"541" "MSANTD3"
"542" "ENO2"
"543" "TAP1"
"544" "GPR50"
"545" "RNF213"
"546" "GBP1"
"547" "HIST2H2BE"
"548" "MME"
"549" "NKX2-1"
"550" "IDO1"
"551" "SSC4D"
"552" "TMSB15A"
"553" "FCGR3A"
"554" "DDHD1"
"555" "RPL3L"
"556" "RNFT2"
"557" "SAC3D1"
"558" "VEPH1"
"559" "CXCL11"
"560" "SPOCK1"
"561" "PRIM1"
"562" "EVA1A"
"563" "CAV2"
"564" "PBK"
"565" "ETV5"
"566" "KDELR3"
"567" "LOC339862"
"568" "METTL11B"
"569" "PCOLCE"
"570" "FAM133A"
"571" "ACVR1"
"572" "PROC"
"573" "SLC16A1"
"574" "MINPP1"
"575" "DLX5"
"576" "AMIGO2"
"577" "CCDC71L"
"578" "PANX1"
"579" "ZNF280C"
"580" "GLI2"
"581" "DIAPH3"
"582" "TMEM104"
"583" "FN1"
"584" "ALCAM"
"585" "KIF15"
"586" "FOXE1"
"587" "CHST11"
"588" "AZIN2"
"589" "IFIT1"
"590" "EPOP"
"591" "WNT11"
"592" "HOXD8"
"593" "COL9A2"
"594" "EXOSC4"
"595" "B3GALT6"
"596" "PROCR"
"597" "HAUS8"
"598" "TMEM200A"
"599" "LHFPL2"
"600" "VGF"
"601" "PTPN2"
"602" "CDT1"
"603" "HIST1H3B"
"604" "MXRA8"
"605" "KCNG3"
"606" "FBXO41"
"607" "TP63"
"608" "CEP72"
"609" "OASL"
"610" "SLC22A4"
"611" "BRCA2"
"612" "PTH2R"
"613" "SEPT3"
"614" "XKR9"
"615" "HIST1H2BF"
"616" "RUNDC3A"
"617" "SYT12"
"618" "HENMT1"
"619" "KLK14"
"620" "GOLGA7B"
"621" "KIAA1524"
"622" "PGF"
"623" "TMEM177"
"624" "MXRA5"
"625" "GPR84"
"626" "LAMP3"
"627" "CCDC150"
"628" "OR8J3"
"629" "SMKR1"
"630" "IFI35"
"631" "TESMIN"
"632" "PDE7A"
"633" "NUSAP1"
"634" "UBE2L6"
"635" "DDN"
"636" "KIAA0319"
"637" "DYNC1I1"
"638" "SPERT"
"639" "SPATA17"
"640" "PTPRZ1"
"641" "RFLNB"
"642" "DDX60"
"643" "TXNRD1"
"644" "HERC5"
"645" "GLA"
"646" "NEB"
"647" "ABCA4"
"648" "DNAH11"
"649" "CASK"
"650" "C6orf15"
"651" "EMX1"
"652" "GAREM2"
"653" "FANCD2P2"
"654" "CHRNA6"
"655" "SNAI1"
"656" "CTSZ"
"657" "RTP4"
"658" "HIST1H3H"
"659" "OAS2"
"660" "TMEM38B"
"661" "ISLR"
"662" "PCDHGC5"
"663" "HIST1H1T"
"664" "OGDHL"
"665" "HIST1H3F"
"666" "RGS3"
"667" "SLC43A2"
"668" "CENPH"
"669" "WNT7B"
"670" "CDH15"
"671" "M1AP"
"672" "CASC10"
"673" "ZGRF1"
"674" "TCHH"
"675" "TIMP1"
"676" "ASAP1"
"677" "ZFP92"
"678" "RELT"
"679" "SLC19A1"
"680" "SKA3"
"681" "PNPLA1"
"682" "MAGEB2"
"683" "ANO4"
"684" "COL5A3"
"685" "MSI1"
"686" "SLC16A10"
"687" "MMP8"
"688" "SHCBP1"
"689" "SPRY4"
"690" "MED30"
"691" "SLC6A8"
"692" "SLAMF8"
"693" "NKD2"
"694" "DNAJC5B"
"695" "DNAH5"
"696" "IGSF9"
"697" "NOCT"
"698" "ABCD1"
"699" "FKBP7"
"700" "ZKSCAN3"
"701" "TRPM2"
"702" "RGS16"
"703" "NRIP3"
"704" "PPP1R14C"
"705" "SLC10A4"
"706" "CHSY3"
"707" "ORAOV1"
"708" "DDX11"
"709" "SDK2"
"710" "SLCO1B1"
"711" "NUDT11"
"712" "KIAA1324L"
"713" "LCE2A"
"714" "SLC13A5"
"715" "CCR8"
"716" "MUM1L1"
"717" "PDGFRB"
"718" "ZP3"
"719" "GDPD2"
"720" "C10orf55"
"721" "TBX20"
"722" "RNF175"
"723" "NXN"
"724" "TBX1"
"725" "PLXNC1"
"726" "HIST1H2AI"
"727" "ST8SIA2"
"728" "ACOXL"
"729" "AKR1C1"
"730" "TMEM97"
"731" "EFNB1"
"732" "HIST1H2AL"
"733" "CPXM1"
"734" "PLK4"
"735" "MMP9"
"736" "MRPS17"
"737" "CASP14"
"738" "SLC29A4"
"739" "CHST2"
"740" "EPSTI1"
"741" "RAB31"
"742" "CDH13"
"743" "SOHLH1"
"744" "CLDN16"
"745" "ADGRE2"
"746" "EFNA1"
"747" "ANGEL1"
"748" "P2RY6"
"749" "TRIM9"
"750" "TLX2"
"751" "ADAM23"
"752" "SLC39A10"
"753" "LRRC69"
"754" "PON3"
"755" "CDC25A"
"756" "AEBP1"
"757" "KIF3C"
"758" "NCF2"
"759" "B3GNT9"
"760" "C1orf226"
"761" "PLPP2"
"762" "CPT1C"
"763" "GABBR2"
"764" "SIGLEC12"
"765" "OR2B6"
"766" "ELAVL2"
"767" "TNFAIP3"
"768" "TNFSF10"
"769" "PNLDC1"
"770" "FAM196B"
"771" "SLC39A14"
"772" "SCN2A"
"773" "BAALC"
"774" "DMRT1"
"775" "WNT7A"
"776" "JADE2"
"777" "NLRP7"
"778" "SPOCK3"
"779" "C2"
"780" "LMNB1"
"781" "TRIM59"
"782" "PHLDB2"
"783" "SLC17A9"
"784" "DSC1"
"785" "HTR1D"
"786" "CENPK"
"787" "KRT17"
"788" "SLC44A5"
"789" "COL9A3"
"790" "SEMA3C"
"791" "IL20"
"792" "NTRK2"
"793" "TNFRSF4"
"794" "SIGLEC15"
"795" "ZNF618"
"796" "NASP"
"797" "RHPN1"
"798" "HIST2H4A"
"799" "GDA"
"800" "CD14"
"801" "EIF5A2"
"802" "RAB42"
"803" "COL16A1"
"804" "CCL26"
"805" "FAM24B"
"806" "KIF24"
"807" "IGHMBP2"
"808" "WISP3"
"809" "NKX3-2"
"810" "COX6B2"
"811" "SLC7A8"
"812" "GAST"
"813" "PSPH"
"814" "SAMD15"
"815" "TAGLN3"
"816" "CTLA4"
"817" "SLC38A5"
"818" "STRA8"
"819" "ESCO2"
"820" "CNGB1"
"821" "NCBP2"
"822" "EMILIN2"
"823" "BATF2"
"824" "ETV7"
"825" "ARL13B"
"826" "AQP10"
"827" "RECQL4"
"828" "MCM10"
"829" "CIT"
"830" "H2AFX"
"831" "IL2RA"
"832" "OBP2A"
"833" "DBF4"
"834" "PCDH8"
"835" "P3H2"
"836" "C19orf84"
"837" "FOXG1"
"838" "GXYLT2"
"839" "SYCE2"
"840" "ITGB6"
"841" "HTR7"
"842" "RAC3"
"843" "GAD1"
"844" "IGFL4"
"845" "POTEB2"
"846" "BST2"
"847" "FLYWCH1"
"848" "RTTN"
"849" "SLC35G2"
"850" "PDGFRL"
"851" "KIAA1549"
"852" "TNS3"
"853" "XCL1"
"854" "GUCY1A2"
"855" "HOXA7"
"856" "NOS2"
"857" "PC"
"858" "FOXL2NB"
"859" "GALNT10"
"860" "C12orf60"
"861" "RRM2"
"862" "IL1B"
"863" "SH3BP4"
"864" "CEACAM19"
"865" "CD80"
"866" "BNC1"
"867" "C17orf67"
"868" "KCNQ5"
"869" "GPR68"
"870" "CXorf57"
"871" "OSMR"
"872" "IL13RA2"
"873" "HTRA3"
"874" "THSD1"
"875" "HOXB6"
"876" "KIF1A"
"877" "METTL7B"
"878" "WNT16"
"879" "BCL2A1"
"880" "CYP27C1"
"881" "IGFL3"
"882" "STK31"
"883" "HEPHL1"
"884" "PRDM12"
"885" "AGMAT"
"886" "ADAMDEC1"
"887" "HOXB5"
"888" "RTP3"
"889" "WT1"
"890" "ATP8B3"
"891" "ZIC1"
"892" "ANKRD34B"
"893" "TNIP3"
"894" "COL4A5"
"895" "NRSN2"
"896" "PCDHGB1"
"897" "OR9A4"
"898" "CLEC5A"
"899" "CAMK1G"
"900" "VANGL2"
"901" "HTRA4"
"902" "QRFPR"
"903" "DMRT3"
"904" "AJAP1"
"905" "S100A7A"
"906" "CLDN6"
"907" "KLHL31"
"908" "PCDHB10"
"909" "MICALCL"
"910" "CFAP58"
"911" "GLIS3"
"912" "ENTPD7"
"913" "SPATS1"
"914" "GALNT6"
"915" "CHODL"
"916" "DYRK3"
"917" "FBXO39"
"918" "MMP20"
"919" "EGFL6"
"920" "NPTX2"
"921" "NR0B1"
"922" "WDR86"
"923" "SLC35G3"
"924" "C2CD4A"
"925" "SALL1"
"926" "TMEM116"
"927" "TLX1"
"928" "GLDC"
"929" "SULT1E1"
"930" "PTPRK"
"931" "LPL"
"932" "SEZ6L2"
"933" "HPDL"
"934" "MAGEA8"
"935" "IGFBPL1"
"936" "KCNH1"
"937" "AKR1C4"
"938" "KANK4"
"939" "CCDC140"
"940" "PSTPIP2"
"941" "MSX1"
"942" "UGT2B4"
"943" "OCSTAMP"
"944" "TNFRSF11B"
"945" "MYOM3"
"946" "GPR156"
"947" "MAGEC2"
"948" "LRRC8C"
"949" "TPCN2"
"950" "ALX4"
"951" "SYT5"
"952" "LOXL4"
"953" "LYPD8"
"954" "GJA3"
"955" "NTS"
"956" "SESN3"
"957" "SCG2"
"958" "RETNLB"
"959" "DZIP1L"
"960" "C5orf46"
"961" "WBSCR27"
"962" "H2BFM"
"963" "GPC3"
"964" "ACCSL"
"965" "CENPV"
"966" "CCDC87"
"967" "OR2L2"
"968" "HOXB9"
"969" "NUP210"
"970" "PRR19"
"971" "LCE6A"
"972" "CSMD3"
"973" "LCE2B"
"974" "G0S2"
"975" "FLRT2"
"976" "COL2A1"
"977" "IGSF6"
"978" "LRRC38"
"979" "ALOXE3"
"980" "DPY19L1"
"981" "PLPPR1"
"982" "TDRP"
"983" "C11orf88"
"984" "NLRP10"
"985" "KRT8"
"986" "TBC1D31"
"987" "CNTNAP5"
"988" "FOXC2"
"989" "TNFRSF9"
"990" "IRX6"
"991" "GABRR1"
"992" "NALCN"
"993" "HES7"
"994" "MFSD13A"
"995" "EMID1"
"996" "CAPSL"
"997" "HSD11B1"
"998" "HAS2"
"999" "SKP2"
"1000" "CALN1"
"1001" "FOXS1"
"1002" "TREML4"
"1003" "TYMSOS"
"1004" "PSORS1C1"
"1005" "KRT34"
"1006" "COX7B2"
"1007" "ASCL4"
"1008" "RBP4"
"1009" "NPSR1"
"1010" "TMEM92"
"1011" "B4GALNT3"
"1012" "RASGEF1A"
"1013" "RIPPLY3"
"1014" "TFEC"
"1015" "ITPKA"
"1016" "OR11H4"
"1017" "TMSB15B"
"1018" "NLGN4X"
"1019" "WNT8B"
"1020" "SPRR2G"
"1021" "DNAAF3"
"1022" "LRRC17"
"1023" "KRTAP5-9"
"1024" "ZMAT4"
"1025" "TMEM169"
"1026" "ASCL1"
"1027" "BTG4"
"1028" "PDCD1LG2"
"1029" "PLCH1"
"1030" "PLA2G4E"
"1031" "CFAP47"
"1032" "AGMO"
"1033" "LGSN"
"1034" "UBE2QL1"
"1035" "RHBDL3"
"1036" "MARCH4"
"1037" "TMEM229B"
"1038" "FAM69C"
"1039" "BDNF"
"1040" "ROS1"
"1041" "CDKN2A"
"1042" "KLK9"
"1043" "KRT37"
"1044" "CYP24A1"
"1045" "KYNU"
"1046" "WFDC5"
"1047" "WNT10B"
"1048" "GUCY2D"
"1049" "KERA"
"1050" "TFAP4"
"1051" "RLBP1"
"1052" "AKR1C3"
"1053" "NEU2"
"1054" "OR7C1"
"1055" "CMPK2"
"1056" "ARNT2"
"1057" "PRMT8"
"1058" "NT5E"
"1059" "SOSTDC1"
"1060" "DMRTA2"
"1061" "TNNI3"
"1062" "RNASE2"
"1063" "GRAMD2"
"1064" "TEX11"
"1065" "PPBP"
"1066" "CTCFL"
"1067" "ADAMTS3"
"1068" "CRABP1"
"1069" "RIBC2"
"1070" "DPP4"
"1071" "IFNK"
"1072" "AFF2"
"1073" "B4GALNT2"
"1074" "OR6C70"
"1075" "SRSF12"
"1076" "JAKMIP2"
"1077" "KCNK13"
"1078" "LY6K"
"1079" "BEX1"
"1080" "CYP4F11"
"1081" "IFNG"
"1082" "POTEM"
"1083" "CES5A"
"1084" "PCDH19"
"1085" "MEGF10"
"1086" "MMP16"
"1087" "UPK1B"
"1088" "NOTUM"
"1089" "PKHD1"
"1090" "SEMA3D"
"1091" "TNFSF18"
"1092" "NKX2-2"
"1093" "IL36G"
"1094" "C6orf141"
"1095" "SLCO1B3"
"1096" "CT83"
"1097" "PHACTR3"
"1098" "PNMAL1"
"1099" "FSTL4"
"1100" "CHGB"
"1101" "FABP4"
"1102" "CLEC6A"
"1103" "VWDE"
"1104" "DNAH14"
"1105" "MRAP2"
"1106" "ALOX15"
"1107" "TMEM130"
"1108" "POU4F1"
"1109" "NRXN2"
"1110" "SEMA6D"
"1111" "FZD8"
"1112" "CCDC190"
"1113" "PTPRD"
"1114" "LRRIQ1"
"1115" "TFPI2"
"1116" "NOS1AP"
"1117" "CA9"
"1118" "DLGAP1"
"1119" "DCC"
"1120" "APOBEC3B"
"1121" "HOXB8"
"1122" "IFNE"
"1123" "SERPINA9"
"1124" "NEFL"
"1125" "IL17C"
"1126" "SCUBE3"
"1127" "BARX1"
"1128" "FSTL5"
"1129" "ACOD1"
"1130" "SLC6A15"
"1131" "PSAPL1"
"1132" "DNER"
