# Supplementary material for: 101 Machine Learning Algorithms for Mining Esophageal Squamous Cell Carcinoma Neoantigen Prognostic Models in Single-Cell Data
Source: Int J Mol Sci. 2025 Apr 4;26(7):3373. doi: 10.3390/ijms26073373 (PMC11989522; doi:10.3390/ijms26073373)
Supplement: Supplementary file 1 [file ijms-26-03373-s001.zip › Supplementary Data S5.txt]

"Intersection genes"
"1" "SPP1"
"2" "CTHRC1"
"3" "LAPTM4B"
"4" "TPX2"
"5" "PFN2"
"6" "CENPF"
"7" "MCM7"
"8" "HSP90B1"
"9" "HSP90AA1"
"10" "FST"
"11" "TREM2"
"12" "LAMB3"
"13" "ATAD2"
"14" "PTHLH"
"15" "UBE2T"
"16" "PRKDC"
"17" "FTL"
"18" "PMEPA1"
"19" "CDK6"
"20" "BRIX1"
"21" "PDIA4"
"22" "CCNB2"
"23" "STMN1"
"24" "HSPH1"
"25" "MAGEA4"
"26" "PRNP"
"27" "P4HA1"
"28" "RCN1"
"29" "CXCL8"
"30" "MLF1"
"31" "SOCS1"
"32" "GPNMB"
"33" "TUSC3"
"34" "ETV4"
"35" "SLC2A1"
"36" "BAMBI"
"37" "TNFRSF12A"
"38" "TNFAIP6"
"39" "PRSS21"
"40" "EPCAM"
"41" "PLOD3"
"42" "GPX7"
"43" "ENO2"
"44" "PCOLCE"
"45" "SLC16A1"
"46" "DLX5"
"47" "TP63"
"48" "PGF"
"49" "DYNC1I1"
"50" "SLC43A2"
"51" "TIMP1"
"52" "CPXM1"
"53" "MRPS17"
"54" "EFNA1"
"55" "AEBP1"
"56" "TNFAIP3"
"57" "LMNB1"
"58" "KRT17"
"59" "COL9A3"
"60" "NTRK2"
"61" "NASP"
"62" "ARL13B"
"63" "H2AFX"
"64" "NPTX2"
"65" "PTPRK"
"66" "TNFRSF11B"
"67" "LOXL4"
"68" "KRT8"
"69" "SOSTDC1"
"70" "SLC6A15"
