# Supplementary material for: 101 Machine Learning Algorithms for Mining Esophageal Squamous Cell Carcinoma Neoantigen Prognostic Models in Single-Cell Data
Source: Int J Mol Sci. 2025 Apr 4;26(7):3373. doi: 10.3390/ijms26073373 (PMC11989522; doi:10.3390/ijms26073373)
Supplement: Supplementary file 1 [file ijms-26-03373-s001.zip › Supplementary Data S6.csv]

Sample_ID	gene	chrom	start	end	ref	alt	Amino_Acid_Change	effect	filter	dna_vaf
TCGA-L5-A4OW-01A	TIMP1	chrX	47585489	47585489	C	A		intron_variant	PASS	0.260869565217391
TCGA-LN-A4A5-01A	RCN1	chr11	32091420	32091420	T	A	p.L75H	missense_variant	PASS	0.0381679389312977
TCGA-2H-A9GR-01A	DLX5	chr7	97024609	97024609	A	C	p.F5L	missense_variant	PASS	0.226190476190476
TCGA-IC-A6RE-01A	MAGEA4	chrX	151924322	151924322	G	C	p.E220Q	missense_variant	PASS	0.272727272727273
TCGA-2H-A9GF-01A	PMEPA1	chr20	57652282	57652282	G	A	p.S212L	missense_variant	PASS	0.30952380952381
