# Supplementary material for: 101 Machine Learning Algorithms for Mining Esophageal Squamous Cell Carcinoma Neoantigen Prognostic Models in Single-Cell Data
Source: Int J Mol Sci. 2025 Apr 4;26(7):3373. doi: 10.3390/ijms26073373 (PMC11989522; doi:10.3390/ijms26073373)
Supplement: Supplementary file 1 [file ijms-26-03373-s001.zip › Supplementary Data S8.xlsx]

## Sheet: ImmSet4
	id	Activated CD8 T cell	Central memory CD8 T cell	Effector memeory CD8 T cell	Activated CD4 T cell	Central memory CD4 T cell	Effector memeory CD4 T cell	T follicular helper cell	Gamma delta T cell	Type 1 T helper cell	Type 17 T helper cell	Type 2 T helper cell	Regulatory T cell	Activated B cell	Immature B cell	Memory B cell	Natural killer cell	CD56bright natural killer cell	CD56dim natural killer cell	Myeloid derived suppressor cell	Natural killer T cell	Activated dendritic cell	Plasmacytoid dendritic cell	Immature dendritic cell	Macrophage	Eosinophil	Mast cell	Monocyte	Neutrophil	PMEPA1	MAGEA4	RCN1	DLX5	TIMP1	RiskScore	RiskGroup
GSM1297076	GSM1297076	0.018626360515142	0.168764314070665	0.175396094264685	0.138721482710481	0.542733935137956	0.116275439417534	0.0189457030273335	0.256823942941929	0.105711783838301	-0.0404389	0.194849491306796	0.0336805529849	-0.183456	-0.240748	0.0758757663464954	0.28239277381595	0.175076488403021	0.305080512210548	0.237434329169686	0.0593595568354746	0.100542526975979	0.436360287591025	0.3521851454469	-0.015263	-0.143898	-0.00637699	0.252942289433943	-0.0614169	1.16186315239823	0.00415801452389258	0.802328410485648	0.220163209675433	1.4023708617764	0.175116509744439	High
GSM1297078	GSM1297078	0.122623720120348	0.185667995142943	0.197992503859536	0.28766952040369	0.546255442170621	0.136305413062006	0.0314218425201224	0.291162027740493	0.132556469713733	-0.0829257	0.148419905896031	0.202989945949214	-0.209123	-0.135485	0.0963650587595028	0.294102000717186	0.13155384813006	0.311147413136704	0.288218251013727	0.0724377676144633	0.231626531507164	0.402619815893862	0.277472454737551	0.0197587879415398	-0.0858	0.0445343638452291	0.282827220967098	-0.20771	1.43623706805234	1.29980301602707	0.968527023057686	0.17428335735816	1.69815546034999	0.181174182476896	High
GSM1297080	GSM1297080	0.085650360401027	0.175632889146779	0.181574105383606	0.130195954531896	0.549406447280273	0.148455538310313	0.0307549523141064	0.287685717262804	0.122062263748185	-0.0817905	0.133823421294082	0.168633920037947	-0.206717	-0.134868	0.149403847131098	0.335044623032898	0.153665601706898	0.357811500314006	0.306353803967851	0.0726161652533945	0.222174202582977	0.428958709252925	0.298983938454653	0.0284961475908169	-0.140827	0.0185914938344002	0.285398939429048	-0.190288	1.46556027559957	1.04522856885091	1.09003159016154	0.369906649573328	1.76270778219946	0.199108941267171	High
GSM1297082	GSM1297082	0.311339291905849	0.219477170485136	0.315853482501887	0.32626098091247	0.559175353413902	0.155866408222141	0.171463562471885	0.338661063152113	0.208309958555991	-0.018672	0.229279741823588	0.220757030997757	0.0379335033965955	0.0864920641943416	0.121899274944036	0.347189863575024	0.195421389824199	0.328446665641303	0.426288734462786	0.113832782683012	0.243036626888998	0.448908701618121	0.343357076099685	0.10140750556588	0.0550615337646037	0.145198981197611	0.287170553017674	-0.0024969	0.99579629464618	1.27341888282811	0.863088824504584	0.794204114266321	1.45221752834463	0.145436782754509	Low
GSM1297084	GSM1297084	0.121412369112882	0.18389074661183	0.273293345127367	0.193949519336851	0.583749287166004	0.147248246356576	0.0772868211672046	0.304575717586209	0.129024958811511	-0.0542394	0.174616526462828	0.184677351485386	-0.194388	-0.0140209	0.11054217350732	0.279875256469869	0.187973897719476	0.356742677393005	0.33096068738056	0.0662777765633497	0.200783910979088	0.436364156994673	0.282072646032092	-0.00940134	0.0199683411965795	0.0240124215977507	0.272795969643629	0.00820128196054784	1.10538176849395	1.42002196314319	0.929435674182154	0.658444781909825	1.4977265517359	0.152020747836061	Low
GSM1297086	GSM1297086	0.183420121244985	0.178074195878256	0.218807279253021	0.299360377134647	0.558774033464537	0.10867908444362	0.0571597953170398	0.256862213808211	0.125278828863273	-0.0817466	0.173060008153252	0.135410550842447	-0.0832883	-0.0219091	0.130484133423452	0.306258527663965	0.216892473384574	0.315277377976647	0.293729326086309	0.0563249133013407	0.247624301117822	0.464421064892016	0.213739597526495	0.0441307654616547	-0.0723995	0.0764989100016959	0.276766349739243	-0.189896	0.750934906451425	0.566154238278759	0.966973876470263	1.14496363893121	1.6254154517245	0.177185357220249	High
GSM1297088	GSM1297088	0.204125102313696	0.168093822750452	0.271376922930035	0.271252116583117	0.550560266310913	0.0979070202607888	0.0107583719303292	0.265035422430377	0.132436876933486	-0.0823674	0.214912478889864	0.0427141146920369	-0.0811599	-0.0235747	0.10506	0.292993327409103	0.188561703461541	0.364412309273306	0.306648729817689	0.0526352798582296	0.191634273894851	0.401924480736495	0.254750154124081	-0.0270827	-0.0243685	0.0277087917700817	0.223897563677481	-0.0939591	0.878414616279235	0.72525559683954	0.910176515465201	0.576636128911982	1.2873609469917	0.148698761997399	Low
GSM1297090	GSM1297090	0.186283652964022	0.231579069872419	0.209388847722747	0.325648737394727	0.548390703849743	0.111368893208535	0.0548762855678168	0.288401187548369	0.128412963502375	-0.058937	0.191645447320615	0.197531807571542	-0.113776	-0.0541837	0.0958396350601074	0.295228044193423	0.199404523458244	0.349560424749301	0.268508240007274	0.0872225799052905	0.264238417708379	0.422108648989308	0.268776209425125	0.0486854652632343	0.0435524953064437	0.103902561525936	0.230679431929995	-0.209958	0.860210348323148	0.847758653396265	1.03858481066246	0.939656608404146	1.62601536521327	0.177717080031812	High
GSM1297092	GSM1297092	0.153367487764164	0.179132411804281	0.193998041369256	0.154262385553004	0.469499121535446	0.112972172977335	-0.00178833	0.270768387145575	0.137321054989439	-0.107498	0.163074014538236	0.102328729605939	-0.161989	-0.0864938	0.0302555817397007	0.345756495262356	0.183697045357701	0.350558088951601	0.231719710231811	0.0649842534309013	0.210515677862093	0.470330354197848	0.184631902824258	-0.0205482	-0.0730977	0.130120757981419	0.213115343402736	-0.394656	1.45326735326763	1.19437430371302	1.35285069788905	0.228285335627203	1.93490239490113	0.226305716823413	High
GSM1297094	GSM1297094	0.215321526299982	0.250715233480642	0.249836583448695	0.241839338334057	0.582345221140126	0.220501241864333	0.102562083149502	0.353211323192677	0.184320051636424	-0.0325342	0.178649961780439	0.25907298017378	-0.17164	-0.0107239	0.104428284902879	0.356973868039066	0.213094959120479	0.359170800525522	0.401464004570531	0.0887645711799121	0.287621091813085	0.42778006185266	0.295441011810104	0.121218915832034	-0.00564989	0.130730475135687	0.272207924606345	-0.0176789	1.29208514664399	0.552245709444742	1.21572670686851	0.543937130813202	1.81746609943779	0.219790687027475	High
GSM1297096	GSM1297096	0.0124277978231243	0.155130356705487	0.184023539657471	0.168990344968634	0.577845990737148	0.127965293520421	0.051903592006365	0.318771445153796	0.0933408050206531	-0.0541892	0.169308052544078	0.0980341929858414	-0.225683	-0.110643	0.077984977686755	0.259418119271026	0.20784851703173	0.332593045397919	0.2504321519444	0.0785756140319813	0.143399047704847	0.434349165626027	0.250497823793563	-0.0326046	-0.0992574	0.00324348899938234	0.235759042022862	-0.0417862	1.54782314011718	-0.832016	0.938594015785354	0.632553108520228	1.75191	0.234086365086841	High
GSM1297098	GSM1297098	0.234640083260762	0.189693479013926	0.248606134866696	0.356185197856043	0.541093652349214	0.17324165419332	0.0821263149690196	0.305270223451685	0.139123331449878	-0.0640461	0.224560812348741	0.186726102344658	-0.128648	0.00470177338214342	0.055461509485626	0.303813029985541	0.188503341010351	0.387676685815504	0.358833888608308	0.0856146877573198	0.27008973464487	0.401557130196736	0.309137319788937	0.0672550958502645	-0.0993871	0.054627266436016	0.247143632780722	-0.144019	0.703373414588947	0.160952196152517	1.07198072766197	0.553116795808904	1.43443005558805	0.182070370495248	High
GSM1297100	GSM1297100	0.215089699279643	0.192801656592359	0.232323364065991	0.314006638133337	0.563875790017793	0.171891081946148	0.021426429595508	0.292808352044378	0.128371358555788	-0.12818	0.170682892483177	0.14033659456152	-0.0863253	0.0714139730168033	0.047687314621802	0.333083773248582	0.172648740103477	0.319932900475763	0.275179629130297	0.054775718979107	0.235150710490972	0.418855328534295	0.253763882192167	0.0185673941842407	-0.0880409	0.0764978376163064	0.259402760275597	-0.247159	0.836151674455433	-0.0836491	1.17829447268538	-0.432305	1.77335816040783	0.230312314427678	High
GSM1297102	GSM1297102	0.202342875531732	0.173392393967859	0.255916616967039	0.325442588452635	0.592829254022183	0.216241486275216	0.0797115184848992	0.313659919259745	0.129889017778505	-0.0703802	0.213207057171695	0.152989429215127	-0.127449	-0.0260022	0.112898918351559	0.304000238540469	0.14592104695566	0.333176681037827	0.33844827987849	0.128258745989806	0.248682726360075	0.439782213167831	0.348656604164952	0.0548995129962825	-0.0736165	0.0970211489197677	0.25185146393762	-0.0577137	1.22710816576365	0.95442932680826	1.04786722883406	0.52529397811689	1.42958509344396	0.167993746279386	High
GSM1297104	GSM1297104	0.0985080222311444	0.188243291184269	0.211259195259104	0.256833058869589	0.539528589761692	0.144319481687091	0.0314754600816952	0.358183646348634	0.122140279384712	-0.0157696	0.210303688097867	0.146686416692011	-0.198027	-0.0996931	0.0524613972942333	0.284823362982327	0.163360276618344	0.344184120419407	0.232612666707962	0.0795372531469159	0.228349120493274	0.434740411996449	0.254306305347597	0.0237667689575722	-0.0751787	0.0654873541996155	0.261893335698154	-0.121241	1.36001385098934	1.55369323761198	1.23837423126492	0.658351377785287	1.7115605664459	0.188366938690674	High
GSM1297106	GSM1297106	0.29949787903871	0.168848490247238	0.214252620475537	0.324954542518313	0.496802551825567	0.0977076310443317	0.0338238916481795	0.305722426917106	0.103267345132286	-0.0953569	0.223540159782168	0.0834325810034707	-0.141276	0.0458364291509094	0.144238552701926	0.362694385909329	0.208510994925348	0.359172983287148	0.244031812952177	0.0696414103077323	0.205182203396399	0.423411944362562	0.237504735050161	0.0337880451655322	0.0756945178606689	0.135322478698559	0.239624304806292	-0.29243	1.21408609118379	0.227381389137856	1.0092181332533	1.20477700884622	1.71178868561992	0.200787585909855	High
GSM1297108	GSM1297108	0.164860130615084	0.129411576453448	0.218137120688742	0.252710484674643	0.534382840417515	0.137052841688928	0.0389079358307573	0.256754522878806	0.120203981324938	-0.0723888	0.235043616115943	0.0248448441961541	-0.125126	-0.0943196	0.0568586810257587	0.233010389480132	0.169988707237255	0.306120613645194	0.29367840661934	0.0619257336824236	0.18284765768992	0.377134733465133	0.303211580966496	-0.00123444	-0.0877387	0.0377947606994679	0.200492828372181	-0.07783	0.669194258901202	0.976210828452421	0.881080084394237	0.668817323000639	1.34816518581948	0.142080020140036	Low
GSM1297110	GSM1297110	0.122536400456674	0.164062804576763	0.251468766870572	0.25486656127347	0.536519007718398	0.112624156026514	0.0585588725959439	0.311673557648809	0.119801437541413	-0.0379064	0.189260259564633	0.114021970497496	-0.111768	-0.0648872	0.0856489455400169	0.262212067072612	0.200847597351236	0.318861918042499	0.302584458348326	0.0556051686198807	0.215745846041745	0.462648610925792	0.295537369124596	0.0547129724454065	-0.0228715	0.0619919473674896	0.257955931834556	-0.135096	0.754793751921173	-0.0941652	1.04788291517656	1.0712957503491	1.46385797306068	0.186180969820988	High
GSM1297112	GSM1297112	0.0983170290292881	0.138668910482953	0.224173716756731	0.260775325432917	0.529057583719676	0.09541860642617	0.0116225973432918	0.298129089474934	0.0958202611507444	-0.0610282	0.127284220945535	0.0639064224742184	-0.246876	-0.115643	0.03206093881437	0.248338814059239	0.142574356772385	0.30500617758323	0.248182465722113	0.0510902875073506	0.23354963195965	0.405382014393174	0.30360470627334	-0.0505505	-0.062956	0.0168039739722717	0.233576779147363	-0.152378	1.26154802034544	-0.0429423	1.14823839191821	0.382544119454515	1.17475336910791	0.17997291702802	High
GSM1297114	GSM1297114	0.284302994660147	0.148372791764765	0.228533282968995	0.354234156201694	0.550509924469366	0.194296836777448	0.0662105612631339	0.27700242340838	0.189718114197395	-0.0659139	0.260597059537444	0.160233048166578	-0.037995	0.132834215842959	0.0906446091586629	0.334039527267496	0.150300374664818	0.361126146438443	0.299282850447985	0.072694973518581	0.251068145076004	0.395892390270069	0.213483224606946	0.0516455396172726	-0.087491	0.0384039727478654	0.215649720437171	-0.362386	1.02018220108307	-0.402773	1.30881718429337	1.45521698330792	1.60786732366611	0.222272063656465	High
GSM1297116	GSM1297116	0.220912390700768	0.19414770944662	0.290348424493344	0.280861999342052	0.551018917927119	0.164462365115641	0.103394155337986	0.270946617239847	0.163013330594008	-0.108846	0.215593766369558	0.107897072558143	0.107972236837211	0.0588395328057563	0.0779387536262234	0.297483567846407	0.20737504864496	0.346421128740594	0.34816288656722	0.0513527006601185	0.239332142248604	0.390563296218114	0.229498231979143	0.0207100320907015	0.0660640037008956	0.0393115469110323	0.231769517601069	-0.119974	0.433000725561567	1.39208387697446	0.876348045099344	1.15545667951944	1.67787749708881	0.151091405081863	Low
GSM1297118	GSM1297118	0.228152087943194	0.208396174229554	0.31565072958959	0.227159282020292	0.573935324819524	0.183255731121982	0.106141	0.280727490917159	0.168976606484569	-0.14408	0.225780295889474	0.273810640274975	-0.135155	-0.0136503	0.185865076988795	0.282856071618929	0.199009353051063	0.380181653778441	0.416949032822141	0.0797963795089085	0.24745211561087	0.415070115469358	0.219211715930259	0.115449478652099	-0.0140587	0.0684310630399711	0.247924934643095	-0.241767	0.791493420092325	0.884767933700702	0.910154004937379	0.694552494218573	1.83247860666501	0.185980524780793	High
GSM1297120	GSM1297120	-0.00808299	0.138995512076872	0.174972442524853	0.0827461139876765	0.55906008352545	0.0725734746829644	0.0104338638401318	0.253781873221429	0.0585806688897461	-0.0419496	0.164950783095494	-0.0028425	-0.216294	-0.247568	0.0620965949196691	0.230358593010406	0.171181650911666	0.304494128565805	0.209328483027504	0.0345189374434251	0.119319714078971	0.376132689943254	0.233721495443114	-0.0917677	-0.161499	-0.0309178	0.246017611186574	-0.14577	1.11924957280029	0.846916032675942	0.884145429659943	0.139229093572489	1.40260348538798	0.159571311410203	Low
GSM1297122	GSM1297122	0.0780625558673274	0.15792671822798	0.236606303578554	0.240176303865489	0.563069613247127	0.0975823635452037	0.0363404405538943	0.293811258915845	0.139533800426471	-0.114248	0.213087287283163	0.0872314306143753	-0.144821	-0.123138	0.0557208412467712	0.284907340164769	0.159032576063661	0.294726861972389	0.310209979172566	0.0375553009107633	0.192188758256773	0.380876104111584	0.235393791827159	-0.0148793	-0.0733425	0.0349380685188896	0.238994017042849	-0.147271	1.04474742021026	-1.52327	0.901453678822735	0.733977884572326	1.38277423605812	0.211962443520684	High
GSM1297124	GSM1297124	0.146648837767974	0.165121708544602	0.252383353926616	0.201665078390919	0.564708234175943	0.150693163874217	0.0711205282651508	0.318936088338822	0.153285334421454	-0.0404444	0.163868934053861	0.132961393507031	-0.0925574	-0.0690828	0.119309943738284	0.336589618758291	0.167922355185383	0.331912287087244	0.331948987963973	0.0828540745187178	0.200465311926725	0.463040420722819	0.296665760169174	0.0426219331163178	-0.0618481	0.0433374895613843	0.268908819444189	0.00881447992528132	1.26298645165393	0.792510454638267	1.0851	0.712268301472709	1.5245	0.180964562765616	High
GSM1297126	GSM1297126	-0.0141107	0.0828570052300146	0.0887113344040196	0.208381801148962	0.480495243757223	0.128653082352562	-0.00838396	0.252992356573546	0.0307640741007824	-0.127725	0.167214049928235	-0.0800966	-0.23529	-0.254871	0.0863236442341582	0.230745923426236	0.126419944106118	0.329777680993536	0.138863635654053	0.020549040063136	0.0866964423984586	0.413368271529744	0.296376077883974	-0.0355507	-0.184734	-0.0195745	0.232204035535912	-0.271419	0.733656923256424	1.04531598142392	1.04401291397983	1.26451895984271	1.18583667192469	0.134323341585368	Low
GSM1297128	GSM1297128	0.269463286144819	0.190684792425487	0.285228854829322	0.337392105295873	0.522429482295878	0.0860227669035464	0.113781394537574	0.31428857489048	0.119340676055204	-0.0496103	0.158949025247438	0.151360030125405	-0.0846794	0.00272788441478356	0.0336182944240891	0.330252196639279	0.173434130953007	0.330486579420529	0.341626432714508	0.122948837917034	0.2830211313966	0.456161408660252	0.27623741746263	0.0345476525123233	-0.136503	0.0627285627162632	0.237919001214479	-0.106945	1.08024300497182	-1.41784	0.756934787931064	0.249725145267458	1.30506212796841	0.198124130360971	High
GSM1297130	GSM1297130	0.00402778147973675	0.153387253416794	0.192799829955525	0.224861573166106	0.524563084052272	0.109169980010168	0.0245884878975795	0.327987315050413	0.0721053841074292	-0.061805	0.135466977421519	0.0732689111394614	-0.200228	-0.1898	-0.0570127	0.257923714395983	0.1504377064782	0.27894558223173	0.239060162637474	0.0733140459520646	0.159392122323518	0.416824630438577	0.314668108802896	-0.0309854	-0.0781846	-0.0111866	0.269417710430034	-0.0221277	1.08117911385914	-0.482905	0.805309836571387	0.690878788986873	1.16224945290797	0.1637924527464	Low
GSM1297132	GSM1297132	0.0978315246260588	0.158025931391528	0.231085110367542	0.232611878011539	0.459189790424116	0.0257713942449087	0.0633636698480465	0.279664657857487	0.128089810571497	-0.0255906	0.147417444516433	0.130188384180808	-0.243916	-0.0552203	0.00651298206232279	0.347085809900503	0.160432735842876	0.282456176369725	0.296585535216477	0.0814329464213541	0.14879067465216	0.421914313358925	0.215156862260903	-0.0144762	-0.0989202	0.0951399731357674	0.24181049485512	-0.261315	1.25477205919345	-0.992291	1.01851219220645	0.446748700740532	1.43763220254206	0.215450459606475	High
GSM1297134	GSM1297134	0.111718310671289	0.166937885370281	0.179403486605804	0.238271931045606	0.493532979971731	0.0934001873112364	-0.033002	0.257932335263552	0.106437378706536	-0.100633	0.183558650040562	0.00594146540651096	-0.25995	-0.15818	0.10641695242781	0.293494460080722	0.133607049748724	0.307522967657312	0.203276081484588	0.0590738708254226	0.108070227446073	0.391907540854578	0.241677478219588	-0.0747607	-0.175358	0.0274406027921105	0.243635987799209	-0.270842	1.42380232356995	0.376444444033199	1.17838081119926	0.219727830093258	1.59807126194152	0.208457845355913	High
GSM1297136	GSM1297136	-0.0357939	0.176835390049295	0.165800439646871	0.173087638945933	0.460584834508497	0.0773506096955333	0.0318915273563014	0.273255979806961	0.0787387756785696	-0.056022	0.119041962937199	-0.0425243	-0.294639	-0.21378	0.0707409809105524	0.223545663075851	0.153464200108459	0.308096082405471	0.246650184923159	0.0492989530036078	0.104858328617185	0.377966164230411	0.179839283889751	-0.0659466	-0.182731	0.053248913578002	0.208481091008651	-0.155753	1.54344566279062	0.782680799129307	0.764213563492499	1.05528271362931	1.46449237738265	0.157817012731996	Low
GSM1297138	GSM1297138	-0.00752693	0.130600306161027	0.143712847622991	0.133750962887467	0.396652136130281	0.0432336111617648	-0.0443704	0.200002862813265	0.0736689557513134	-0.124137	0.162125342441938	-0.0247408	-0.229246	-0.0991341	0.0380053085678471	0.269013092577454	0.160723334147213	0.307279192488478	0.187536352515221	0.045265465217792	0.0814431009947799	0.385159709854148	0.143020624369981	-0.0290304	-0.116134	0.166308382177867	0.22308709183148	-0.22666	1.30480329288575	-0.150715	1.22539201943305	0.691721638047606	1.54263317508672	0.214969246542717	High
GSM1297140	GSM1297140	0.0196095081227886	0.0848830321964291	0.0658148488733558	0.208658401701185	0.42683066547857	0.197330290716967	-0.0497752	0.228655012457633	0.0455419470630747	-0.123197	0.106702616471759	-0.0402043	-0.25928	-0.255381	0.0574563483920244	0.195853111771498	0.131430403832539	0.359834101627878	0.143197288841815	0.0430107948402007	0.139563737871792	0.3173467488162	0.277614790687039	-0.0670614	-0.168245	-0.000812007	0.248169326680761	-0.302558	0.556464626339839	-0.80351	0.964737855169799	1.0198035643738	1.16529870913914	0.172419528855212	High
GSM1297142	GSM1297142	0.260504078748831	0.254160915460089	0.267812303288003	0.227817915331091	0.440597846260765	0.126624812216376	0.110508903492786	0.271268406603225	0.165714436612905	-0.0533905	0.180058703175823	0.217741470429832	-0.0503262	0.0430756910672332	0.205440225171065	0.380015787348051	0.20146808799369	0.293845061428301	0.349376043308449	0.0681531128214206	0.232082823006044	0.43886583749748	0.17688262812683	-0.00881574	0.0221599478625197	0.143988159550087	0.237461146155505	-0.311565	0.579709659815818	-0.432262	0.980290187009038	0.859236934558678	1.76861099734309	0.213549616120599	High
GSM1297144	GSM1297144	0.170451085345708	0.208708103221033	0.282493119486329	0.212681175305043	0.529936227273331	0.0935255377645734	0.0613211912665995	0.265612966910927	0.144619856029618	-0.066765	0.177306165595988	0.0423122655937384	-0.179377	-0.141017	0.0959004755836506	0.263881473836572	0.212767981383817	0.347853221754567	0.28325272321393	0.0671095662998744	0.21573181859299	0.422947663690564	0.244549575782692	0.0094731325003437	-0.0768175	-0.0271848	0.239248343778226	-0.112122	0.37469869432768	-1.01851	1.15133608184231	1.13271752809271	1.1735684665636	0.186717416337232	High
GSM1297146	GSM1297146	0.210874834718974	0.180698398032678	0.195873198685819	0.327221317881573	0.507613032179168	0.0985198910263243	0.00797533452556412	0.260595608772796	0.0979428510809138	-0.0906659	0.185313297749337	0.0395587759714423	-0.239712	-0.174021	0.07265883118019	0.19506412513837	0.212196006342985	0.335689668671177	0.292361565254191	0.0551385778223228	0.198124240046539	0.326636123282462	0.26479648982954	-0.051131	-0.0939699	0.0234715185318931	0.229713610562582	-0.127857	0.376969217545022	1.05043501059178	0.91577486895674	0.0256318549676274	1.30804789302953	0.13985407915645	Low
GSM1297148	GSM1297148	0.192373717848726	0.151363617181922	0.252776332442706	0.19250194864846	0.529413848784234	0.0721496273897513	0.0498132844117826	0.299313190670797	0.124423339148836	-0.0618188	0.158842492010469	0.0876136551344181	-0.134176	-0.021238	0.120516075773325	0.32526516492877	0.229266122274597	0.351632128535969	0.240491092721382	0.0997882122055711	0.259749685686913	0.389316085142099	0.174937584967337	-0.00984246	-0.161052	-0.0101259	0.204336571745291	-0.302879	1.42738018402669	1.26766995900825	1.25743469832571	0.303476442542214	1.68510661635544	0.197888803460629	High
GSM1297150	GSM1297150	0.338327059392444	0.204702219563843	0.356284719611919	0.311005327993692	0.548404157005087	0.187756605171811	0.151110184231313	0.318677890558731	0.183886213723761	-0.0744382	0.23598773181956	0.252202922846267	0.0206636878819624	0.112488168965926	0.108146268848747	0.400303620184088	0.200285146861464	0.371750233603808	0.428264764114336	0.102823425099839	0.285890912482916	0.472632937003774	0.287546607180964	0.0961687244607938	0.0597657257248201	0.177287280319251	0.278350474618879	-0.0518004	1.15896228816882	0.952800446478392	1.20679	0.0558415714136166	1.83094282817165	0.212142904102052	High
GSM1297152	GSM1297152	0.00349029852034107	0.148554549066919	0.216809149777668	-0.0572464	0.459066595979401	-0.0246472	-0.00153779	0.173516711456407	0.106982110030839	-0.124471	0.0951717031698461	0.00351575424575315	-0.253074	-0.103746	0.0915322474954871	0.335289930970513	0.194175523348418	0.27269269398595	0.236516271196026	0.00575850845352497	0.143786348253083	0.418521641200877	0.258373462494085	-0.0727498	-0.0804342	0.0803696664701376	0.240698024562168	-0.287204	1.19419310808353	0.236163836881141	1.04271343697535	-0.497967	1.61145251277004	0.206490101591708	High
GSM1297154	GSM1297154	0.0212634470121797	0.0848800064994818	0.176469730020737	0.220628431765256	0.494005078774371	0.0560041665834118	-0.0468811	0.221165355193012	0.0851464652918885	-0.124039	0.199953697280972	-0.070892	-0.265341	-0.169814	0.0394532175830113	0.224991480679228	0.166983467509309	0.33135961868106	0.192663431725801	0.0587406285057038	0.123257202712323	0.420594958105252	0.282908432192978	-0.0780271	-0.0959967	0.0950731542153965	0.240774174019199	-0.136808	1.54724330628602	0.898151454289125	1.09893706676775	0.8479831201987	1.31655730197704	0.165629855277183	Low
GSM1297156	GSM1297156	-0.0630765	0.107528272880518	0.127262905846537	0.11484289748662	0.469824325273598	0.0269040373552702	-0.0362197	0.269931551071959	0.0372435188283233	-0.112257	0.135856840785188	-0.0554589	-0.309757	-0.207094	0.0636963689385114	0.260887421392763	0.187330228372552	0.320245558145445	0.0982887310271338	0.0391817753342563	0.134786193745134	0.414828355832208	0.318288958974014	-0.0628945	-0.141857	-0.0391204	0.244813584789096	-0.343988	0.994082944559824	1.47516709008722	1.08616225784469	1.14592291916944	1.62409536788703	0.165494477209374	Low
GSM1297158	GSM1297158	-0.0256913	0.164776239297845	0.167229133130832	0.135400301589062	0.474079146464374	0.0565690884857476	0.0430936279692806	0.235716892216199	0.0719770335292592	-0.0857902	0.168878113194248	0.0336277900631399	-0.226152	-0.147144	0.17604456599407	0.278224174798163	0.147246564794998	0.301541113568678	0.221020849429015	0.0613063184894716	0.0765877453644598	0.451724434161943	0.18632387940907	0.0369487708442182	-0.0984844	0.0911653351181727	0.234929849131203	-0.270605	1.41892828459187	-0.634874	1.30375368104378	1.07119625558149	1.55496120516778	0.231548034708874	High
GSM1297160	GSM1297160	0.112365990308622	0.0717188429975918	0.216324972729149	0.177655445819515	0.508657620019531	0.0700783997552512	0.0179118607733514	0.290774815266431	0.107188721350484	-0.0637766	0.143631970111826	0.0716368814555354	-0.27177	-0.149621	0.0244677272622851	0.333422987472146	0.188750907395963	0.335376500438815	0.220981518056537	0.0745238184009601	0.193290997278769	0.444806185975898	0.181268564725116	-0.053561	-0.116075	0.0403487705429411	0.253377275939506	-0.229253	1.66941022736908	-1.04063	1.18361459162523	0.0110664504554929	1.69319881084058	0.255846978022603	High
GSM1297162	GSM1297162	-0.0208067	0.134286815277662	0.19607206124954	0.232125106982247	0.513841583213923	0.127065303898648	0.0113442981695663	0.323410497952432	0.0625506555647555	-0.0652034	0.177232204641646	0.0597373195107982	-0.283482	-0.175116	0.0589236784747511	0.295615793460382	0.188299194872283	0.298093590920288	0.245241533996542	0.0533827081855925	0.156831421932177	0.423510366751365	0.220541729643929	-0.071433	-0.0982664	-0.00509396	0.221253149146968	-0.0502711	1.1118142167653	0.880303766489607	1.10090587476487	0.508037154441135	1.08407756285864	0.144300772938648	Low
GSM1297164	GSM1297164	0.200035803927128	0.15560000959005	0.259186708343506	0.272559116351698	0.534831897835002	0.149972893146321	0.118593564965533	0.316947206866043	0.159098319780553	-0.0531262	0.197861711827675	0.209810859495927	-0.11013	0.0156732540652198	0.0761978056957999	0.366420756630993	0.212029881777866	0.332819078036608	0.373801463584095	0.0992016452471306	0.218283559691779	0.450327123183508	0.224962887769498	0.0451389120497209	0.0150137736849857	0.125911987989388	0.269209228894739	-0.0716401	1.4084752198432	-0.098773	1.07549768092644	0.229760860563303	1.62743793560365	0.215747898485404	High
GSM1297166	GSM1297166	0.123130971788295	0.139257936148388	0.253284846154601	0.191385688186612	0.547891973340055	0.0697532494720515	0.046979536545185	0.320749671489999	0.135457498644648	-0.00975749	0.135328806226959	0.136129463768183	-0.149084	-0.0934968	0.0456230549180183	0.299584140168628	0.133771454317017	0.321235751564978	0.340115396570259	0.108140618178868	0.222090703400979	0.469930707959668	0.269891842739807	-0.00505616	-0.0469478	0.0962420290132196	0.269163177238102	-0.0234328	1.19966100315394	-1.06281	0.793129999005919	0.864856245734497	1.4806932300734	0.202851122866063	High
GSM1297168	GSM1297168	0.111559128481688	0.126904073327069	0.233038031829283	0.238534197912657	0.52164728309401	0.147616116008057	0.0308871833640012	0.350975562068402	0.147161952846244	-0.0378653	0.174854633705047	0.155924620878192	-0.240216	-0.115548	0.0777990719109774	0.336783191429944	0.201579846084431	0.34570207930429	0.290508181459791	0.111530561451693	0.187186305233516	0.379185674451037	0.222235106917964	-0.00589364	-0.0287741	0.0411825759028034	0.251458059401969	-0.101045	1.50898032005718	0.328568013568826	1.05773658549771	0.111481668806961	1.80364469743335	0.220323064892595	High
GSM1297170	GSM1297170	0.0823486615997918	0.150711523894157	0.228502078420718	0.165998268634184	0.546786517492051	0.101280384848514	0.0162825889802371	0.350807671332915	0.129664197357751	-0.0634019	0.158704506196031	0.143817008580729	-0.233213	-0.113725	0.0903027315459538	0.352834865196672	0.219943722906853	0.320196605507673	0.318381801190966	0.0856011455418432	0.176472839363771	0.408336691489526	0.262053984948548	0.00718291778825183	-0.113507	0.0921513424372606	0.257846110394086	-0.146019	0.918132753151076	-0.591541	1.00316340659804	0.430845064529394	1.52739849521465	0.2073582083563	High
GSM1297172	GSM1297172	0.186530721383316	0.203840553295501	0.277313963647695	0.21153823171192	0.500639435578466	0.178908299978902	0.0689369607343963	0.299900551063495	0.125641645333202	-0.0682078	0.172104311547411	0.162275331884705	-0.159196	-0.0030171	0.112539039254404	0.310174293741307	0.243274200472819	0.310204577383634	0.334758653966529	0.11191522035352	0.200424283675517	0.385191697695015	0.246591971531854	-0.0253263	-0.0953382	0.00298656319117363	0.251355314694675	-0.114334	1.23385057055843	-1.29107	1.08116043802714	0.660661148729472	1.66719968566066	0.243073020220223	High
GSM1297174	GSM1297174	0.114566184260311	0.198050616765346	0.108955802777477	0.175109802809127	0.477736929062893	0.176343595028229	-0.0164015	0.27178151281459	0.084136565773833	-0.0778945	0.181171359980918	0.109546686765661	-0.132126	-0.158134	0.120780786587869	0.338890574496224	0.197113159486354	0.354714249692939	0.247295018319188	0.0301047540157708	0.148307496971553	0.370547865102357	0.120209956805905	-0.0142151	-0.148709	0.0553794571520523	0.199768353401326	-0.234317	1.20748830805161	-1.32203	1.00347444508855	0.33941013474038	1.90678102755246	0.259897820192697	High
GSM1297176	GSM1297176	0.345663583547109	0.227851454794144	0.313888937287893	0.273171115829303	0.575886203242287	0.237399042946072	0.116703653066234	0.361555067361145	0.206184748706155	-0.0589458	0.244408329563078	0.326776749112895	-0.116593	0.0244924840956159	0.138635640324367	0.357502456744154	0.23964811464877	0.394408262998811	0.448532719660528	0.116177294067787	0.262648514775878	0.412909634896059	0.194426033226408	0.137497894840144	0.0177195695522109	0.175196833649239	0.241678078014165	-0.138613	1.18198546030563	0.262782863554933	1.1329311708121	0.328589745231521	1.9432255533055	0.231734837421573	High
GSM1297178	GSM1297178	0.384921865306181	0.194314118115169	0.324745867452669	0.2758776959941	0.53621475879164	0.177931981797366	0.135276684502451	0.327277705535235	0.202330288712946	-0.0876765	0.198363144125603	0.332738708399583	-0.0618938	0.0955830376718399	0.169460193438209	0.371369649118489	0.191683761975122	0.404046304106757	0.422502138058088	0.1150151443787	0.282547519744176	0.413090405549709	0.224381587210991	0.0827415353770238	0.00348409837490295	0.167377606906022	0.281281641995635	-0.193667	1.18251475485816	0.160539024471351	1.15162451168351	0.175453606847105	1.83199623290592	0.227681591882868	High
GSM1297180	GSM1297180	0.200048087462964	0.231356117924178	0.195482618952255	0.240864789848032	0.546122702317079	0.130144553613087	0.0236827978764648	0.276919557790806	0.119854541388322	-0.0837275	0.158315733454283	0.125972402220469	-0.198411	-0.111883	0.0815490636802748	0.29324687641434	0.207689228283619	0.296468181127537	0.300167988087394	0.0581150568551635	0.238169410667101	0.449398019664889	0.291468396492264	0.0412262194664589	-0.00253943	0.0263659718280707	0.243107510330636	-0.235608	0.758199715734613	1.03218862650147	1.13924670318201	-0.00564278	1.60018754555682	0.182734138422942	High
GSM1297182	GSM1297182	0.136145698717499	0.221706227619203	0.24738345270895	0.239092528670327	0.561145329749764	0.155777259123306	0.0597972523702482	0.3667637806663	0.115207589288462	-0.0423298	0.172534961628142	0.190897227826438	-0.174696	-0.116416	0.0709495372740082	0.274213807571158	0.18157564067806	0.334661155200673	0.312808717901019	0.107603973585141	0.192506964782694	0.431017793704574	0.280739957735356	0.0333567526694314	-0.0770309	0.0425958529338841	0.208658887646796	-0.0326838	1.22232631644133	1.1757488211893	0.870004651936016	0.606499977292036	1.3555712622179	0.144985673269698	Low
GSM1297184	GSM1297184	0.251614197693302	0.178639716128072	0.268811200043573	0.303881577921576	0.539861410055599	0.105618475077586	0.0712648695326008	0.338876462165903	0.115123885204584	-0.0564284	0.184059074569569	0.198312885887968	-0.184189	-0.0333246	0.133738356239125	0.353645167837197	0.202149423044985	0.348134971171493	0.305143534350981	0.107190072152729	0.238988906563279	0.404603912925718	0.309649596278454	0.0218299778476127	-0.0820149	0.0639698989311794	0.267151877054603	-0.285844	1.35089595672386	-1.46981	1.20422272005811	-0.490136	1.54221338206129	0.254937591100278	High
GSM1297186	GSM1297186	0.330606883472019	0.20032149730693	0.301780748267264	0.346871410913999	0.530335182276727	0.224646953130875	0.137892749802253	0.352644561813089	0.180587608726247	-0.0400276	0.226194776700146	0.281290104739158	0.0094100323960467	0.0737973281402744	0.145032736919546	0.374997978957202	0.205559328422664	0.361182611055407	0.418916347674263	0.0980263145961778	0.273457735355745	0.487763928863373	0.246119870222932	0.103340528143447	0.0379137066151868	0.181109746225814	0.281199211553954	-0.060297	1.35884925374299	-1.82129	1.23120372156168	0.672317682981262	1.63004515172236	0.264074258460558	High
GSM1297188	GSM1297188	0.0971153237888411	0.130767963906762	0.233513798269615	0.163631216032615	0.547710985010307	0.113078321379581	0.0174423337555891	0.331802414537395	0.0861466043928281	-0.0514747	0.155676962116779	0.0962797965637103	-0.168377	-0.124732	0.0758577241477733	0.301619465697762	0.173150690645235	0.313648857988934	0.299243144049572	0.0389995487327925	0.152830274645779	0.438587580157169	0.27855296876792	-0.0525982	-0.113354	0.0244848550399205	0.257099614143657	0.0147636075498242	1.30424914662138	1.38418917735182	1.02328953507664	0.638478716356498	1.24174515049626	0.141281609331918	Low
GSM1297190	GSM1297190	0.159595930989009	0.17977162183872	0.234290384820075	0.2149837803017	0.504979037760596	0.12226303281291	0.0303398179867363	0.296535399583451	0.0517300603323246	-0.0223763	0.201347604828832	0.0690140593206643	-0.249909	-0.0894015	-0.00135166	0.214572487488763	0.182955141498225	0.293367323679637	0.254294889406415	0.0472635994528818	0.242431251640153	0.415928640506468	0.302453968996431	-0.00325939	0.0153239669947737	0.00938091418718483	0.202167913830806	-0.054152	0.846614230915748	-1.6133	0.7052021392818	-0.233743	1.52467618932769	0.217368624356769	High
GSM1297192	GSM1297192	0.149338288344501	0.192493567096763	0.203533699043117	0.241478701494091	0.564123128289441	0.173816396402917	0.0512411741447539	0.350042813469072	0.118765108675432	-0.0310143	0.226897916392774	0.153029115534341	-0.204255	-0.105261	0.142273908432272	0.294594804224549	0.154925623294987	0.364895485648216	0.296671389811498	0.0662768892345513	0.225448847801624	0.46483250067771	0.241124300641603	0.0101618206462014	-0.121009	0.0211921229625588	0.223021375334393	-0.164175	1.20567997049944	0.818686718498469	0.921330463269153	0.65604787539879	1.39095871207953	0.159164196583658	Low
GSM1297194	GSM1297194	0.267068128816222	0.180222939642525	0.229056433358224	0.227077498182705	0.551295475005597	0.176681513033402	0.0692114905302389	0.329529203852479	0.15795655703178	-0.0764003	0.198789203898966	0.214307080862723	-0.0128615	0.0526776521165455	0.148495119575168	0.402153393657705	0.159754280207688	0.388609037387967	0.372755481808313	0.121439149181237	0.254221940774625	0.436530405546528	0.256966013527959	0.0554111455704772	-0.0645241	0.150361337934758	0.259678050575125	-0.185746	1.58726594682356	-1.72781	1.10937574926841	-0.0120862	1.72545957138608	0.269680052659239	High
GSM1297196	GSM1297196	0.380575902256177	0.201197293311303	0.328632572302368	0.222608596848743	0.542686029128161	0.141037003167451	0.141884917239449	0.298296042196099	0.176146827617645	-0.0928228	0.173097570373762	0.197880464452209	0.0488198601697799	0.0900111169500958	0.0962001995955629	0.321654836209651	0.175975208853457	0.418179645980263	0.426564996461833	0.119537597680038	0.286914284076907	0.40672832187786	0.232014246573532	0.0171726705943373	0.0265953373661513	0.107115306035964	0.311303712716114	-0.0968873	1.04451800824098	-0.838586	0.991767758632239	-0.478503	1.65729631586471	0.23113844836903	High
GSM1297198	GSM1297198	0.118933682827221	0.170420957942315	0.226449146570498	0.226782296707949	0.542677380304168	0.141511973758844	0.0495882452905914	0.268908708637586	0.0913602402940448	-0.0684527	0.241389141223855	0.144252210873616	-0.192337	-0.0761937	0.0146431570388816	0.233822527057933	0.155033152499383	0.351853379477424	0.313346295052409	0.0646652722838787	0.232923133603427	0.421487440978785	0.304137676472581	-0.0155873	-0.0350474	0.0247693810848427	0.22683320873675	-0.0807411	1.00705975581141	1.14994251853228	0.995421342670845	0.479954965041888	1.42001442102666	0.156529854721011	Low
GSM1297200	GSM1297200	0.208508244665384	0.200500932101287	0.271894884887888	0.292352588296434	0.551108611065666	0.144882395918319	0.0996529339740843	0.330869387354287	0.167063627942293	-0.0399069	0.229781427726136	0.184287623580553	-0.0167356	0.0502852691829338	0.0245001880932212	0.272657284798683	0.158970275149184	0.365460560634539	0.386693670485879	0.0688967832062289	0.249018115039283	0.482004447480567	0.27412438403566	0.0516404138148969	0.0355151765462381	0.135390438437542	0.286810092130603	-0.0142392	1.02122995162366	-0.399763	0.91400433147052	0.901773492183188	1.47176863316126	0.190752544263433	High
GSM1297202	GSM1297202	0.170761510423364	0.169884425095374	0.298565420666409	0.294091819014177	0.522059848632213	0.122931257764682	0.060270160890279	0.29660709439875	0.147048361680978	-0.0477105	0.218829726987734	0.122024315665922	-0.108877	-0.0384857	0.0928958864456963	0.255453733458863	0.180098684813568	0.382069915992724	0.326821355074287	0.0533043050726333	0.212568040687368	0.40323299768758	0.21070544109811	-0.0208748	-0.0540453	0.0334032336341046	0.26786976396777	-0.14198	1.21818097471589	-0.557132	0.862932586582627	0.288004072187479	1.60231162085012	0.208774042713093	High
GSM1297204	GSM1297204	0.270243729026553	0.230672789288877	0.290878747286793	0.215808655827705	0.605343964203883	0.159243675016797	0.117785765616647	0.322388651801126	0.158865661624182	-0.0892558	0.151071772580299	0.281849319763002	0.00661819284797909	0.0606396661815431	0.157882861777643	0.319277548916468	0.186374840142649	0.354904105113777	0.414219042834616	0.0680898556148498	0.257462647053159	0.478578521171469	0.246638192274065	0.104964075276305	0.0103196843519879	0.162211411662775	0.291044025521041	-0.0416592	0.969650065004724	1.53528343045483	1.14041935235602	0.911269594808429	1.94465909555516	0.194135873320845	High
GSM1297206	GSM1297206	0.409656450455152	0.172735625109734	0.33239371605355	0.247039569736172	0.579111133367998	0.168008881589676	0.118138502158799	0.286283454237275	0.196736809671471	-0.0922723	0.17023917739353	0.229019020959626	-0.0813948	0.0495404475742015	0.123050725919014	0.328781943313199	0.189538839483857	0.388730640448168	0.419431343151625	0.107914313984574	0.238203351759176	0.402182139696639	0.23384352954305	0.0882252762001765	0.00378039006304968	0.10571104442639	0.247812320267106	-0.197255	0.875556955376247	1.3899489280378	1.02893214043654	0.454794489338758	1.49130855575469	0.156788813126381	Low
GSM1297208	GSM1297208	0.244313520707483	0.114416206598992	0.328412479436737	0.26900319940091	0.556789765269215	0.131522230162294	0.108102015271105	0.284280077926013	0.118271238161778	-0.0481446	0.179615477902992	0.139832391266452	-0.104722	-0.0124264	0.0960926137229547	0.26132341305604	0.210698819094119	0.356374105778756	0.326103721437733	0.0752381383590379	0.291602130848283	0.360595210218585	0.203586459785179	-0.0275487	-0.0401213	0.0352253611827729	0.197216970021947	-0.0839348	0.682680641786226	-0.381552	0.751964164464486	0.637675197959566	1.48057996019079	0.178215652209283	High
GSM1297210	GSM1297210	0.129352062507675	0.179562008428098	0.26320486906208	0.207515593914172	0.531044161159243	0.10658726754567	0.0704747683234119	0.252198817445202	0.1246659443731	-0.0585038	0.193311751725409	0.11612451766864	-0.0997465	-0.0301518	0.128591778080145	0.235296242520471	0.200043085256742	0.328095172173169	0.301600764948298	0.0991357584115195	0.216137396233463	0.414686922206964	0.248258251747733	-0.0144566	-0.0790022	0.0198329130959671	0.269905940440998	-0.151486	0.624789971049356	0.341491733172812	0.954491936083024	0.807045588855828	1.43490913055345	0.167508175015171	High
GSM1297212	GSM1297212	0.377860317023905	0.165676662425038	0.310783498693973	0.385808064973344	0.493251320076134	0.170008920334286	0.134367117605635	0.324572636238211	0.225030769614769	-0.0820747	0.209940963497314	0.224500103754776	0.175299846281049	0.21085182637815	0.126091449780169	0.382701309551826	0.138838618007082	0.350776823913917	0.395284677834695	0.0992013847037595	0.247945044903447	0.466771569987377	0.264568245245236	0.0724987304240699	0.0152835221886914	0.129110851884014	0.283000462214194	-0.287835	1.17142922463222	1.23564416892749	0.936951306192486	0.801176817496991	1.64668481891915	0.168693524502058	High
GSM1297214	GSM1297214	0.073689657730075	0.176723152144836	0.239555227601266	0.143595329157957	0.533504694483633	0.127689305788152	0.0598979455409331	0.33594797477737	0.131549986458265	-0.0844555	0.151331335331688	0.204328113611384	-0.202951	-0.105972	0.064003688569438	0.277135462343267	0.168872440670851	0.298953876104458	0.295826810131161	0.0865134267430647	0.211355762594143	0.442985408933595	0.277162247614015	0.0283335759108595	-0.103627	0.024547802283084	0.245238253919953	-0.0875201	1.42672062346283	1.2827217434996	0.984556952488277	0.663876923330388	1.4690187347147	0.160839114168182	Low
GSM1297216	GSM1297216	0.134138186353166	0.195331646434784	0.241795393142148	0.268399636114473	0.535661932763606	0.120010704034611	0.0490784430437355	0.300262552036604	0.111970080304611	-0.0859007	0.163823708104853	0.0736882230972675	-0.180529	-0.118114	0.0272034856834056	0.321944858999916	0.164895619059181	0.323624774258003	0.276756862723842	0.0722378814718492	0.191211399301941	0.428030898789094	0.252522773391952	-0.0189413	-0.0537794	0.0378725657912654	0.244028363156296	-0.0892281	1.05815860273254	0.161203733126791	1.03729066855408	0.875621259062787	1.3673772932706	0.177091184161891	High
GSM1297218	GSM1297218	0.146928905787979	0.159243429502822	0.23452858906895	0.234974477193283	0.521157767340154	0.114919959909562	0.056980613091715	0.272005481632459	0.11370329972011	-0.102893	0.136764106023317	0.0592808797590229	-0.0198414	-0.0246467	0.0560316969106181	0.311789963480027	0.175626940865146	0.318662686437606	0.300906520513469	0.0307584129938225	0.19917565614836	0.404161312148952	0.27323351112352	0.036691133648096	-0.103846	0.0432518297412632	0.258980128163477	-0.106547	0.632476120988974	0.96863860963918	0.835814988487236	0.945519737143425	1.35431051944971	0.137479768888997	Low
GSM1297220	GSM1297220	0.0918735745666996	0.22548419921345	0.25272267380641	0.147792851340842	0.528289497422458	0.185013925371383	0.110732010949881	0.291490547224125	0.13612153392439	-0.133015	0.231937753507218	0.164481911372652	-0.219286	-0.0693411	0.0878989772156093	0.332903691957467	0.198935705585146	0.33919383003174	0.333813960915042	0.0558484189840899	0.175970953837277	0.406690224006929	0.251474142172451	0.0454119585051256	-0.0731827	0.0633764132716384	0.224493537092144	-0.265826	0.978787047861052	-1.4259	0.959706592079187	0.589207476809304	1.79648024416613	0.246124962515037	High
GSM1297222	GSM1297222	0.0197359237271128	0.0947827190240938	0.109483335167868	0.188829616650504	0.437341865580811	0.119188015998073	0.0360378074859418	0.238065691383998	0.0515537177982788	-0.147934	0.167852548561153	-0.0122224	-0.188171	-0.0862603	0.0827237167522755	0.219869956055318	0.119849995334958	0.360971396238296	0.244674251091641	0.0324305734442323	0.177375213133127	0.369532793336865	0.148129945194819	-0.0412143	-0.0803448	0.0431652453676054	0.163404343511945	-0.31039	0.72911245387593	-0.920009	1.23571981178889	-1.18047	1.48106041775768	0.235077774381559	High
GSM1297224	GSM1297224	0.142549367712681	0.128134566344909	0.218606363033035	0.257392586648944	0.542795884798273	0.0962780092908972	0.0213642060874127	0.277560216483989	0.131688955842789	-0.0863343	0.215179741598134	0.0406400843973272	-0.235086	-0.0861346	0.108310734754456	0.327663345122726	0.143872133264775	0.411136955390551	0.269919940073833	0.0709896981906232	0.206437081217118	0.402674692899363	0.212716110041685	-0.00482272	-0.00734438	0.0539137884115432	0.214824923782856	-0.249259	1.33614127362158	1.27645213207685	0.985148483419636	0.204782861384204	1.65089036062139	0.177470563417038	High
GSM1297226	GSM1297226	0.0674875659268709	0.111531572270923	0.157463567229036	0.171675347863983	0.4661264772205	0.10280648535147	0.011502148758209	0.238856535974717	0.0814350241841138	-0.0325731	0.180555073190929	-0.0412851	-0.281811	-0.197523	0.12500320117706	0.209935106737381	0.206015501654827	0.315872754943219	0.23502257265584	0.051078717849518	0.0621163025726391	0.340709482503089	0.187796999084308	-0.0663476	-0.0918374	-0.0212222	0.216763095405087	-0.182969	1.03180536713019	0.713144797803865	1.13072926737218	0.955188417464642	1.14435215259832	0.150788860395556	Low
GSM1297228	GSM1297228	0.0338213515850226	0.161878274832624	0.215785303073359	0.181658331182193	0.524863887980779	0.107741277157951	0.00830924355736406	0.311071553458514	0.100800814474758	-0.0722341	0.159494414864411	0.0709902633537094	-0.270482	-0.0885772	0.0762587940992564	0.284299465349456	0.127509816122867	0.304365795448091	0.275471192074781	0.0611617228141895	0.162880867635593	0.443696161663993	0.297432900302575	0.0106451078284042	-0.0761008	0.026109135991639	0.235110881652287	-0.137613	1.42943244566699	0.946554324209785	0.911240831808083	0.776429089295112	1.20023760689432	0.142452216233564	Low
GSM1297230	GSM1297230	0.0574329615093571	0.171124234944736	0.176975908244555	0.0481563783333242	0.509479158815022	0.0642092527305346	0.014343390894401	0.304001574886289	0.0821328602929227	-0.141418	0.194722854954553	0.0623626891915839	-0.240986	-0.165778	0.0743399740504349	0.299210005973255	0.155268574567438	0.335506219320654	0.308732152360717	0.0516421664802721	0.182316227279584	0.420428453553637	0.265635584134002	-0.0293139	-0.185051	0.0440493192447094	0.254580672549913	-0.226623	1.30884799092653	0.699737158579588	0.893811953250347	0.576332961526714	1.41703337662965	0.16438762350211	Low
GSM1297232	GSM1297232	0.0646129295052466	0.149090103049409	0.16398260578943	0.187243944507408	0.530710129432234	0.119328002373428	-0.00749565	0.248019183615748	0.0947878185757394	-0.106498	0.132102428031051	-0.0160072	-0.24284	-0.219099	0.022755899430264	0.21543328125764	0.182362483736134	0.317182890031351	0.152079289805339	0.017791309310035	0.103749883029499	0.385556784222047	0.303576251863337	-0.017899	-0.163008	-0.0211368	0.24881296762141	-0.199659	0.365261120245559	-0.0404447	0.89836167873752	1.11057956622338	1.09525992023886	0.140809583935669	Low
GSM1297234	GSM1297234	0.112254159369276	0.201105542157512	0.191803625790304	0.173063452830179	0.561037168756912	0.140323239108145	0.0321175291219206	0.302853619461608	0.117349101182014	-0.0738387	0.198484415649198	0.149419023696371	-0.13829	-0.0547771	0.0951342989729447	0.276836331450744	0.20369405177378	0.331351553821867	0.343720821440196	0.0767264039112362	0.228910969569953	0.439967436043713	0.251522903088603	0.0134351933295253	-0.109474	0.0943508423073067	0.252274115450229	-0.141442	1.37010170455524	0.386344827296923	0.938697674013257	0.612316497590468	1.48015753597374	0.18043910802477	High
GSM1297236	GSM1297236	0.269381001751899	0.253185868307582	0.282759220759021	0.349943200083124	0.536992298734585	0.178887024357386	0.119772941449789	0.336114750529507	0.175444270741595	-0.081081	0.174222350868722	0.221924170757215	0.023562647486126	0.0753778669551876	0.0775159430772465	0.335460781382353	0.179507327008499	0.32683430342932	0.442485303413588	0.121716351926195	0.254308568144467	0.443268473360096	0.317837812921054	0.0428198409240352	0.094035858405203	0.162892732835853	0.266147260217011	-0.0436343	0.852526559925024	0.763336505957355	1.00805574379347	0.820503801964164	1.45917696929738	0.165402916253974	Low
GSM1297238	GSM1297238	-0.0137884	0.140574320659074	0.187191169358191	0.248762912751442	0.455090913181993	0.0326962758892169	0.0379998026738373	0.259975255966071	0.0387943568369504	-0.110442	0.123692326440534	-0.0145707	-0.231585	-0.196242	-0.0125857	0.183581954281991	0.168731695944486	0.300057526253904	0.210362646863213	0.00817606901725194	0.173271308421003	0.360638878580648	0.242332005161657	-0.0459775	-0.103059	0.0166445222409985	0.24406149234816	-0.216551	0.239641464081174	0.648295460146135	0.880766705270323	0.790161876539423	0.928520217156292	0.110191092038999	Low
GSM1297240	GSM1297240	0.0573558901913124	0.13060338799173	0.238634007254361	0.232025357509465	0.47739408282219	0.0452071719171815	-0.0271686	0.255402026606221	0.0812691021551855	-0.113059	0.151659376447892	0.00833933192678825	-0.190578	-0.115064	-0.00567146	0.272796137465683	0.162841054415485	0.339471525152011	0.255849450984547	0.0454454830956744	0.210512193256187	0.334678932807804	0.253502485674087	-0.0505824	-0.128603	0.0479663753107727	0.270772948123468	-0.136816	1.16916962516457	1.08377435487521	0.921003121739441	0.643615746328325	1.20187032713395	0.137256601641218	Low
GSM1297242	GSM1297242	0.160454282438321	0.212144172855513	0.329225144977551	0.144626992292431	0.438913953105797	0.0487298920447991	0.0592259139523795	0.234719218106264	0.0925732673945135	-0.111753	0.0553779595857139	0.0256220376871339	0.00759674587249507	0.06011392692867	0.0290988958876661	0.221743676202174	0.116098928586418	0.354527113102771	0.335969976023575	0.0343540660886751	0.234400883813142	0.391607914630197	0.334452081130147	-0.0261247	-0.0679067	0.156966648451809	0.292234896113887	-0.146666	0.0393227570428478	-0.0609045	0.587282292660523	-0.301771	0.653652030393943	0.0925393454040269	Low
GSM1297244	GSM1297244	-0.0491677	0.152724242828682	0.210192798296076	0.108838246266604	0.435725996260241	0.011812784088408	0.0260272642952169	0.291757115449914	0.064620359808545	-0.07429	0.131518729519997	0.0379333119353716	-0.245888	-0.141535	-0.0281095	0.250148921929904	0.155596104129713	0.363503604919698	0.242629691194643	0.0440596971717721	0.149670259638177	0.402668136239111	0.225675672773837	-0.0557442	-0.0465049	0.0558421576369099	0.275373587498962	0.0138921012176182	0.997318245662709	0.882423568763841	0.547536912872394	0.791374175744477	1.07633894834855	0.105619223746806	Low
GSM1297246	GSM1297246	0.161349101426174	0.163784840214547	0.255782178284508	0.242705385711054	0.436925631027369	0.0432323614935773	0.0359098135254228	0.21386409747136	0.146882979894774	-0.0865122	0.115856125280257	-0.000843605	-0.0055962	-0.0365087	0.0306700852795801	0.257216235348755	0.138419605839291	0.331043050444675	0.272833317624205	0.0655144369341724	0.152432793578539	0.409013095546017	0.216148854290204	-0.0218426	-0.0927767	0.113328994932852	0.247407397124252	-0.110924	0.554707714974628	-0.74074	0.959004934009993	0.66967715282195	1.32205612493183	0.185400964283766	High
GSM1297248	GSM1297248	-0.0835998	0.140331671267191	0.180517335800387	0.095405719151194	0.447030124456694	0.0340205250295497	-0.0596954	0.252264317773484	0.0725408874819201	-0.123382	0.116948499294361	0.0350700818616779	-0.258941	-0.250524	-0.048901	0.195257922156393	0.1275616023575	0.351403220895622	0.23506987822022	0.0842928162038481	0.0867897687928019	0.35571966866173	0.243525890371396	-0.0795347	-0.122957	0.0702226419415013	0.257530948651338	-0.0371934	0.646986956204307	0.893161260267121	0.781420733186384	0.34894346642272	1.08440979701321	0.11897060776885	Low
GSM1297250	GSM1297250	0.173586535739147	0.243360632681805	0.260612493898651	0.191465761058276	0.509770999198615	0.107700953483364	0.0555715661286873	0.249993091166293	0.145437347605373	-0.134894	0.214478069697913	0.165606676051088	-0.13619	-0.000534736	0.134039563303686	0.37295727608689	0.133602154688031	0.353485989911091	0.380733380201222	0.0883345355402222	0.199553466456132	0.440048372205645	0.250509538303667	-0.00182262	-0.0499955	0.167371447362456	0.29847476565263	-0.194154	1.00399327680683	0.0422402765241234	0.822279629308831	-0.0510289	1.66911688525485	0.196355551242866	High
GSM1297252	GSM1297252	0.140806846730559	0.235320564183964	0.247133093458992	0.195081831553239	0.498386966393758	0.0871180196165919	0.0340750831636445	0.249494534401906	0.112136716756241	-0.0900412	0.186341497568773	0.0462828584910943	-0.21299	-0.0600939	0.0133286615259011	0.342495302133326	0.203537945326802	0.344432297995805	0.244277219550475	0.0847652813813528	0.219861545329193	0.415649570504586	0.21048172506726	0.0121940672480559	-0.122687	0.110842249037923	0.271686816954686	-0.288767	1.02120090568387	0.662266973047024	1.36197511268666	0.551212950740634	1.46628236882737	0.194668017137968	High
GSM1297254	GSM1297254	-0.0200071	0.199771839416219	0.1946566967551	0.0687046097690119	0.447260895750936	0.0409239949784522	0.01140989744641	0.283280173230872	0.0476842229118379	-0.078867	0.100312701877888	0.0173913649401224	-0.232247	-0.236194	-0.0714619	0.192228673877181	0.104319848691229	0.291724201573175	0.254459428967352	0.0604401678057435	0.141613093531986	0.402923302902612	0.217223007124125	-0.0690706	-0.100081	0.0573677040087213	0.231037095307531	-0.0397285	1.06599884728774	0.482170778934944	0.832400871190768	0.928187854660901	0.882600028676363	0.117777589314466	Low
GSM1297256	GSM1297256	-0.000270894	0.171317550209709	0.141407421765251	0.198221505923247	0.400523793407792	0.0303465422833704	-0.0496051	0.292197454150365	0.0655732282531503	-0.110719	0.0885847891703564	-0.0286602	-0.265859	-0.237227	-0.0104141	0.213381319582898	0.118794258981778	0.316042534977701	0.194821218855633	0.0575483639001421	0.127902	0.348887483516672	0.203324099611705	-0.0698914	-0.156452	0.0582945153516885	0.23974393429048	-0.278183	1.33036239972198	0.614957202677153	0.762704467572093	-0.259822	0.876891505317931	0.121702178735085	Low
GSM1297258	GSM1297258	0.290694166846287	0.235749040188097	0.332729149733683	0.354379208411341	0.491365243170663	0.0992073181330238	0.112983190391295	0.320034644832996	0.175115573329317	-0.0760344	0.187201742002755	0.203056610123389	-0.0855618	0.0550572335615979	0.0555523144928456	0.345561087600054	0.156617598272398	0.373587521219118	0.386565735870895	0.0984053918434639	0.288817022751759	0.431489426614915	0.269582668943845	0.0416717613333662	-0.076652	0.124629104248993	0.296778472579746	-0.13726	1.03162501959819	-0.084158	1.01824704575021	0.575874146522238	1.37283988575282	0.184115986747959	High
GSM1297260	GSM1297260	0.0653943031660418	0.172391459422887	0.235699627159837	0.198300538154388	0.370158557415345	0.0365900127428235	0.0178185918645311	0.214976485873017	0.102317462124066	-0.10555	0.122163556150938	0.0302547468152932	-0.186861	-0.105345	0.00542071175486027	0.266856393956996	0.167896746024609	0.305479276166482	0.270329951344037	0.0650882143963614	0.147586477537145	0.37477569279548	0.18054815932926	-0.00691475	-0.150989	0.11658453438553	0.283214704711057	-0.19062	0.725659931660861	-0.776347	1.18131016141424	0.634958505206934	1.11112114761891	0.185954854938845	High
GSM1297262	GSM1297262	-0.0472324	0.124532934613189	0.180726013129681	0.0865124015603284	0.449815528561054	0.0494925708096988	0.00681713271618514	0.227819781071314	0.0354200474699224	-0.122994	0.0914419964566932	-0.029442	-0.26058	-0.249101	0.00356238974844877	0.15361973622729	0.165929355594992	0.329072827032278	0.199993036704904	0.0182330079856555	0.105363807845867	0.35163008587483	0.231737136556551	-0.0782023	-0.147087	0.0731426368488671	0.240641334050051	-0.221916	0.196188377280708	-0.505669	0.763113764619042	0.983545005263121	0.761665191513749	0.115971561569151	Low
GSM1297264	GSM1297264	0.105084447620142	0.294763644080258	0.236158368331591	0.172509361578648	0.526008038488299	0.187725183070817	0.105117275565075	0.317994510688018	0.0987297356619434	-0.0993182	0.210606706408059	0.237976474413592	-0.24096	-0.0808964	0.0518450620438745	0.320946122690411	0.198391592213502	0.286862581441407	0.385537391247095	0.0952232644108797	0.231040424065841	0.467864334887704	0.156504881516978	0.101838006767292	-0.0165905	0.0883620556532417	0.269496367954149	-0.229504	0.801338760092964	0.989596619134763	1.47336556746706	-0.0501453	1.8494297764779	0.225237819429494	High
GSM1297266	GSM1297266	-0.046472	0.110670179189524	0.0593873921110527	0.00235829489749046	0.510356717349299	0.0582170507922991	-0.0267797	0.221836326233958	0.0584370800714438	-0.0954104	0.22583595264626	-0.0145516	-0.235105	-0.250839	0.146747737761666	0.240522880526041	0.203753269190767	0.363921614841904	0.100255463801102	0.0242953982824243	0.0991743847434148	0.400603783282497	0.18207727615214	-0.0662338	-0.178733	-0.00658129	0.247125391311799	-0.300957	1.49784782515515	0.602484566379987	0.766949377350065	0.68639588887199	1.69383752792865	0.182575660977362	High
GSM1297268	GSM1297268	-0.0905869	0.146493842476127	0.116200952014714	0.106419224446045	0.447784268707574	0.0218815350039887	-0.0174189	0.23954142014193	0.065128198767766	-0.183287	0.183056293185084	-0.0542286	-0.182883	-0.271018	0.025030308890513	0.250212663399763	0.139452453321609	0.327433133334903	0.164507993128879	-0.0024413	0.0192960287524499	0.388052549055062	0.235951683513237	-0.0423421	-0.0948199	0.109092446962578	0.254217928078753	-0.260393	0.763462278278702	-1.16957	0.646114218508948	0.720202333151969	0.86295618216947	0.142498175770715	Low
GSM1297270	GSM1297270	0.178068219043661	0.22359283110918	0.271034036291212	0.219793312612609	0.375612689807979	0.0501141328335648	0.041850640651507	0.277891629072353	0.0964844569921712	-0.132137	0.212960895650232	0.0660406975604582	-0.103354	-0.0411996	0.0559477846089229	0.31499623292474	0.201704891222555	0.298550544499089	0.346771530152203	0.0663450531253647	0.20961524485492	0.401045573999538	0.256113521975017	-0.0380718	0.00375755670197017	0.104268169368762	0.245536773746327	-0.28512	0.460481279245407	-0.960745	1.16970959460867	0.900195824384747	1.40304343279245	0.207433724628965	High
GSM1297272	GSM1297272	0.146988240534234	0.133438357682727	0.231358670710643	0.188850271037785	0.439473812221125	0.0501015726831886	0.0784137899707233	0.260720689401128	0.119076343233491	-0.12842	0.202750378571267	0.0186014907212222	-0.179335	-0.110412	0.103200534815958	0.303793221403454	0.176346862791287	0.367810350529284	0.318118207282355	0.081409208394047	0.207387367234686	0.415444441405737	0.247988668700364	-0.0471145	-0.132102	0.0233201119545096	0.226126895474034	-0.338325	0.794044780739276	0.246162053913061	1.23445030405995	0.799696854976943	1.47967054329415	0.19316395824352	High
GSM1297274	GSM1297274	0.0299192656953927	0.155641469763504	0.262095406082993	0.117513408838996	0.460207246753831	0.060036251061733	0.0425955052139555	0.264546066644491	0.0828583475124365	-0.106066	0.150526987880254	0.119636696642966	-0.261912	-0.100521	0.0168288391566912	0.281577637454457	0.176541956926778	0.347749511422129	0.311589581750151	0.0823005262691933	0.218518816670958	0.411034723358784	0.262224052402627	-0.0196624	-0.0922254	0.0180610852860847	0.229315950334123	-0.210976	1.04209367280669	-1.1736	1.00844308000723	0.558303687217159	0.966583339854368	0.178280277309741	High
GSM1297276	GSM1297276	0.180531458892488	0.218111049006323	0.26184388202045	0.262222202757531	0.417213631719958	0.0479957566577545	0.0706306838659084	0.208722952574699	0.153324222439166	-0.1212	0.185236095972331	0.138472954658856	-0.143628	0.0171887599320937	0.0922984568210865	0.260014400481946	0.215063994797669	0.339387371935376	0.345858651347222	0.13247945817038	0.204541475701661	0.352996038727401	0.144496079846759	0.00433871526308836	-0.0905301	0.0541524930842762	0.182842021721988	-0.31394	0.955860727342378	0.538754389603824	1.03729447688873	1.34187884135135	1.44201124169913	0.169072065497844	High
GSM1297278	GSM1297278	-0.0156542	0.203446652684648	0.143576162877754	0.146557401457173	0.458952318387796	0.0837553590386969	-0.0119589	0.224068634483222	0.0304805980982851	-0.158785	0.109641146315003	-0.0815005	-0.243426	-0.261258	0.0664796376845135	0.247686128992423	0.181173064720422	0.287203215161823	0.162911295452089	0.0174457766007581	0.0480429716246046	0.387018807573476	0.261886825974061	-0.04575	-0.145565	0.0760499652612514	0.220368263220934	-0.253295	0.684339103590805	0.916719432536437	1.1468885486136	1.16176177561934	1.22390424548602	0.146962279550627	Low
GSM1297280	GSM1297280	-0.00631858	0.148928150454584	0.220355593030219	0.205136371558406	0.488680269799839	0.050640734662764	0.0123329093792627	0.243136632439543	0.0887810332060772	-0.143223	0.146989261443594	0.109401999388324	-0.166201	-0.106766	0.082397449779827	0.297962828469143	0.139048739159575	0.359319868211609	0.244220498056149	0.112221108540396	0.189119350278675	0.440622271460967	0.249470334699705	-0.0651355	-0.110324	0.0784357020142761	0.285690250630129	-0.241121	1.59649442342006	-1.24373	1.10752148687636	-0.260694	1.50675859828107	0.242250788548241	High
GSM1297282	GSM1297282	0.2723233635539	0.123551504982014	0.286500753459774	0.246943996636521	0.505122376502717	0.0116801328027293	0.0369740489710811	0.333344784980892	0.128609424422265	-0.0677269	0.163314557171096	0.0980299350418456	-0.257014	0.031038351477775	-0.0206652	0.38629359752735	0.211157862650078	0.383094902664813	0.320239283722217	0.0316111907271621	0.250567303305757	0.464339483293284	0.206897169727536	-0.0163166	-0.128479	0.0439497404885006	0.247414050309516	-0.233308	1.48197916286361	-0.275596	1.27932440147266	-0.387977	1.5899018226312	0.235166284112745	High
GSM1297284	GSM1297284	-0.108678	0.1909453508461	0.111297417789594	0.0992843582576033	0.445182873693258	0.0664381960940244	-0.0708364	0.226994938988826	0.0712828799464816	-0.0777366	0.167353922764559	-0.00321581	-0.28419	-0.208911	-0.0119653	0.240486502149127	0.147163353770326	0.302465831347219	0.16708507281615	0.0701574950143533	0.142031680732722	0.37959388193666	0.247142327243415	-0.0190496	-0.0927567	0.0621966383653045	0.232984114684666	-0.274025	1.42878406713272	-0.918564	0.900634837625507	0.148226711286064	1.34890294159388	0.20372872028651	High
GSM1297286	GSM1297286	-0.0548678	0.139920038986747	0.114970046637105	0.0957121336252822	0.458762864085635	0.0463036333339139	-0.043456	0.204868142112454	0.076255733875683	-0.168788	0.0452878414934155	-0.0438561	-0.309722	-0.284752	0.0360068352480485	0.231212842393892	0.185119243196585	0.288871284516669	0.128412087076365	0.03201071210978	0.14141788905594	0.373898161917268	0.270587693707011	-0.0501225	-0.211025	0.0469544813042039	0.234987963166455	-0.326527	0.565492547790828	1.14737361708799	1.04651034486181	0.941118834234182	1.48991866944292	0.156096592624554	Low
GSM1297288	GSM1297288	-0.0404794	0.122251965985061	0.168334458448567	0.160788267363928	0.485233853559941	0.0668336825587102	-0.0183797	0.282445349949975	0.0814855411055656	-0.0964117	0.127963949954921	-0.0114276	-0.20257	-0.219799	0.0161256720582135	0.278202629181672	0.150927314624386	0.306079046926409	0.215223681505354	0.0506698033028807	0.114923845396665	0.414972431688881	0.243994037751123	-0.0358656	-0.196973	0.0233682461369464	0.246373804963361	-0.0867447	1.23120411435643	-0.83585	0.936973683435587	0.594647245843465	1.33682605041954	0.197183747082052	High
GSM1297290	GSM1297290	-0.0122244	0.161435789817769	0.179838747984711	0.100914206054937	0.438034523440726	0.0547457475990669	-0.0578711	0.219653567526291	0.0423500619304263	-0.193948	0.17227327837371	-0.0167261	-0.280849	-0.23705	-0.00542699	0.243508833176934	0.180459849771799	0.315673138305836	0.128384059851571	0.0438539130953187	0.121523947835143	0.381614412190465	0.257457261990811	0.00376169816617973	-0.197065	0.00941037836502935	0.240571881751194	-0.205405	0.376290718821134	0.80427998116786	1.07248205675751	0.718991149911259	1.19382453554986	0.141680061248669	Low
GSM1297292	GSM1297292	0.138999698476054	0.165572870963632	0.264694060500725	0.22388339187192	0.495504811546956	0.0186187441796925	0.0632580781117604	0.305182923360118	0.11654497931857	-0.0809079	0.133134610312039	0.0819410604568401	-0.246912	-0.0752442	0.0600084083205693	0.348223970679294	0.183119094499397	0.333403568737841	0.32593759899901	0.101424308977037	0.243382558612109	0.387455273641741	0.277797835369815	-0.0315785	-0.143925	0.0718179414722941	0.244712392287815	-0.17368	1.08183736169813	1.10645897793323	0.831864942140551	1.01260731504336	1.34027440365539	0.138327651623931	Low
GSM1297294	GSM1297294	-0.0975474	0.192416053180643	0.153466822683926	0.0602804139222685	0.449166579036452	-0.029286	0.00322806966864221	0.282949723577042	0.0995810406778705	-0.119973	0.149438638629991	-0.0055679	-0.190182	-0.182895	0.029356154636249	0.2459846493253	0.130102841246637	0.323021668129516	0.282389227813581	0.0640449749293764	0.17066326208019	0.404231348187689	0.216543983886778	-0.0269916	-0.087562	0.109079041988997	0.219801120787457	-0.121288	1.19018506775286	0.476814436613715	0.807943097778947	0.997282443088009	1.24735438932369	0.146477332711837	Low
GSM1297296	GSM1297296	0.215414537310488	0.180434908138661	0.261987410088268	0.216115261032614	0.50480214359715	0.057187088330647	0.0544879023082547	0.281693394346213	0.138645077746849	-0.151935	0.106218272991441	0.0510777334293603	-0.0339249	0.03107211177184	0.0486832524816041	0.299119631831488	0.164842674115175	0.370776900268083	0.333142965738377	0.0685094677014318	0.21687035677481	0.382646791669003	0.246760300090345	-0.021574	-0.0940114	0.0910698742402677	0.286004059602249	-0.20531	0.941280422991495	0.672091079455833	0.890848075635405	-0.035872	1.23474488987721	0.149811066823551	Low
GSM1297298	GSM1297298	0.312818745529285	0.22226915237742	0.302757522142391	0.320637265766189	0.490177253602015	0.156558959736334	0.113372643220701	0.326490671167055	0.21324712831243	-0.112394	0.196109178408775	0.242684403976583	-0.119413	0.0130979707449762	0.0799788005786131	0.378935751098651	0.180247121287679	0.372777770223333	0.390786333805267	0.103846255383084	0.271634734958516	0.426311636290543	0.24652285760958	0.0513935515099951	-0.0711158	0.114187580917158	0.26555966877894	-0.345576	1.25555541670106	1.04290019160284	1.15540096595679	0.117096937421147	1.59196671444598	0.188664103701108	High
GSM1297300	GSM1297300	0.145418952330147	0.147190908273635	0.277818426779241	0.11812993504045	0.517487257395081	0.0259052431545979	0.0763507901699992	0.292829654862008	0.122096163611702	-0.0466066	0.146949853031439	0.0213186091464521	-0.178715	-0.103155	-0.0379486	0.336821757028146	0.172783004838054	0.308367936224335	0.265781604774691	0.0627562335287127	0.209151076736995	0.448894867185229	0.333542837050293	-0.023734	-0.103015	-0.00178625	0.276813994060028	-0.103344	0.879940481220991	-1.06401	0.811230213375159	0.0534966314754576	1.20882125413363	0.183893663028321	High
GSM1297302	GSM1297302	0.302847014873663	0.140627035623803	0.249283091715113	0.342167111847358	0.475674962757843	0.114222871066389	0.0300092138544658	0.258176690089383	0.206256640294433	-0.0432721	0.215951664262221	0.0417311577960896	-0.185235	-0.0349953	0.0382157078641366	0.300466844126219	0.232664907811616	0.36440911494358	0.270487904848249	0.103778647092385	0.209303608192352	0.454473892650357	0.230331815674293	-0.0430572	-0.16357	-0.0144131	0.24725847870659	-0.335564	0.791467864616748	-0.820948	1.0989845084624	0.352737657712322	1.6414322646055	0.22683161820263	High
GSM1297304	GSM1297304	0.133598571884697	0.194120645061682	0.215380152485685	0.123323018245499	0.482812719724892	0.0156793153082436	0.0198642046017275	0.2402542402276	0.123058530774377	-0.0731857	0.166545808968518	-0.00429958	-0.156148	-0.00991709	0.0818001832384938	0.338381901081947	0.153066420050075	0.281172097909274	0.263456988719979	0.0993835446906151	0.151733036233053	0.423292780657719	0.259148159430329	-0.000793143	-0.138352	0.100530164633356	0.276691643436934	-0.167804	1.03280399931446	-0.564941	1.0310108356943	0.240714136067686	1.35609843701167	0.197757332460499	High
GSM1297306	GSM1297306	0.0652288351769999	0.147842172556435	0.211230692823249	0.205729127769524	0.51220128685507	0.129976270541157	0.00369924679170902	0.345045844198096	0.0845478378264026	-0.0488652	0.158020834214892	0.0828058853157475	-0.146291	-0.140187	0.0637895269272595	0.281033350543912	0.180339770419715	0.330879370579509	0.303468715938506	0.0969860019082582	0.212764627167218	0.410757127955346	0.229123566288033	-0.0450113	-0.0933753	0.00820809542745111	0.258925640088784	-0.0680796	1.11824048103512	-1.40822	0.983567527941349	0.746436797018341	1.45962761063618	0.22125035490104	High
GSM1297308	GSM1297308	0.205153084258921	0.195095877886379	0.240409204255542	0.290417417296699	0.523775961715217	0.109866400710905	-0.00997129	0.284661798302918	0.170059647495081	-0.0880202	0.0914432553677979	0.0596721384066816	-0.0679512	-0.00766967	0.0305679921933248	0.300528366811263	0.145413316295555	0.350881319670911	0.298191239920484	-0.00800961	0.228567726790688	0.411656243412953	0.2550989342786	-0.045321	-0.00521109	0.0310040873632736	0.284809104818214	-0.267881	0.792032097590683	0.399184763342737	0.878789247685623	-0.582997	1.48046081648138	0.177081934880606	High
GSM1297310	GSM1297310	0.0020374340252185	0.128057790972363	0.116814109440643	0.0780435989603503	0.479467947757151	0.0776321896479	-0.0318259	0.286539987399442	0.0612318978782502	-0.0419842	0.0488970968533493	-0.0195738	-0.294936	-0.294809	-0.0113397	0.198379554367267	0.118536978592914	0.289258909050546	0.147353629734564	0.0782148028876086	0.124020113423847	0.40157007309584	0.307411705978514	-0.0945063	-0.198498	-0.0112766	0.250779904377078	-0.0932646	1.09969532981952	1.08201524530837	0.754020615348892	0.928979359169563	0.775128132428208	0.0901238598774657	Low
GSM1297312	GSM1297312	0.0731874507534469	0.117971958384771	0.237754520880648	0.21346132779181	0.516786562126169	0.0236646008158017	0.025753036617731	0.340526348528101	0.0676503095598949	-0.0471159	0.153305903424428	-0.018533	-0.291682	-0.0896424	0.0151256141535334	0.240049303893244	0.147928303958011	0.270455503446123	0.264419668365241	0.0620581467178047	0.243324591343279	0.383750509584636	0.3105858260428	-0.0445712	-0.133786	-0.0100432	0.249903427673013	0.00357780667654312	0.895138327260416	1.29431559408739	0.913866395995802	0.978513491183644	0.856589365629263	0.0982228249060878	Low
